# Supplementary material for: Correlation between oral microbiota and dry socket at different time periods on tooth extraction
Source: J Oral Microbiol. 2025 Apr 4;17(1):2485210. doi: 10.1080/20002297.2025.2485210 (PMC11980198; doi:10.1080/20002297.2025.2485210)
Supplement: Supplementary_Tables.xlsx [file ZJOM_A_2485210_SM6564.xlsx]

## Sheet: Supplementary Table 1 A
Supplementary Table 1A Project basic information table
1. Summary of project basic information
Title	Oral microbiome of patients with dry socket
Partner	北大口腔邓旭亮组
Project	20231215
Period
Aim	Analyze the oral microbiome characteristics of patients with dry socket after wisdom tooth extraction and the changes in the oral microbiome before and after extraction. Explore the role of the oral microbiome in the pathogenesis of dry socket. Using microbiome technology, compare the community composition and functional characteristics of the oral microbiome between the dry socket group and the …
Design	This study is a case-control study. The sampling sites include oral saliva samples and samples from the wisdom tooth pocket/gingival crevice. The subjects are divided into three groups based on post-extraction healing performance: dry socket, poor healing, and healthy control. The sampling time points are before extraction, 3-6 days after extraction, and 7-10 days after extraction.
2. Experimental materials and conditions
ID	Description	Appendix
First variable	state	Variables Classification
H	health	Postoperative Symptoms
I	impaired wound healing	Postoperative Symptoms
D	dry socket	Postoperative Symptoms
Second variable	site	Variables Classification
S	saliva	Sampling Site
P	periodontal pocket	Sampling Site
E	tooth extraction socket	Sampling Site
Third variable	day	Variables Classification
pre	take sample from day 0	Sampling Time Classification 1
med	take sample from day 3 to day 6	Sampling Time Classification 1
post	take sample from day 7 to day 10	Sampling Time Classification 1
pre	take sample from day 0	Sampling Time Classification 2
post	take sample from day 3 to day 10	Sampling Time Classification 2
Fourth variable	individual	Variables Classification
P	patient number	Patient ID

## Sheet: Supplementary Table 1 B
Supplementary Table 1B Experimental design and sample grouping metadata table
SampleID	Filename	Group_day	Proup_day1	Proup_dayE	Group_dayS	Group	StateSite	StateSite_1	State	Site	Site_1	Day	Day_num	Day1	DayE	Individual	BarcodeSequence	LinkerPrimerSequence	ReversePrimer	Description	Source
HS00P003	S1d0	HS00	HSpre	HSpre	Spre	HSP003	HS	HS	H	S	S	00	0	pre	pre	P003	GATCAG,ACTGAT	CCTAYGGGRBGCASCAG	GGACTACNNGGGTATCTAAT	Site: S: Sample from saliva, E: Sample from extraction socket, P: Sample from periodontal pocket pre-extraction. State (Symptom): D: Mean dry socket, I: Impaired wound healing, H: Healthy control. Day and Day1/Day2. Day: Unit in days. Day1: Pre: Sampling on day 0, Post: Sampling from day 3 to day 10. Day2: Pre: Sampling on day 0, Med: Sampling from day 3 to day 6, Post: Sampling from day 7 to day…	Saliva
HS03P003	S1d3	HS03	HSpost	HSmed	Smed	HSP003	HS	HS	H	S	S	03	3	post	med	P003	TAGCTT,ACTGAT	CCTAYGGGRBGCASCAG	GGACTACNNGGGTATCTAAT	Site: S: Sample from saliva, E: Sample from extraction socket, P: Sample from periodontal pocket pre-extraction. State (Symptom): D: Mean dry socket, I: Impaired wound healing, H: Healthy control. Day and Day1/Day2. Day: Unit in days. Day1: Pre: Sampling on day 0, Post: Sampling from day 3 to day 10. Day2: Pre: Sampling on day 0, Med: Sampling from day 3 to day 6, Post: Sampling from day 7 to day…	Saliva
HS10P003	S1d10	HS10	HSpost	HSpost	Spost	HSP003	HS	HS	H	S	S	10	10	post	post	P003	GGCTAC,ACTGAT	CCTAYGGGRBGCASCAG	GGACTACNNGGGTATCTAAT	Site: S: Sample from saliva, E: Sample from extraction socket, P: Sample from periodontal pocket pre-extraction. State (Symptom): D: Mean dry socket, I: Impaired wound healing, H: Healthy control. Day and Day1/Day2. Day: Unit in days. Day1: Pre: Sampling on day 0, Post: Sampling from day 3 to day 10. Day2: Pre: Sampling on day 0, Med: Sampling from day 3 to day 6, Post: Sampling from day 7 to day…	Saliva
HS00P004	S3d0	HS00	HSpre	HSpre	Spre	HSP004	HS	HS	H	S	S	00	0	pre	pre	P004	CTTGTA,ACTGAT	CCTAYGGGRBGCASCAG	GGACTACNNGGGTATCTAAT	Site: S: Sample from saliva, E: Sample from extraction socket, P: Sample from periodontal pocket pre-extraction. State (Symptom): D: Mean dry socket, I: Impaired wound healing, H: Healthy control. Day and Day1/Day2. Day: Unit in days. Day1: Pre: Sampling on day 0, Post: Sampling from day 3 to day 10. Day2: Pre: Sampling on day 0, Med: Sampling from day 3 to day 6, Post: Sampling from day 7 to day…	Saliva
HS03P004	S3d3	HS03	HSpost	HSmed	Smed	HSP004	HS	HS	H	S	S	03	3	post	med	P004	ATCACG,ATGAGC	CCTAYGGGRBGCASCAG	GGACTACNNGGGTATCTAAT	Site: S: Sample from saliva, E: Sample from extraction socket, P: Sample from periodontal pocket pre-extraction. State (Symptom): D: Mean dry socket, I: Impaired wound healing, H: Healthy control. Day and Day1/Day2. Day: Unit in days. Day1: Pre: Sampling on day 0, Post: Sampling from day 3 to day 10. Day2: Pre: Sampling on day 0, Med: Sampling from day 3 to day 6, Post: Sampling from day 7 to day…	Saliva
HS07P004	S3d7	HS07	HSpost	HSpost	Spost	HSP004	HS	HS	H	S	S	07	7	post	post	P004	CGATGT,ATGAGC	CCTAYGGGRBGCASCAG	GGACTACNNGGGTATCTAAT	Site: S: Sample from saliva, E: Sample from extraction socket, P: Sample from periodontal pocket pre-extraction. State (Symptom): D: Mean dry socket, I: Impaired wound healing, H: Healthy control. Day and Day1/Day2. Day: Unit in days. Day1: Pre: Sampling on day 0, Post: Sampling from day 3 to day 10. Day2: Pre: Sampling on day 0, Med: Sampling from day 3 to day 6, Post: Sampling from day 7 to day…	Saliva
HS03P005	S4d5	HS03	HSpost	HSmed	Smed	HSP005	HS	HS	H	S	S	03	3	post	med	P005	AGTCAA,ATGAGC	CCTAYGGGRBGCASCAG	GGACTACNNGGGTATCTAAT	Site: S: Sample from saliva, E: Sample from extraction socket, P: Sample from periodontal pocket pre-extraction. State (Symptom): D: Mean dry socket, I: Impaired wound healing, H: Healthy control. Day and Day1/Day2. Day: Unit in days. Day1: Pre: Sampling on day 0, Post: Sampling from day 3 to day 10. Day2: Pre: Sampling on day 0, Med: Sampling from day 3 to day 6, Post: Sampling from day 7 to day…	Saliva
HS00P010	SEd0	HS00	HSpre	HSpre	Spre	HSP010	HS	HS	H	S	S	00	0	pre	pre	P010	ACAGTG,ATGAGC	CCTAYGGGRBGCASCAG	GGACTACNNGGGTATCTAAT	Site: S: Sample from saliva, E: Sample from extraction socket, P: Sample from periodontal pocket pre-extraction. State (Symptom): D: Mean dry socket, I: Impaired wound healing, H: Healthy control. Day and Day1/Day2. Day: Unit in days. Day1: Pre: Sampling on day 0, Post: Sampling from day 3 to day 10. Day2: Pre: Sampling on day 0, Med: Sampling from day 3 to day 6, Post: Sampling from day 7 to day…	Saliva
HS03P010	SEd3	HS03	HSpost	HSmed	Smed	HSP010	HS	HS	H	S	S	03	3	post	med	P010	GCCAAT,ATGAGC	CCTAYGGGRBGCASCAG	GGACTACNNGGGTATCTAAT	Site: S: Sample from saliva, E: Sample from extraction socket, P: Sample from periodontal pocket pre-extraction. State (Symptom): D: Mean dry socket, I: Impaired wound healing, H: Healthy control. Day and Day1/Day2. Day: Unit in days. Day1: Pre: Sampling on day 0, Post: Sampling from day 3 to day 10. Day2: Pre: Sampling on day 0, Med: Sampling from day 3 to day 6, Post: Sampling from day 7 to day…	Saliva
HS07P010	SEd7	HS07	HSpost	HSpost	Spost	HSP010	HS	HS	H	S	S	07	7	post	post	P010	ATGTCA,ATGAGC	CCTAYGGGRBGCASCAG	GGACTACNNGGGTATCTAAT	Site: S: Sample from saliva, E: Sample from extraction socket, P: Sample from periodontal pocket pre-extraction. State (Symptom): D: Mean dry socket, I: Impaired wound healing, H: Healthy control. Day and Day1/Day2. Day: Unit in days. Day1: Pre: Sampling on day 0, Post: Sampling from day 3 to day 10. Day2: Pre: Sampling on day 0, Med: Sampling from day 3 to day 6, Post: Sampling from day 7 to day…	Saliva
HS00P011	S9d0	HS00	HSpre	HSpre	Spre	HSP011	HS	HS	H	S	S	00	0	pre	pre	P011	ACTTGA,ATGAGC	CCTAYGGGRBGCASCAG	GGACTACNNGGGTATCTAAT	Site: S: Sample from saliva, E: Sample from extraction socket, P: Sample from periodontal pocket pre-extraction. State (Symptom): D: Mean dry socket, I: Impaired wound healing, H: Healthy control. Day and Day1/Day2. Day: Unit in days. Day1: Pre: Sampling on day 0, Post: Sampling from day 3 to day 10. Day2: Pre: Sampling on day 0, Med: Sampling from day 3 to day 6, Post: Sampling from day 7 to day…	Saliva
HS03P011	S9d3	HS03	HSpost	HSmed	Smed	HSP011	HS	HS	H	S	S	03	3	post	med	P011	ATCACG,GTTTCG	CCTAYGGGRBGCASCAG	GGACTACNNGGGTATCTAAT	Site: S: Sample from saliva, E: Sample from extraction socket, P: Sample from periodontal pocket pre-extraction. State (Symptom): D: Mean dry socket, I: Impaired wound healing, H: Healthy control. Day and Day1/Day2. Day: Unit in days. Day1: Pre: Sampling on day 0, Post: Sampling from day 3 to day 10. Day2: Pre: Sampling on day 0, Med: Sampling from day 3 to day 6, Post: Sampling from day 7 to day…	Saliva
HS07P011	S9d7	HS07	HSpost	HSpost	Spost	HSP011	HS	HS	H	S	S	07	7	post	post	P011	CGATGT,GTTTCG	CCTAYGGGRBGCASCAG	GGACTACNNGGGTATCTAAT	Site: S: Sample from saliva, E: Sample from extraction socket, P: Sample from periodontal pocket pre-extraction. State (Symptom): D: Mean dry socket, I: Impaired wound healing, H: Healthy control. Day and Day1/Day2. Day: Unit in days. Day1: Pre: Sampling on day 0, Post: Sampling from day 3 to day 10. Day2: Pre: Sampling on day 0, Med: Sampling from day 3 to day 6, Post: Sampling from day 7 to day…	Saliva
HS00P012	S5d0	HS00	HSpre	HSpre	Spre	HSP012	HS	HS	H	S	S	00	0	pre	pre	P012	AGTCAA,GTTTCG	CCTAYGGGRBGCASCAG	GGACTACNNGGGTATCTAAT	Site: S: Sample from saliva, E: Sample from extraction socket, P: Sample from periodontal pocket pre-extraction. State (Symptom): D: Mean dry socket, I: Impaired wound healing, H: Healthy control. Day and Day1/Day2. Day: Unit in days. Day1: Pre: Sampling on day 0, Post: Sampling from day 3 to day 10. Day2: Pre: Sampling on day 0, Med: Sampling from day 3 to day 6, Post: Sampling from day 7 to day…	Saliva
HS03P012	S5d3	HS03	HSpost	HSmed	Smed	HSP012	HS	HS	H	S	S	03	3	post	med	P012	ACAGTG,GTTTCG	CCTAYGGGRBGCASCAG	GGACTACNNGGGTATCTAAT	Site: S: Sample from saliva, E: Sample from extraction socket, P: Sample from periodontal pocket pre-extraction. State (Symptom): D: Mean dry socket, I: Impaired wound healing, H: Healthy control. Day and Day1/Day2. Day: Unit in days. Day1: Pre: Sampling on day 0, Post: Sampling from day 3 to day 10. Day2: Pre: Sampling on day 0, Med: Sampling from day 3 to day 6, Post: Sampling from day 7 to day…	Saliva
HS07P012	S5d7	HS07	HSpost	HSpost	Spost	HSP012	HS	HS	H	S	S	07	7	post	post	P012	AGTCAA,GTTTCG	CCTAYGGGRBGCASCAG	GGACTACNNGGGTATCTAAT	Site: S: Sample from saliva, E: Sample from extraction socket, P: Sample from periodontal pocket pre-extraction. State (Symptom): D: Mean dry socket, I: Impaired wound healing, H: Healthy control. Day and Day1/Day2. Day: Unit in days. Day1: Pre: Sampling on day 0, Post: Sampling from day 3 to day 10. Day2: Pre: Sampling on day 0, Med: Sampling from day 3 to day 6, Post: Sampling from day 7 to day…	Saliva
IS00P013	S10d0	IS00	ISpre	ISpre	Spre	ISP013	IS	IS	I	S	S	00	0	pre	pre	P013	TGACCA,GTTTCG	CCTAYGGGRBGCASCAG	GGACTACNNGGGTATCTAAT	Site: S: Sample from saliva, E: Sample from extraction socket, P: Sample from periodontal pocket pre-extraction. State (Symptom): D: Mean dry socket, I: Impaired wound healing, H: Healthy control. Day and Day1/Day2. Day: Unit in days. Day1: Pre: Sampling on day 0, Post: Sampling from day 3 to day 10. Day2: Pre: Sampling on day 0, Med: Sampling from day 3 to day 6, Post: Sampling from day 7 to day…	Saliva
IS07P013	S10d7	IS07	ISpost	ISpost	Spost	ISP013	IS	IS	I	S	S	07	7	post	post	P013	ACAGTG,GTTTCG	CCTAYGGGRBGCASCAG	GGACTACNNGGGTATCTAAT	Site: S: Sample from saliva, E: Sample from extraction socket, P: Sample from periodontal pocket pre-extraction. State (Symptom): D: Mean dry socket, I: Impaired wound healing, H: Healthy control. Day and Day1/Day2. Day: Unit in days. Day1: Pre: Sampling on day 0, Post: Sampling from day 3 to day 10. Day2: Pre: Sampling on day 0, Med: Sampling from day 3 to day 6, Post: Sampling from day 7 to day…	Saliva
HS00P014	S7d0	HS00	HSpre	HSpre	Spre	HSP014	HS	HS	H	S	S	00	0	pre	pre	P014	GCCAAT,GTTTCG	CCTAYGGGRBGCASCAG	GGACTACNNGGGTATCTAAT	Site: S: Sample from saliva, E: Sample from extraction socket, P: Sample from periodontal pocket pre-extraction. State (Symptom): D: Mean dry socket, I: Impaired wound healing, H: Healthy control. Day and Day1/Day2. Day: Unit in days. Day1: Pre: Sampling on day 0, Post: Sampling from day 3 to day 10. Day2: Pre: Sampling on day 0, Med: Sampling from day 3 to day 6, Post: Sampling from day 7 to day…	Saliva
HS03P014	S7d3	HS03	HSpost	HSmed	Smed	HSP014	HS	HS	H	S	S	03	3	post	med	P014	ATGTCA,GTTTCG	CCTAYGGGRBGCASCAG	GGACTACNNGGGTATCTAAT	Site: S: Sample from saliva, E: Sample from extraction socket, P: Sample from periodontal pocket pre-extraction. State (Symptom): D: Mean dry socket, I: Impaired wound healing, H: Healthy control. Day and Day1/Day2. Day: Unit in days. Day1: Pre: Sampling on day 0, Post: Sampling from day 3 to day 10. Day2: Pre: Sampling on day 0, Med: Sampling from day 3 to day 6, Post: Sampling from day 7 to day…	Saliva
HS07P014	S7d7	HS07	HSpost	HSpost	Spost	HSP014	HS	HS	H	S	S	07	7	post	post	P014	ACTTGA,GTTTCG	CCTAYGGGRBGCASCAG	GGACTACNNGGGTATCTAAT	Site: S: Sample from saliva, E: Sample from extraction socket, P: Sample from periodontal pocket pre-extraction. State (Symptom): D: Mean dry socket, I: Impaired wound healing, H: Healthy control. Day and Day1/Day2. Day: Unit in days. Day1: Pre: Sampling on day 0, Post: Sampling from day 3 to day 10. Day2: Pre: Sampling on day 0, Med: Sampling from day 3 to day 6, Post: Sampling from day 7 to day…	Saliva
DS03P016	S6d3	DS03	DSpost	DSmed	Smed	DSP016	DS	DS	D	S	S	03	3	post	med	P016	CTTGTA,ACTGAT	CCTAYGGGRBGCASCAG	GGACTACNNGGGTATCTAAT	Site: S: Sample from saliva, E: Sample from extraction socket, P: Sample from periodontal pocket pre-extraction. State (Symptom): D: Mean dry socket, I: Impaired wound healing, H: Healthy control. Day and Day1/Day2. Day: Unit in days. Day1: Pre: Sampling on day 0, Post: Sampling from day 3 to day 10. Day2: Pre: Sampling on day 0, Med: Sampling from day 3 to day 6, Post: Sampling from day 7 to day…	Saliva
DS07P016	S6d7	DS07	DSpost	DSpost	Spost	DSP016	DS	DS	D	S	S	07	7	post	post	P016	ACTTGA,GTTTCG	CCTAYGGGRBGCASCAG	GGACTACNNGGGTATCTAAT	Site: S: Sample from saliva, E: Sample from extraction socket, P: Sample from periodontal pocket pre-extraction. State (Symptom): D: Mean dry socket, I: Impaired wound healing, H: Healthy control. Day and Day1/Day2. Day: Unit in days. Day1: Pre: Sampling on day 0, Post: Sampling from day 3 to day 10. Day2: Pre: Sampling on day 0, Med: Sampling from day 3 to day 6, Post: Sampling from day 7 to day…	Saliva
DS10P016	S6d10	DS10	DSpost	DSpost	Spost	DSP016	DS	DS	D	S	S	10	10	post	post	P016	GATCAG,GTTTCG	CCTAYGGGRBGCASCAG	GGACTACNNGGGTATCTAAT	Site: S: Sample from saliva, E: Sample from extraction socket, P: Sample from periodontal pocket pre-extraction. State (Symptom): D: Mean dry socket, I: Impaired wound healing, H: Healthy control. Day and Day1/Day2. Day: Unit in days. Day1: Pre: Sampling on day 0, Post: Sampling from day 3 to day 10. Day2: Pre: Sampling on day 0, Med: Sampling from day 3 to day 6, Post: Sampling from day 7 to day…	Saliva
DS03P017	S8d3	DS03	DSpost	DSmed	Smed	DSP017	DS	DS	D	S	S	03	3	post	med	P017	TAGCTT,GTTTCG	CCTAYGGGRBGCASCAG	GGACTACNNGGGTATCTAAT	Site: S: Sample from saliva, E: Sample from extraction socket, P: Sample from periodontal pocket pre-extraction. State (Symptom): D: Mean dry socket, I: Impaired wound healing, H: Healthy control. Day and Day1/Day2. Day: Unit in days. Day1: Pre: Sampling on day 0, Post: Sampling from day 3 to day 10. Day2: Pre: Sampling on day 0, Med: Sampling from day 3 to day 6, Post: Sampling from day 7 to day…	Saliva
DS08P017	S8d8	DS08	DSpost	DSpost	Spost	DSP017	DS	DS	D	S	S	08	8	post	post	P017	GGCTAC,GTTTCG	CCTAYGGGRBGCASCAG	GGACTACNNGGGTATCTAAT	Site: S: Sample from saliva, E: Sample from extraction socket, P: Sample from periodontal pocket pre-extraction. State (Symptom): D: Mean dry socket, I: Impaired wound healing, H: Healthy control. Day and Day1/Day2. Day: Unit in days. Day1: Pre: Sampling on day 0, Post: Sampling from day 3 to day 10. Day2: Pre: Sampling on day 0, Med: Sampling from day 3 to day 6, Post: Sampling from day 7 to day…	Saliva
HS00P019	S11d0	HS00	HSpre	HSpre	Spre	HSP019	HS	HS	H	S	S	00	0	pre	pre	P019	CTTGTA,GTTTCG	CCTAYGGGRBGCASCAG	GGACTACNNGGGTATCTAAT	Site: S: Sample from saliva, E: Sample from extraction socket, P: Sample from periodontal pocket pre-extraction. State (Symptom): D: Mean dry socket, I: Impaired wound healing, H: Healthy control. Day and Day1/Day2. Day: Unit in days. Day1: Pre: Sampling on day 0, Post: Sampling from day 3 to day 10. Day2: Pre: Sampling on day 0, Med: Sampling from day 3 to day 6, Post: Sampling from day 7 to day…	Saliva
HS03P019	S11d3	HS03	HSpost	HSmed	Smed	HSP019	HS	HS	H	S	S	03	3	post	med	P019	ATCACG,CGTACG	CCTAYGGGRBGCASCAG	GGACTACNNGGGTATCTAAT	Site: S: Sample from saliva, E: Sample from extraction socket, P: Sample from periodontal pocket pre-extraction. State (Symptom): D: Mean dry socket, I: Impaired wound healing, H: Healthy control. Day and Day1/Day2. Day: Unit in days. Day1: Pre: Sampling on day 0, Post: Sampling from day 3 to day 10. Day2: Pre: Sampling on day 0, Med: Sampling from day 3 to day 6, Post: Sampling from day 7 to day…	Saliva
HS07P019	S11d7	HS07	HSpost	HSpost	Spost	HSP019	HS	HS	H	S	S	07	7	post	post	P019	CGATGT,CGTACG	CCTAYGGGRBGCASCAG	GGACTACNNGGGTATCTAAT	Site: S: Sample from saliva, E: Sample from extraction socket, P: Sample from periodontal pocket pre-extraction. State (Symptom): D: Mean dry socket, I: Impaired wound healing, H: Healthy control. Day and Day1/Day2. Day: Unit in days. Day1: Pre: Sampling on day 0, Post: Sampling from day 3 to day 10. Day2: Pre: Sampling on day 0, Med: Sampling from day 3 to day 6, Post: Sampling from day 7 to day…	Saliva
IS00P020	S12d0	IS00	ISpre	ISpre	Spre	ISP020	IS	IS	I	S	S	00	0	pre	pre	P020	AGTCAA,CGTACG	CCTAYGGGRBGCASCAG	GGACTACNNGGGTATCTAAT	Site: S: Sample from saliva, E: Sample from extraction socket, P: Sample from periodontal pocket pre-extraction. State (Symptom): D: Mean dry socket, I: Impaired wound healing, H: Healthy control. Day and Day1/Day2. Day: Unit in days. Day1: Pre: Sampling on day 0, Post: Sampling from day 3 to day 10. Day2: Pre: Sampling on day 0, Med: Sampling from day 3 to day 6, Post: Sampling from day 7 to day…	Saliva
IS03P020	S12d3	IS03	ISpost	ISmed	Smed	ISP020	IS	IS	I	S	S	03	3	post	med	P020	TGACCA,CGTACG	CCTAYGGGRBGCASCAG	GGACTACNNGGGTATCTAAT	Site: S: Sample from saliva, E: Sample from extraction socket, P: Sample from periodontal pocket pre-extraction. State (Symptom): D: Mean dry socket, I: Impaired wound healing, H: Healthy control. Day and Day1/Day2. Day: Unit in days. Day1: Pre: Sampling on day 0, Post: Sampling from day 3 to day 10. Day2: Pre: Sampling on day 0, Med: Sampling from day 3 to day 6, Post: Sampling from day 7 to day…	Saliva
IS07P020	S12d7	IS07	ISpost	ISpost	Spost	ISP020	IS	IS	I	S	S	07	7	post	post	P020	ACAGTG,CGTACG	CCTAYGGGRBGCASCAG	GGACTACNNGGGTATCTAAT	Site: S: Sample from saliva, E: Sample from extraction socket, P: Sample from periodontal pocket pre-extraction. State (Symptom): D: Mean dry socket, I: Impaired wound healing, H: Healthy control. Day and Day1/Day2. Day: Unit in days. Day1: Pre: Sampling on day 0, Post: Sampling from day 3 to day 10. Day2: Pre: Sampling on day 0, Med: Sampling from day 3 to day 6, Post: Sampling from day 7 to day…	Saliva
HS03P024	S16d3	HS03	HSpost	HSmed	Smed	HSP024	HS	HS	H	S	S	03	3	post	med	P024	ACTTGA,CAACTA	CCTAYGGGRBGCASCAG	GGACTACNNGGGTATCTAAT	Site: S: Sample from saliva, E: Sample from extraction socket, P: Sample from periodontal pocket pre-extraction. State (Symptom): D: Mean dry socket, I: Impaired wound healing, H: Healthy control. Day and Day1/Day2. Day: Unit in days. Day1: Pre: Sampling on day 0, Post: Sampling from day 3 to day 10. Day2: Pre: Sampling on day 0, Med: Sampling from day 3 to day 6, Post: Sampling from day 7 to day…	Saliva
HS07P024	S16d7	HS07	HSpost	HSpost	Spost	HSP024	HS	HS	H	S	S	07	7	post	post	P024	GATCAG,CAACTA	CCTAYGGGRBGCASCAG	GGACTACNNGGGTATCTAAT	Site: S: Sample from saliva, E: Sample from extraction socket, P: Sample from periodontal pocket pre-extraction. State (Symptom): D: Mean dry socket, I: Impaired wound healing, H: Healthy control. Day and Day1/Day2. Day: Unit in days. Day1: Pre: Sampling on day 0, Post: Sampling from day 3 to day 10. Day2: Pre: Sampling on day 0, Med: Sampling from day 3 to day 6, Post: Sampling from day 7 to day…	Saliva
HS00P025	S17d0	HS00	HSpre	HSpre	Spre	HSP025	HS	HS	H	S	S	00	0	pre	pre	P025	TAGCTT,CAACTA	CCTAYGGGRBGCASCAG	GGACTACNNGGGTATCTAAT	Site: S: Sample from saliva, E: Sample from extraction socket, P: Sample from periodontal pocket pre-extraction. State (Symptom): D: Mean dry socket, I: Impaired wound healing, H: Healthy control. Day and Day1/Day2. Day: Unit in days. Day1: Pre: Sampling on day 0, Post: Sampling from day 3 to day 10. Day2: Pre: Sampling on day 0, Med: Sampling from day 3 to day 6, Post: Sampling from day 7 to day…	Saliva
HS03P025	S17d3	HS03	HSpost	HSmed	Smed	HSP025	HS	HS	H	S	S	03	3	post	med	P025	GGCTAC,CAACTA	CCTAYGGGRBGCASCAG	GGACTACNNGGGTATCTAAT	Site: S: Sample from saliva, E: Sample from extraction socket, P: Sample from periodontal pocket pre-extraction. State (Symptom): D: Mean dry socket, I: Impaired wound healing, H: Healthy control. Day and Day1/Day2. Day: Unit in days. Day1: Pre: Sampling on day 0, Post: Sampling from day 3 to day 10. Day2: Pre: Sampling on day 0, Med: Sampling from day 3 to day 6, Post: Sampling from day 7 to day…	Saliva
HS07P025	S17d7	HS07	HSpost	HSpost	Spost	HSP025	HS	HS	H	S	S	07	7	post	post	P025	ATCACG,GTTTCG	CCTAYGGGRBGCASCAG	GGACTACNNGGGTATCTAAT	Site: S: Sample from saliva, E: Sample from extraction socket, P: Sample from periodontal pocket pre-extraction. State (Symptom): D: Mean dry socket, I: Impaired wound healing, H: Healthy control. Day and Day1/Day2. Day: Unit in days. Day1: Pre: Sampling on day 0, Post: Sampling from day 3 to day 10. Day2: Pre: Sampling on day 0, Med: Sampling from day 3 to day 6, Post: Sampling from day 7 to day…	Saliva
HS03P026	S18d3	HS03	HSpost	HSmed	Smed	HSP026	HS	HS	H	S	S	03	3	post	med	P026	CGATGT,GTTTCG	CCTAYGGGRBGCASCAG	GGACTACNNGGGTATCTAAT	Site: S: Sample from saliva, E: Sample from extraction socket, P: Sample from periodontal pocket pre-extraction. State (Symptom): D: Mean dry socket, I: Impaired wound healing, H: Healthy control. Day and Day1/Day2. Day: Unit in days. Day1: Pre: Sampling on day 0, Post: Sampling from day 3 to day 10. Day2: Pre: Sampling on day 0, Med: Sampling from day 3 to day 6, Post: Sampling from day 7 to day…	Saliva
HS07P026	S18d7	HS07	HSpost	HSpost	Spost	HSP026	HS	HS	H	S	S	07	7	post	post	P026	AGTCAA,GTTTCG	CCTAYGGGRBGCASCAG	GGACTACNNGGGTATCTAAT	Site: S: Sample from saliva, E: Sample from extraction socket, P: Sample from periodontal pocket pre-extraction. State (Symptom): D: Mean dry socket, I: Impaired wound healing, H: Healthy control. Day and Day1/Day2. Day: Unit in days. Day1: Pre: Sampling on day 0, Post: Sampling from day 3 to day 10. Day2: Pre: Sampling on day 0, Med: Sampling from day 3 to day 6, Post: Sampling from day 7 to day…	Saliva
IS00P027	S19d0	IS00	ISpre	ISpre	Spre	ISP027	IS	IS	I	S	S	00	0	pre	pre	P027	TGACCA,GTTTCG	CCTAYGGGRBGCASCAG	GGACTACNNGGGTATCTAAT	Site: S: Sample from saliva, E: Sample from extraction socket, P: Sample from periodontal pocket pre-extraction. State (Symptom): D: Mean dry socket, I: Impaired wound healing, H: Healthy control. Day and Day1/Day2. Day: Unit in days. Day1: Pre: Sampling on day 0, Post: Sampling from day 3 to day 10. Day2: Pre: Sampling on day 0, Med: Sampling from day 3 to day 6, Post: Sampling from day 7 to day…	Saliva
IS03P027	S19d3	IS03	ISpost	ISmed	Smed	ISP027	IS	IS	I	S	S	03	3	post	med	P027	ACAGTG,GTTTCG	CCTAYGGGRBGCASCAG	GGACTACNNGGGTATCTAAT	Site: S: Sample from saliva, E: Sample from extraction socket, P: Sample from periodontal pocket pre-extraction. State (Symptom): D: Mean dry socket, I: Impaired wound healing, H: Healthy control. Day and Day1/Day2. Day: Unit in days. Day1: Pre: Sampling on day 0, Post: Sampling from day 3 to day 10. Day2: Pre: Sampling on day 0, Med: Sampling from day 3 to day 6, Post: Sampling from day 7 to day…	Saliva
IS07P027	S19d7	IS07	ISpost	ISpost	Spost	ISP027	IS	IS	I	S	S	07	7	post	post	P027	ATGTCA,GTTTCG	CCTAYGGGRBGCASCAG	GGACTACNNGGGTATCTAAT	Site: S: Sample from saliva, E: Sample from extraction socket, P: Sample from periodontal pocket pre-extraction. State (Symptom): D: Mean dry socket, I: Impaired wound healing, H: Healthy control. Day and Day1/Day2. Day: Unit in days. Day1: Pre: Sampling on day 0, Post: Sampling from day 3 to day 10. Day2: Pre: Sampling on day 0, Med: Sampling from day 3 to day 6, Post: Sampling from day 7 to day…	Saliva
HS00P029	S21d0	HS00	HSpre	HSpre	Spre	HSP029	HS	HS	H	S	S	00	0	pre	pre	P029	GGCTAC,GTTTCG	CCTAYGGGRBGCASCAG	GGACTACNNGGGTATCTAAT	Site: S: Sample from saliva, E: Sample from extraction socket, P: Sample from periodontal pocket pre-extraction. State (Symptom): D: Mean dry socket, I: Impaired wound healing, H: Healthy control. Day and Day1/Day2. Day: Unit in days. Day1: Pre: Sampling on day 0, Post: Sampling from day 3 to day 10. Day2: Pre: Sampling on day 0, Med: Sampling from day 3 to day 6, Post: Sampling from day 7 to day…	Saliva
HS03P029	S21d3	HS03	HSpost	HSmed	Smed	HSP029	HS	HS	H	S	S	03	3	post	med	P029	CTTGTA,GTTTCG	CCTAYGGGRBGCASCAG	GGACTACNNGGGTATCTAAT	Site: S: Sample from saliva, E: Sample from extraction socket, P: Sample from periodontal pocket pre-extraction. State (Symptom): D: Mean dry socket, I: Impaired wound healing, H: Healthy control. Day and Day1/Day2. Day: Unit in days. Day1: Pre: Sampling on day 0, Post: Sampling from day 3 to day 10. Day2: Pre: Sampling on day 0, Med: Sampling from day 3 to day 6, Post: Sampling from day 7 to day…	Saliva
HS07P029	S21d7	HS07	HSpost	HSpost	Spost	HSP029	HS	HS	H	S	S	07	7	post	post	P029	ATCACG,CGTACG	CCTAYGGGRBGCASCAG	GGACTACNNGGGTATCTAAT	Site: S: Sample from saliva, E: Sample from extraction socket, P: Sample from periodontal pocket pre-extraction. State (Symptom): D: Mean dry socket, I: Impaired wound healing, H: Healthy control. Day and Day1/Day2. Day: Unit in days. Day1: Pre: Sampling on day 0, Post: Sampling from day 3 to day 10. Day2: Pre: Sampling on day 0, Med: Sampling from day 3 to day 6, Post: Sampling from day 7 to day…	Saliva
DS00P030	S22d0	DS00	DSpre	DSpre	Spre	DSP030	DS	DS	D	S	S	00	0	pre	pre	P030	CGATGT,CGTACG	CCTAYGGGRBGCASCAG	GGACTACNNGGGTATCTAAT	Site: S: Sample from saliva, E: Sample from extraction socket, P: Sample from periodontal pocket pre-extraction. State (Symptom): D: Mean dry socket, I: Impaired wound healing, H: Healthy control. Day and Day1/Day2. Day: Unit in days. Day1: Pre: Sampling on day 0, Post: Sampling from day 3 to day 10. Day2: Pre: Sampling on day 0, Med: Sampling from day 3 to day 6, Post: Sampling from day 7 to day…	Saliva
DS03P030	S22d3	DS03	DSpost	DSmed	Smed	DSP030	DS	DS	D	S	S	03	3	post	med	P030	AGTCAA,CGTACG	CCTAYGGGRBGCASCAG	GGACTACNNGGGTATCTAAT	Site: S: Sample from saliva, E: Sample from extraction socket, P: Sample from periodontal pocket pre-extraction. State (Symptom): D: Mean dry socket, I: Impaired wound healing, H: Healthy control. Day and Day1/Day2. Day: Unit in days. Day1: Pre: Sampling on day 0, Post: Sampling from day 3 to day 10. Day2: Pre: Sampling on day 0, Med: Sampling from day 3 to day 6, Post: Sampling from day 7 to day…	Saliva
HS00P031	S23d0	HS00	HSpre	HSpre	Spre	HSP031	HS	HS	H	S	S	00	0	pre	pre	P031	AGTCAA,GTTTCG	CCTAYGGGRBGCASCAG	GGACTACNNGGGTATCTAAT	Site: S: Sample from saliva, E: Sample from extraction socket, P: Sample from periodontal pocket pre-extraction. State (Symptom): D: Mean dry socket, I: Impaired wound healing, H: Healthy control. Day and Day1/Day2. Day: Unit in days. Day1: Pre: Sampling on day 0, Post: Sampling from day 3 to day 10. Day2: Pre: Sampling on day 0, Med: Sampling from day 3 to day 6, Post: Sampling from day 7 to day…	Saliva
HS03P031	S23d3	HS03	HSpost	HSmed	Smed	HSP031	HS	HS	H	S	S	03	3	post	med	P031	ACAGTG,CGTACG	CCTAYGGGRBGCASCAG	GGACTACNNGGGTATCTAAT	Site: S: Sample from saliva, E: Sample from extraction socket, P: Sample from periodontal pocket pre-extraction. State (Symptom): D: Mean dry socket, I: Impaired wound healing, H: Healthy control. Day and Day1/Day2. Day: Unit in days. Day1: Pre: Sampling on day 0, Post: Sampling from day 3 to day 10. Day2: Pre: Sampling on day 0, Med: Sampling from day 3 to day 6, Post: Sampling from day 7 to day…	Saliva
HS07P031	S23d7	HS07	HSpost	HSpost	Spost	HSP031	HS	HS	H	S	S	07	7	post	post	P031	GCCAAT,CGTACG	CCTAYGGGRBGCASCAG	GGACTACNNGGGTATCTAAT	Site: S: Sample from saliva, E: Sample from extraction socket, P: Sample from periodontal pocket pre-extraction. State (Symptom): D: Mean dry socket, I: Impaired wound healing, H: Healthy control. Day and Day1/Day2. Day: Unit in days. Day1: Pre: Sampling on day 0, Post: Sampling from day 3 to day 10. Day2: Pre: Sampling on day 0, Med: Sampling from day 3 to day 6, Post: Sampling from day 7 to day…	Saliva
IS00P033	S24d0	IS00	ISpre	ISpre	Spre	ISP033	IS	IS	I	S	S	00	0	pre	pre	P033	ATGTCA,CGTACG	CCTAYGGGRBGCASCAG	GGACTACNNGGGTATCTAAT	Site: S: Sample from saliva, E: Sample from extraction socket, P: Sample from periodontal pocket pre-extraction. State (Symptom): D: Mean dry socket, I: Impaired wound healing, H: Healthy control. Day and Day1/Day2. Day: Unit in days. Day1: Pre: Sampling on day 0, Post: Sampling from day 3 to day 10. Day2: Pre: Sampling on day 0, Med: Sampling from day 3 to day 6, Post: Sampling from day 7 to day…	Saliva
IS03P033	S24d3	IS03	ISpost	ISmed	Smed	ISP033	IS	IS	I	S	S	03	3	post	med	P033	ACTTGA,CGTACG	CCTAYGGGRBGCASCAG	GGACTACNNGGGTATCTAAT	Site: S: Sample from saliva, E: Sample from extraction socket, P: Sample from periodontal pocket pre-extraction. State (Symptom): D: Mean dry socket, I: Impaired wound healing, H: Healthy control. Day and Day1/Day2. Day: Unit in days. Day1: Pre: Sampling on day 0, Post: Sampling from day 3 to day 10. Day2: Pre: Sampling on day 0, Med: Sampling from day 3 to day 6, Post: Sampling from day 7 to day…	Saliva
IS07P033	S24d7	IS07	ISpost	ISpost	Spost	ISP033	IS	IS	I	S	S	07	7	post	post	P033	GATCAG,CGTACG	CCTAYGGGRBGCASCAG	GGACTACNNGGGTATCTAAT	Site: S: Sample from saliva, E: Sample from extraction socket, P: Sample from periodontal pocket pre-extraction. State (Symptom): D: Mean dry socket, I: Impaired wound healing, H: Healthy control. Day and Day1/Day2. Day: Unit in days. Day1: Pre: Sampling on day 0, Post: Sampling from day 3 to day 10. Day2: Pre: Sampling on day 0, Med: Sampling from day 3 to day 6, Post: Sampling from day 7 to day…	Saliva
HS00P034	S25d0	HS00	HSpre	HSpre	Spre	HSP034	HS	HS	H	S	S	00	0	pre	pre	P034	TAGCTT,CGTACG	CCTAYGGGRBGCASCAG	GGACTACNNGGGTATCTAAT	Site: S: Sample from saliva, E: Sample from extraction socket, P: Sample from periodontal pocket pre-extraction. State (Symptom): D: Mean dry socket, I: Impaired wound healing, H: Healthy control. Day and Day1/Day2. Day: Unit in days. Day1: Pre: Sampling on day 0, Post: Sampling from day 3 to day 10. Day2: Pre: Sampling on day 0, Med: Sampling from day 3 to day 6, Post: Sampling from day 7 to day…	Saliva
HS03P034	S25d3	HS03	HSpost	HSmed	Smed	HSP034	HS	HS	H	S	S	03	3	post	med	P034	GGCTAC,CGTACG	CCTAYGGGRBGCASCAG	GGACTACNNGGGTATCTAAT	Site: S: Sample from saliva, E: Sample from extraction socket, P: Sample from periodontal pocket pre-extraction. State (Symptom): D: Mean dry socket, I: Impaired wound healing, H: Healthy control. Day and Day1/Day2. Day: Unit in days. Day1: Pre: Sampling on day 0, Post: Sampling from day 3 to day 10. Day2: Pre: Sampling on day 0, Med: Sampling from day 3 to day 6, Post: Sampling from day 7 to day…	Saliva
HS07P034	S25d7	HS07	HSpost	HSpost	Spost	HSP034	HS	HS	H	S	S	07	7	post	post	P034	CTTGTA,CGTACG	CCTAYGGGRBGCASCAG	GGACTACNNGGGTATCTAAT	Site: S: Sample from saliva, E: Sample from extraction socket, P: Sample from periodontal pocket pre-extraction. State (Symptom): D: Mean dry socket, I: Impaired wound healing, H: Healthy control. Day and Day1/Day2. Day: Unit in days. Day1: Pre: Sampling on day 0, Post: Sampling from day 3 to day 10. Day2: Pre: Sampling on day 0, Med: Sampling from day 3 to day 6, Post: Sampling from day 7 to day…	Saliva
HS03P035	S26d3	HS03	HSpost	HSmed	Smed	HSP035	HS	HS	H	S	S	03	3	post	med	P035	CGATGT,GGTAGC	CCTAYGGGRBGCASCAG	GGACTACNNGGGTATCTAAT	Site: S: Sample from saliva, E: Sample from extraction socket, P: Sample from periodontal pocket pre-extraction. State (Symptom): D: Mean dry socket, I: Impaired wound healing, H: Healthy control. Day and Day1/Day2. Day: Unit in days. Day1: Pre: Sampling on day 0, Post: Sampling from day 3 to day 10. Day2: Pre: Sampling on day 0, Med: Sampling from day 3 to day 6, Post: Sampling from day 7 to day…	Saliva
HS07P035	S26d7	HS07	HSpost	HSpost	Spost	HSP035	HS	HS	H	S	S	07	7	post	post	P035	AGTCAA,GGTAGC	CCTAYGGGRBGCASCAG	GGACTACNNGGGTATCTAAT	Site: S: Sample from saliva, E: Sample from extraction socket, P: Sample from periodontal pocket pre-extraction. State (Symptom): D: Mean dry socket, I: Impaired wound healing, H: Healthy control. Day and Day1/Day2. Day: Unit in days. Day1: Pre: Sampling on day 0, Post: Sampling from day 3 to day 10. Day2: Pre: Sampling on day 0, Med: Sampling from day 3 to day 6, Post: Sampling from day 7 to day…	Saliva
HS00P036	S27d0	HS00	HSpre	HSpre	Spre	HSP036	HS	HS	H	S	S	00	0	pre	pre	P036	TGACCA,GGTAGC	CCTAYGGGRBGCASCAG	GGACTACNNGGGTATCTAAT	Site: S: Sample from saliva, E: Sample from extraction socket, P: Sample from periodontal pocket pre-extraction. State (Symptom): D: Mean dry socket, I: Impaired wound healing, H: Healthy control. Day and Day1/Day2. Day: Unit in days. Day1: Pre: Sampling on day 0, Post: Sampling from day 3 to day 10. Day2: Pre: Sampling on day 0, Med: Sampling from day 3 to day 6, Post: Sampling from day 7 to day…	Saliva
HS07P036	S27d7	HS07	HSpost	HSpost	Spost	HSP036	HS	HS	H	S	S	07	7	post	post	P036	ACAGTG,GGTAGC	CCTAYGGGRBGCASCAG	GGACTACNNGGGTATCTAAT	Site: S: Sample from saliva, E: Sample from extraction socket, P: Sample from periodontal pocket pre-extraction. State (Symptom): D: Mean dry socket, I: Impaired wound healing, H: Healthy control. Day and Day1/Day2. Day: Unit in days. Day1: Pre: Sampling on day 0, Post: Sampling from day 3 to day 10. Day2: Pre: Sampling on day 0, Med: Sampling from day 3 to day 6, Post: Sampling from day 7 to day…	Saliva
DS00P037	S28d0	DS00	DSpre	DSpre	Spre	DSP037	DS	DS	D	S	S	00	0	pre	pre	P037	GCCAAT,GGTAGC	CCTAYGGGRBGCASCAG	GGACTACNNGGGTATCTAAT	Site: S: Sample from saliva, E: Sample from extraction socket, P: Sample from periodontal pocket pre-extraction. State (Symptom): D: Mean dry socket, I: Impaired wound healing, H: Healthy control. Day and Day1/Day2. Day: Unit in days. Day1: Pre: Sampling on day 0, Post: Sampling from day 3 to day 10. Day2: Pre: Sampling on day 0, Med: Sampling from day 3 to day 6, Post: Sampling from day 7 to day…	Saliva
DS03P037	S28d3	DS03	DSpost	DSmed	Smed	DSP037	DS	DS	D	S	S	03	3	post	med	P037	ATGTCA,GGTAGC	CCTAYGGGRBGCASCAG	GGACTACNNGGGTATCTAAT	Site: S: Sample from saliva, E: Sample from extraction socket, P: Sample from periodontal pocket pre-extraction. State (Symptom): D: Mean dry socket, I: Impaired wound healing, H: Healthy control. Day and Day1/Day2. Day: Unit in days. Day1: Pre: Sampling on day 0, Post: Sampling from day 3 to day 10. Day2: Pre: Sampling on day 0, Med: Sampling from day 3 to day 6, Post: Sampling from day 7 to day…	Saliva
DS07P037	S28d7	DS07	DSpost	DSpost	Spost	DSP037	DS	DS	D	S	S	07	7	post	post	P037	ACTTGA,GGTAGC	CCTAYGGGRBGCASCAG	GGACTACNNGGGTATCTAAT	Site: S: Sample from saliva, E: Sample from extraction socket, P: Sample from periodontal pocket pre-extraction. State (Symptom): D: Mean dry socket, I: Impaired wound healing, H: Healthy control. Day and Day1/Day2. Day: Unit in days. Day1: Pre: Sampling on day 0, Post: Sampling from day 3 to day 10. Day2: Pre: Sampling on day 0, Med: Sampling from day 3 to day 6, Post: Sampling from day 7 to day…	Saliva
IS00P038	S29d0	IS00	ISpre	ISpre	Spre	ISP038	IS	IS	I	S	S	00	0	pre	pre	P038	GATCAG,GGTAGC	CCTAYGGGRBGCASCAG	GGACTACNNGGGTATCTAAT	Site: S: Sample from saliva, E: Sample from extraction socket, P: Sample from periodontal pocket pre-extraction. State (Symptom): D: Mean dry socket, I: Impaired wound healing, H: Healthy control. Day and Day1/Day2. Day: Unit in days. Day1: Pre: Sampling on day 0, Post: Sampling from day 3 to day 10. Day2: Pre: Sampling on day 0, Med: Sampling from day 3 to day 6, Post: Sampling from day 7 to day…	Saliva
IS03P038	S29d3	IS03	ISpost	ISmed	Smed	ISP038	IS	IS	I	S	S	03	3	post	med	P038	TAGCTT,GGTAGC	CCTAYGGGRBGCASCAG	GGACTACNNGGGTATCTAAT	Site: S: Sample from saliva, E: Sample from extraction socket, P: Sample from periodontal pocket pre-extraction. State (Symptom): D: Mean dry socket, I: Impaired wound healing, H: Healthy control. Day and Day1/Day2. Day: Unit in days. Day1: Pre: Sampling on day 0, Post: Sampling from day 3 to day 10. Day2: Pre: Sampling on day 0, Med: Sampling from day 3 to day 6, Post: Sampling from day 7 to day…	Saliva
IS07P038	S29d7	IS07	ISpost	ISpost	Spost	ISP038	IS	IS	I	S	S	07	7	post	post	P038	GGCTAC,GGTAGC	CCTAYGGGRBGCASCAG	GGACTACNNGGGTATCTAAT	Site: S: Sample from saliva, E: Sample from extraction socket, P: Sample from periodontal pocket pre-extraction. State (Symptom): D: Mean dry socket, I: Impaired wound healing, H: Healthy control. Day and Day1/Day2. Day: Unit in days. Day1: Pre: Sampling on day 0, Post: Sampling from day 3 to day 10. Day2: Pre: Sampling on day 0, Med: Sampling from day 3 to day 6, Post: Sampling from day 7 to day…	Saliva
IS00P039	S30d0	IS00	ISpre	ISpre	Spre	ISP039	IS	IS	I	S	S	00	0	pre	pre	P039	CTTGTA,GGTAGC	CCTAYGGGRBGCASCAG	GGACTACNNGGGTATCTAAT	Site: S: Sample from saliva, E: Sample from extraction socket, P: Sample from periodontal pocket pre-extraction. State (Symptom): D: Mean dry socket, I: Impaired wound healing, H: Healthy control. Day and Day1/Day2. Day: Unit in days. Day1: Pre: Sampling on day 0, Post: Sampling from day 3 to day 10. Day2: Pre: Sampling on day 0, Med: Sampling from day 3 to day 6, Post: Sampling from day 7 to day…	Saliva
IS03P039	S30d3	IS03	ISpost	ISmed	Smed	ISP039	IS	IS	I	S	S	03	3	post	med	P039	ATCACG,ACTGAT	CCTAYGGGRBGCASCAG	GGACTACNNGGGTATCTAAT	Site: S: Sample from saliva, E: Sample from extraction socket, P: Sample from periodontal pocket pre-extraction. State (Symptom): D: Mean dry socket, I: Impaired wound healing, H: Healthy control. Day and Day1/Day2. Day: Unit in days. Day1: Pre: Sampling on day 0, Post: Sampling from day 3 to day 10. Day2: Pre: Sampling on day 0, Med: Sampling from day 3 to day 6, Post: Sampling from day 7 to day…	Saliva
IS07P039	S30d7	IS07	ISpost	ISpost	Spost	ISP039	IS	IS	I	S	S	07	7	post	post	P039	CGATGT,ACTGAT	CCTAYGGGRBGCASCAG	GGACTACNNGGGTATCTAAT	Site: S: Sample from saliva, E: Sample from extraction socket, P: Sample from periodontal pocket pre-extraction. State (Symptom): D: Mean dry socket, I: Impaired wound healing, H: Healthy control. Day and Day1/Day2. Day: Unit in days. Day1: Pre: Sampling on day 0, Post: Sampling from day 3 to day 10. Day2: Pre: Sampling on day 0, Med: Sampling from day 3 to day 6, Post: Sampling from day 7 to day…	Saliva
HS00P040	S31d0	HS00	HSpre	HSpre	Spre	HSP040	HS	HS	H	S	S	00	0	pre	pre	P040	AGTCAA,ACTGAT	CCTAYGGGRBGCASCAG	GGACTACNNGGGTATCTAAT	Site: S: Sample from saliva, E: Sample from extraction socket, P: Sample from periodontal pocket pre-extraction. State (Symptom): D: Mean dry socket, I: Impaired wound healing, H: Healthy control. Day and Day1/Day2. Day: Unit in days. Day1: Pre: Sampling on day 0, Post: Sampling from day 3 to day 10. Day2: Pre: Sampling on day 0, Med: Sampling from day 3 to day 6, Post: Sampling from day 7 to day…	Saliva
HS03P040	S31d3	HS03	HSpost	HSmed	Smed	HSP040	HS	HS	H	S	S	03	3	post	med	P040	TGACCA,ACTGAT	CCTAYGGGRBGCASCAG	GGACTACNNGGGTATCTAAT	Site: S: Sample from saliva, E: Sample from extraction socket, P: Sample from periodontal pocket pre-extraction. State (Symptom): D: Mean dry socket, I: Impaired wound healing, H: Healthy control. Day and Day1/Day2. Day: Unit in days. Day1: Pre: Sampling on day 0, Post: Sampling from day 3 to day 10. Day2: Pre: Sampling on day 0, Med: Sampling from day 3 to day 6, Post: Sampling from day 7 to day…	Saliva
HS07P040	S31d7	HS07	HSpost	HSpost	Spost	HSP040	HS	HS	H	S	S	07	7	post	post	P040	ACAGTG,ACTGAT	CCTAYGGGRBGCASCAG	GGACTACNNGGGTATCTAAT	Site: S: Sample from saliva, E: Sample from extraction socket, P: Sample from periodontal pocket pre-extraction. State (Symptom): D: Mean dry socket, I: Impaired wound healing, H: Healthy control. Day and Day1/Day2. Day: Unit in days. Day1: Pre: Sampling on day 0, Post: Sampling from day 3 to day 10. Day2: Pre: Sampling on day 0, Med: Sampling from day 3 to day 6, Post: Sampling from day 7 to day…	Saliva
HS00P041	S32d0	HS00	HSpre	HSpre	Spre	HSP041	HS	HS	H	S	S	00	0	pre	pre	P041	GCCAAT,ACTGAT	CCTAYGGGRBGCASCAG	GGACTACNNGGGTATCTAAT	Site: S: Sample from saliva, E: Sample from extraction socket, P: Sample from periodontal pocket pre-extraction. State (Symptom): D: Mean dry socket, I: Impaired wound healing, H: Healthy control. Day and Day1/Day2. Day: Unit in days. Day1: Pre: Sampling on day 0, Post: Sampling from day 3 to day 10. Day2: Pre: Sampling on day 0, Med: Sampling from day 3 to day 6, Post: Sampling from day 7 to day…	Saliva
HS03P041	S32d3	HS03	HSpost	HSmed	Smed	HSP041	HS	HS	H	S	S	03	3	post	med	P041	ATGTCA,ACTGAT	CCTAYGGGRBGCASCAG	GGACTACNNGGGTATCTAAT	Site: S: Sample from saliva, E: Sample from extraction socket, P: Sample from periodontal pocket pre-extraction. State (Symptom): D: Mean dry socket, I: Impaired wound healing, H: Healthy control. Day and Day1/Day2. Day: Unit in days. Day1: Pre: Sampling on day 0, Post: Sampling from day 3 to day 10. Day2: Pre: Sampling on day 0, Med: Sampling from day 3 to day 6, Post: Sampling from day 7 to day…	Saliva
HS07P041	S32d7	HS07	HSpost	HSpost	Spost	HSP041	HS	HS	H	S	S	07	7	post	post	P041	ACTTGA,ACTGAT	CCTAYGGGRBGCASCAG	GGACTACNNGGGTATCTAAT	Site: S: Sample from saliva, E: Sample from extraction socket, P: Sample from periodontal pocket pre-extraction. State (Symptom): D: Mean dry socket, I: Impaired wound healing, H: Healthy control. Day and Day1/Day2. Day: Unit in days. Day1: Pre: Sampling on day 0, Post: Sampling from day 3 to day 10. Day2: Pre: Sampling on day 0, Med: Sampling from day 3 to day 6, Post: Sampling from day 7 to day…	Saliva
HS00P042	S33d0	HS00	HSpre	HSpre	Spre	HSP042	HS	HS	H	S	S	00	0	pre	pre	P042	GATCAG,ACTGAT	CCTAYGGGRBGCASCAG	GGACTACNNGGGTATCTAAT	Site: S: Sample from saliva, E: Sample from extraction socket, P: Sample from periodontal pocket pre-extraction. State (Symptom): D: Mean dry socket, I: Impaired wound healing, H: Healthy control. Day and Day1/Day2. Day: Unit in days. Day1: Pre: Sampling on day 0, Post: Sampling from day 3 to day 10. Day2: Pre: Sampling on day 0, Med: Sampling from day 3 to day 6, Post: Sampling from day 7 to day…	Saliva
HS03P042	S33d3	HS03	HSpost	HSmed	Smed	HSP042	HS	HS	H	S	S	03	3	post	med	P042	TAGCTT,ACTGAT	CCTAYGGGRBGCASCAG	GGACTACNNGGGTATCTAAT	Site: S: Sample from saliva, E: Sample from extraction socket, P: Sample from periodontal pocket pre-extraction. State (Symptom): D: Mean dry socket, I: Impaired wound healing, H: Healthy control. Day and Day1/Day2. Day: Unit in days. Day1: Pre: Sampling on day 0, Post: Sampling from day 3 to day 10. Day2: Pre: Sampling on day 0, Med: Sampling from day 3 to day 6, Post: Sampling from day 7 to day…	Saliva
HS07P042	S33d7	HS07	HSpost	HSpost	Spost	HSP042	HS	HS	H	S	S	07	7	post	post	P042	GGCTAC,ACTGAT	CCTAYGGGRBGCASCAG	GGACTACNNGGGTATCTAAT	Site: S: Sample from saliva, E: Sample from extraction socket, P: Sample from periodontal pocket pre-extraction. State (Symptom): D: Mean dry socket, I: Impaired wound healing, H: Healthy control. Day and Day1/Day2. Day: Unit in days. Day1: Pre: Sampling on day 0, Post: Sampling from day 3 to day 10. Day2: Pre: Sampling on day 0, Med: Sampling from day 3 to day 6, Post: Sampling from day 7 to day…	Saliva
IS00P043	S34d0	IS00	ISpre	ISpre	Spre	ISP043	IS	IS	I	S	S	00	0	pre	pre	P043	CTTGTA,ACTGAT	CCTAYGGGRBGCASCAG	GGACTACNNGGGTATCTAAT	Site: S: Sample from saliva, E: Sample from extraction socket, P: Sample from periodontal pocket pre-extraction. State (Symptom): D: Mean dry socket, I: Impaired wound healing, H: Healthy control. Day and Day1/Day2. Day: Unit in days. Day1: Pre: Sampling on day 0, Post: Sampling from day 3 to day 10. Day2: Pre: Sampling on day 0, Med: Sampling from day 3 to day 6, Post: Sampling from day 7 to day…	Saliva
IS03P043	S34d3	IS03	ISpost	ISmed	Smed	ISP043	IS	IS	I	S	S	03	3	post	med	P043	ATCACG,ATGAGC	CCTAYGGGRBGCASCAG	GGACTACNNGGGTATCTAAT	Site: S: Sample from saliva, E: Sample from extraction socket, P: Sample from periodontal pocket pre-extraction. State (Symptom): D: Mean dry socket, I: Impaired wound healing, H: Healthy control. Day and Day1/Day2. Day: Unit in days. Day1: Pre: Sampling on day 0, Post: Sampling from day 3 to day 10. Day2: Pre: Sampling on day 0, Med: Sampling from day 3 to day 6, Post: Sampling from day 7 to day…	Saliva
IS07P043	S34d7	IS07	ISpost	ISpost	Spost	ISP043	IS	IS	I	S	S	07	7	post	post	P043	CGATGT,ATGAGC	CCTAYGGGRBGCASCAG	GGACTACNNGGGTATCTAAT	Site: S: Sample from saliva, E: Sample from extraction socket, P: Sample from periodontal pocket pre-extraction. State (Symptom): D: Mean dry socket, I: Impaired wound healing, H: Healthy control. Day and Day1/Day2. Day: Unit in days. Day1: Pre: Sampling on day 0, Post: Sampling from day 3 to day 10. Day2: Pre: Sampling on day 0, Med: Sampling from day 3 to day 6, Post: Sampling from day 7 to day…	Saliva
HS00P044	S35d0	HS00	HSpre	HSpre	Spre	HSP044	HS	HS	H	S	S	00	0	pre	pre	P044	AGTCAA,ATGAGC	CCTAYGGGRBGCASCAG	GGACTACNNGGGTATCTAAT	Site: S: Sample from saliva, E: Sample from extraction socket, P: Sample from periodontal pocket pre-extraction. State (Symptom): D: Mean dry socket, I: Impaired wound healing, H: Healthy control. Day and Day1/Day2. Day: Unit in days. Day1: Pre: Sampling on day 0, Post: Sampling from day 3 to day 10. Day2: Pre: Sampling on day 0, Med: Sampling from day 3 to day 6, Post: Sampling from day 7 to day…	Saliva
HS03P044	S35d3	HS03	HSpost	HSmed	Smed	HSP044	HS	HS	H	S	S	03	3	post	med	P044	TGACCA,ATGAGC	CCTAYGGGRBGCASCAG	GGACTACNNGGGTATCTAAT	Site: S: Sample from saliva, E: Sample from extraction socket, P: Sample from periodontal pocket pre-extraction. State (Symptom): D: Mean dry socket, I: Impaired wound healing, H: Healthy control. Day and Day1/Day2. Day: Unit in days. Day1: Pre: Sampling on day 0, Post: Sampling from day 3 to day 10. Day2: Pre: Sampling on day 0, Med: Sampling from day 3 to day 6, Post: Sampling from day 7 to day…	Saliva
HS00P045	S36d0	HS00	HSpre	HSpre	Spre	HSP045	HS	HS	H	S	S	00	0	pre	pre	P045	ACAGTG,ATGAGC	CCTAYGGGRBGCASCAG	GGACTACNNGGGTATCTAAT	Site: S: Sample from saliva, E: Sample from extraction socket, P: Sample from periodontal pocket pre-extraction. State (Symptom): D: Mean dry socket, I: Impaired wound healing, H: Healthy control. Day and Day1/Day2. Day: Unit in days. Day1: Pre: Sampling on day 0, Post: Sampling from day 3 to day 10. Day2: Pre: Sampling on day 0, Med: Sampling from day 3 to day 6, Post: Sampling from day 7 to day…	Saliva
HS03P045	S36d3	HS03	HSpost	HSmed	Smed	HSP045	HS	HS	H	S	S	03	3	post	med	P045	GCCAAT,ATGAGC	CCTAYGGGRBGCASCAG	GGACTACNNGGGTATCTAAT	Site: S: Sample from saliva, E: Sample from extraction socket, P: Sample from periodontal pocket pre-extraction. State (Symptom): D: Mean dry socket, I: Impaired wound healing, H: Healthy control. Day and Day1/Day2. Day: Unit in days. Day1: Pre: Sampling on day 0, Post: Sampling from day 3 to day 10. Day2: Pre: Sampling on day 0, Med: Sampling from day 3 to day 6, Post: Sampling from day 7 to day…	Saliva
HS07P045	S36d7	HS07	HSpost	HSpost	Spost	HSP045	HS	HS	H	S	S	07	7	post	post	P045	ATGTCA,ATGAGC	CCTAYGGGRBGCASCAG	GGACTACNNGGGTATCTAAT	Site: S: Sample from saliva, E: Sample from extraction socket, P: Sample from periodontal pocket pre-extraction. State (Symptom): D: Mean dry socket, I: Impaired wound healing, H: Healthy control. Day and Day1/Day2. Day: Unit in days. Day1: Pre: Sampling on day 0, Post: Sampling from day 3 to day 10. Day2: Pre: Sampling on day 0, Med: Sampling from day 3 to day 6, Post: Sampling from day 7 to day…	Saliva
HS00P046	S37d0	HS00	HSpre	HSpre	Spre	HSP046	HS	HS	H	S	S	00	0	pre	pre	P046	GATCAG,ATGAGC	CCTAYGGGRBGCASCAG	GGACTACNNGGGTATCTAAT	Site: S: Sample from saliva, E: Sample from extraction socket, P: Sample from periodontal pocket pre-extraction. State (Symptom): D: Mean dry socket, I: Impaired wound healing, H: Healthy control. Day and Day1/Day2. Day: Unit in days. Day1: Pre: Sampling on day 0, Post: Sampling from day 3 to day 10. Day2: Pre: Sampling on day 0, Med: Sampling from day 3 to day 6, Post: Sampling from day 7 to day…	Saliva
HS03P046	S37d3	HS03	HSpost	HSmed	Smed	HSP046	HS	HS	H	S	S	03	3	post	med	P046	TAGCTT,ATGAGC	CCTAYGGGRBGCASCAG	GGACTACNNGGGTATCTAAT	Site: S: Sample from saliva, E: Sample from extraction socket, P: Sample from periodontal pocket pre-extraction. State (Symptom): D: Mean dry socket, I: Impaired wound healing, H: Healthy control. Day and Day1/Day2. Day: Unit in days. Day1: Pre: Sampling on day 0, Post: Sampling from day 3 to day 10. Day2: Pre: Sampling on day 0, Med: Sampling from day 3 to day 6, Post: Sampling from day 7 to day…	Saliva
HS07P046	S37d7	HS07	HSpost	HSpost	Spost	HSP046	HS	HS	H	S	S	07	7	post	post	P046	GGCTAC,ATGAGC	CCTAYGGGRBGCASCAG	GGACTACNNGGGTATCTAAT	Site: S: Sample from saliva, E: Sample from extraction socket, P: Sample from periodontal pocket pre-extraction. State (Symptom): D: Mean dry socket, I: Impaired wound healing, H: Healthy control. Day and Day1/Day2. Day: Unit in days. Day1: Pre: Sampling on day 0, Post: Sampling from day 3 to day 10. Day2: Pre: Sampling on day 0, Med: Sampling from day 3 to day 6, Post: Sampling from day 7 to day…	Saliva
HS00P047	S38d0	HS00	HSpre	HSpre	Spre	HSP047	HS	HS	H	S	S	00	0	pre	pre	P047	ATCACG,GTTTCG	CCTAYGGGRBGCASCAG	GGACTACNNGGGTATCTAAT	Site: S: Sample from saliva, E: Sample from extraction socket, P: Sample from periodontal pocket pre-extraction. State (Symptom): D: Mean dry socket, I: Impaired wound healing, H: Healthy control. Day and Day1/Day2. Day: Unit in days. Day1: Pre: Sampling on day 0, Post: Sampling from day 3 to day 10. Day2: Pre: Sampling on day 0, Med: Sampling from day 3 to day 6, Post: Sampling from day 7 to day…	Saliva
HS03P047	S38d3	HS03	HSpost	HSmed	Smed	HSP047	HS	HS	H	S	S	03	3	post	med	P047	CGATGT,GTTTCG	CCTAYGGGRBGCASCAG	GGACTACNNGGGTATCTAAT	Site: S: Sample from saliva, E: Sample from extraction socket, P: Sample from periodontal pocket pre-extraction. State (Symptom): D: Mean dry socket, I: Impaired wound healing, H: Healthy control. Day and Day1/Day2. Day: Unit in days. Day1: Pre: Sampling on day 0, Post: Sampling from day 3 to day 10. Day2: Pre: Sampling on day 0, Med: Sampling from day 3 to day 6, Post: Sampling from day 7 to day…	Saliva
HS07P047	S38d7	HS07	HSpost	HSpost	Spost	HSP047	HS	HS	H	S	S	07	7	post	post	P047	AGTCAA,GTTTCG	CCTAYGGGRBGCASCAG	GGACTACNNGGGTATCTAAT	Site: S: Sample from saliva, E: Sample from extraction socket, P: Sample from periodontal pocket pre-extraction. State (Symptom): D: Mean dry socket, I: Impaired wound healing, H: Healthy control. Day and Day1/Day2. Day: Unit in days. Day1: Pre: Sampling on day 0, Post: Sampling from day 3 to day 10. Day2: Pre: Sampling on day 0, Med: Sampling from day 3 to day 6, Post: Sampling from day 7 to day…	Saliva
HS00P048	S39d0	HS00	HSpre	HSpre	Spre	HSP048	HS	HS	H	S	S	00	0	pre	pre	P048	TGACCA,GTTTCG	CCTAYGGGRBGCASCAG	GGACTACNNGGGTATCTAAT	Site: S: Sample from saliva, E: Sample from extraction socket, P: Sample from periodontal pocket pre-extraction. State (Symptom): D: Mean dry socket, I: Impaired wound healing, H: Healthy control. Day and Day1/Day2. Day: Unit in days. Day1: Pre: Sampling on day 0, Post: Sampling from day 3 to day 10. Day2: Pre: Sampling on day 0, Med: Sampling from day 3 to day 6, Post: Sampling from day 7 to day…	Saliva
HS03P048	S39d3	HS03	HSpost	HSmed	Smed	HSP048	HS	HS	H	S	S	03	3	post	med	P048	ACAGTG,GTTTCG	CCTAYGGGRBGCASCAG	GGACTACNNGGGTATCTAAT	Site: S: Sample from saliva, E: Sample from extraction socket, P: Sample from periodontal pocket pre-extraction. State (Symptom): D: Mean dry socket, I: Impaired wound healing, H: Healthy control. Day and Day1/Day2. Day: Unit in days. Day1: Pre: Sampling on day 0, Post: Sampling from day 3 to day 10. Day2: Pre: Sampling on day 0, Med: Sampling from day 3 to day 6, Post: Sampling from day 7 to day…	Saliva
HS07P048	S39d7	HS07	HSpost	HSpost	Spost	HSP048	HS	HS	H	S	S	07	7	post	post	P048	GCCAAT,GTTTCG	CCTAYGGGRBGCASCAG	GGACTACNNGGGTATCTAAT	Site: S: Sample from saliva, E: Sample from extraction socket, P: Sample from periodontal pocket pre-extraction. State (Symptom): D: Mean dry socket, I: Impaired wound healing, H: Healthy control. Day and Day1/Day2. Day: Unit in days. Day1: Pre: Sampling on day 0, Post: Sampling from day 3 to day 10. Day2: Pre: Sampling on day 0, Med: Sampling from day 3 to day 6, Post: Sampling from day 7 to day…	Saliva
DS00P049	S40d0	DS00	DSpre	DSpre	Spre	DSP049	DS	DS	D	S	S	00	0	pre	pre	P049	ATGTCA,GTTTCG	CCTAYGGGRBGCASCAG	GGACTACNNGGGTATCTAAT	Site: S: Sample from saliva, E: Sample from extraction socket, P: Sample from periodontal pocket pre-extraction. State (Symptom): D: Mean dry socket, I: Impaired wound healing, H: Healthy control. Day and Day1/Day2. Day: Unit in days. Day1: Pre: Sampling on day 0, Post: Sampling from day 3 to day 10. Day2: Pre: Sampling on day 0, Med: Sampling from day 3 to day 6, Post: Sampling from day 7 to day…	Saliva
DS03P049	S40d3	DS03	DSpost	DSmed	Smed	DSP049	DS	DS	D	S	S	03	3	post	med	P049	GATCAG,GTTTCG	CCTAYGGGRBGCASCAG	GGACTACNNGGGTATCTAAT	Site: S: Sample from saliva, E: Sample from extraction socket, P: Sample from periodontal pocket pre-extraction. State (Symptom): D: Mean dry socket, I: Impaired wound healing, H: Healthy control. Day and Day1/Day2. Day: Unit in days. Day1: Pre: Sampling on day 0, Post: Sampling from day 3 to day 10. Day2: Pre: Sampling on day 0, Med: Sampling from day 3 to day 6, Post: Sampling from day 7 to day…	Saliva
DS07P049	S40d7	DS07	DSpost	DSpost	Spost	DSP049	DS	DS	D	S	S	07	7	post	post	P049	TAGCTT,GTTTCG	CCTAYGGGRBGCASCAG	GGACTACNNGGGTATCTAAT	Site: S: Sample from saliva, E: Sample from extraction socket, P: Sample from periodontal pocket pre-extraction. State (Symptom): D: Mean dry socket, I: Impaired wound healing, H: Healthy control. Day and Day1/Day2. Day: Unit in days. Day1: Pre: Sampling on day 0, Post: Sampling from day 3 to day 10. Day2: Pre: Sampling on day 0, Med: Sampling from day 3 to day 6, Post: Sampling from day 7 to day…	Saliva
DS10P049	S40d10	DS10	DSpost	DSpost	Spost	DSP049	DS	DS	D	S	S	10	10	post	post	P049	ACTTGA,GTTTCG	CCTAYGGGRBGCASCAG	GGACTACNNGGGTATCTAAT	Site: S: Sample from saliva, E: Sample from extraction socket, P: Sample from periodontal pocket pre-extraction. State (Symptom): D: Mean dry socket, I: Impaired wound healing, H: Healthy control. Day and Day1/Day2. Day: Unit in days. Day1: Pre: Sampling on day 0, Post: Sampling from day 3 to day 10. Day2: Pre: Sampling on day 0, Med: Sampling from day 3 to day 6, Post: Sampling from day 7 to day…	Saliva
HS00P050	S41d0	HS00	HSpre	HSpre	Spre	HSP050	HS	HS	H	S	S	00	0	pre	pre	P050	GGCTAC,GTTTCG	CCTAYGGGRBGCASCAG	GGACTACNNGGGTATCTAAT	Site: S: Sample from saliva, E: Sample from extraction socket, P: Sample from periodontal pocket pre-extraction. State (Symptom): D: Mean dry socket, I: Impaired wound healing, H: Healthy control. Day and Day1/Day2. Day: Unit in days. Day1: Pre: Sampling on day 0, Post: Sampling from day 3 to day 10. Day2: Pre: Sampling on day 0, Med: Sampling from day 3 to day 6, Post: Sampling from day 7 to day…	Saliva
HS03P050	S41d3	HS03	HSpost	HSmed	Smed	HSP050	HS	HS	H	S	S	03	3	post	med	P050	GGCTAC,CAACTA	CCTAYGGGRBGCASCAG	GGACTACNNGGGTATCTAAT	Site: S: Sample from saliva, E: Sample from extraction socket, P: Sample from periodontal pocket pre-extraction. State (Symptom): D: Mean dry socket, I: Impaired wound healing, H: Healthy control. Day and Day1/Day2. Day: Unit in days. Day1: Pre: Sampling on day 0, Post: Sampling from day 3 to day 10. Day2: Pre: Sampling on day 0, Med: Sampling from day 3 to day 6, Post: Sampling from day 7 to day…	Saliva
HS07P050	S41d7	HS07	HSpost	HSpost	Spost	HSP050	HS	HS	H	S	S	07	7	post	post	P050	ATCACG,CGTACG	CCTAYGGGRBGCASCAG	GGACTACNNGGGTATCTAAT	Site: S: Sample from saliva, E: Sample from extraction socket, P: Sample from periodontal pocket pre-extraction. State (Symptom): D: Mean dry socket, I: Impaired wound healing, H: Healthy control. Day and Day1/Day2. Day: Unit in days. Day1: Pre: Sampling on day 0, Post: Sampling from day 3 to day 10. Day2: Pre: Sampling on day 0, Med: Sampling from day 3 to day 6, Post: Sampling from day 7 to day…	Saliva
HS00P051	S42d0	HS00	HSpre	HSpre	Spre	HSP051	HS	HS	H	S	S	00	0	pre	pre	P051	CGATGT,CGTACG	CCTAYGGGRBGCASCAG	GGACTACNNGGGTATCTAAT	Site: S: Sample from saliva, E: Sample from extraction socket, P: Sample from periodontal pocket pre-extraction. State (Symptom): D: Mean dry socket, I: Impaired wound healing, H: Healthy control. Day and Day1/Day2. Day: Unit in days. Day1: Pre: Sampling on day 0, Post: Sampling from day 3 to day 10. Day2: Pre: Sampling on day 0, Med: Sampling from day 3 to day 6, Post: Sampling from day 7 to day…	Saliva
HS03P051	S42d3	HS03	HSpost	HSmed	Smed	HSP051	HS	HS	H	S	S	03	3	post	med	P051	AGTCAA,CGTACG	CCTAYGGGRBGCASCAG	GGACTACNNGGGTATCTAAT	Site: S: Sample from saliva, E: Sample from extraction socket, P: Sample from periodontal pocket pre-extraction. State (Symptom): D: Mean dry socket, I: Impaired wound healing, H: Healthy control. Day and Day1/Day2. Day: Unit in days. Day1: Pre: Sampling on day 0, Post: Sampling from day 3 to day 10. Day2: Pre: Sampling on day 0, Med: Sampling from day 3 to day 6, Post: Sampling from day 7 to day…	Saliva
HS07P051	S42d7	HS07	HSpost	HSpost	Spost	HSP051	HS	HS	H	S	S	07	7	post	post	P051	TGACCA,CGTACG	CCTAYGGGRBGCASCAG	GGACTACNNGGGTATCTAAT	Site: S: Sample from saliva, E: Sample from extraction socket, P: Sample from periodontal pocket pre-extraction. State (Symptom): D: Mean dry socket, I: Impaired wound healing, H: Healthy control. Day and Day1/Day2. Day: Unit in days. Day1: Pre: Sampling on day 0, Post: Sampling from day 3 to day 10. Day2: Pre: Sampling on day 0, Med: Sampling from day 3 to day 6, Post: Sampling from day 7 to day…	Saliva
IS00P052	S43d0	IS00	ISpre	ISpre	Spre	ISP052	IS	IS	I	S	S	00	0	pre	pre	P052	ACAGTG,CGTACG	CCTAYGGGRBGCASCAG	GGACTACNNGGGTATCTAAT	Site: S: Sample from saliva, E: Sample from extraction socket, P: Sample from periodontal pocket pre-extraction. State (Symptom): D: Mean dry socket, I: Impaired wound healing, H: Healthy control. Day and Day1/Day2. Day: Unit in days. Day1: Pre: Sampling on day 0, Post: Sampling from day 3 to day 10. Day2: Pre: Sampling on day 0, Med: Sampling from day 3 to day 6, Post: Sampling from day 7 to day…	Saliva
IS03P052	S43d3	IS03	ISpost	ISmed	Smed	ISP052	IS	IS	I	S	S	03	3	post	med	P052	GCCAAT,CGTACG	CCTAYGGGRBGCASCAG	GGACTACNNGGGTATCTAAT	Site: S: Sample from saliva, E: Sample from extraction socket, P: Sample from periodontal pocket pre-extraction. State (Symptom): D: Mean dry socket, I: Impaired wound healing, H: Healthy control. Day and Day1/Day2. Day: Unit in days. Day1: Pre: Sampling on day 0, Post: Sampling from day 3 to day 10. Day2: Pre: Sampling on day 0, Med: Sampling from day 3 to day 6, Post: Sampling from day 7 to day…	Saliva
IS07P052	S43d7	IS07	ISpost	ISpost	Spost	ISP052	IS	IS	I	S	S	07	7	post	post	P052	ATGTCA,CGTACG	CCTAYGGGRBGCASCAG	GGACTACNNGGGTATCTAAT	Site: S: Sample from saliva, E: Sample from extraction socket, P: Sample from periodontal pocket pre-extraction. State (Symptom): D: Mean dry socket, I: Impaired wound healing, H: Healthy control. Day and Day1/Day2. Day: Unit in days. Day1: Pre: Sampling on day 0, Post: Sampling from day 3 to day 10. Day2: Pre: Sampling on day 0, Med: Sampling from day 3 to day 6, Post: Sampling from day 7 to day…	Saliva
IS00P053	S44d0	IS00	ISpre	ISpre	Spre	ISP053	IS	IS	I	S	S	00	0	pre	pre	P053	ACTTGA,CGTACG	CCTAYGGGRBGCASCAG	GGACTACNNGGGTATCTAAT	Site: S: Sample from saliva, E: Sample from extraction socket, P: Sample from periodontal pocket pre-extraction. State (Symptom): D: Mean dry socket, I: Impaired wound healing, H: Healthy control. Day and Day1/Day2. Day: Unit in days. Day1: Pre: Sampling on day 0, Post: Sampling from day 3 to day 10. Day2: Pre: Sampling on day 0, Med: Sampling from day 3 to day 6, Post: Sampling from day 7 to day…	Saliva
IS03P053	S44d3	IS03	ISpost	ISmed	Smed	ISP053	IS	IS	I	S	S	03	3	post	med	P053	GATCAG,CGTACG	CCTAYGGGRBGCASCAG	GGACTACNNGGGTATCTAAT	Site: S: Sample from saliva, E: Sample from extraction socket, P: Sample from periodontal pocket pre-extraction. State (Symptom): D: Mean dry socket, I: Impaired wound healing, H: Healthy control. Day and Day1/Day2. Day: Unit in days. Day1: Pre: Sampling on day 0, Post: Sampling from day 3 to day 10. Day2: Pre: Sampling on day 0, Med: Sampling from day 3 to day 6, Post: Sampling from day 7 to day…	Saliva
IS07P053	S44d7	IS07	ISpost	ISpost	Spost	ISP053	IS	IS	I	S	S	07	7	post	post	P053	TAGCTT,CGTACG	CCTAYGGGRBGCASCAG	GGACTACNNGGGTATCTAAT	Site: S: Sample from saliva, E: Sample from extraction socket, P: Sample from periodontal pocket pre-extraction. State (Symptom): D: Mean dry socket, I: Impaired wound healing, H: Healthy control. Day and Day1/Day2. Day: Unit in days. Day1: Pre: Sampling on day 0, Post: Sampling from day 3 to day 10. Day2: Pre: Sampling on day 0, Med: Sampling from day 3 to day 6, Post: Sampling from day 7 to day…	Saliva
DS00P054	S45d0	DS00	DSpre	DSpre	Spre	DSP054	DS	DS	D	S	S	00	0	pre	pre	P054	GGCTAC,CGTACG	CCTAYGGGRBGCASCAG	GGACTACNNGGGTATCTAAT	Site: S: Sample from saliva, E: Sample from extraction socket, P: Sample from periodontal pocket pre-extraction. State (Symptom): D: Mean dry socket, I: Impaired wound healing, H: Healthy control. Day and Day1/Day2. Day: Unit in days. Day1: Pre: Sampling on day 0, Post: Sampling from day 3 to day 10. Day2: Pre: Sampling on day 0, Med: Sampling from day 3 to day 6, Post: Sampling from day 7 to day…	Saliva
DS03P054	S45d3	DS03	DSpost	DSmed	Smed	DSP054	DS	DS	D	S	S	03	3	post	med	P054	ATCACG,GGTAGC	CCTAYGGGRBGCASCAG	GGACTACNNGGGTATCTAAT	Site: S: Sample from saliva, E: Sample from extraction socket, P: Sample from periodontal pocket pre-extraction. State (Symptom): D: Mean dry socket, I: Impaired wound healing, H: Healthy control. Day and Day1/Day2. Day: Unit in days. Day1: Pre: Sampling on day 0, Post: Sampling from day 3 to day 10. Day2: Pre: Sampling on day 0, Med: Sampling from day 3 to day 6, Post: Sampling from day 7 to day…	Saliva
DS07P054	S45d7	DS07	DSpost	DSpost	Spost	DSP054	DS	DS	D	S	S	07	7	post	post	P054	CGATGT,GGTAGC	CCTAYGGGRBGCASCAG	GGACTACNNGGGTATCTAAT	Site: S: Sample from saliva, E: Sample from extraction socket, P: Sample from periodontal pocket pre-extraction. State (Symptom): D: Mean dry socket, I: Impaired wound healing, H: Healthy control. Day and Day1/Day2. Day: Unit in days. Day1: Pre: Sampling on day 0, Post: Sampling from day 3 to day 10. Day2: Pre: Sampling on day 0, Med: Sampling from day 3 to day 6, Post: Sampling from day 7 to day…	Saliva
DS10P054	S45d10	DS10	DSpost	DSpost	Spost	DSP054	DS	DS	D	S	S	10	10	post	post	P054	CTTGTA,CGTACG	CCTAYGGGRBGCASCAG	GGACTACNNGGGTATCTAAT	Site: S: Sample from saliva, E: Sample from extraction socket, P: Sample from periodontal pocket pre-extraction. State (Symptom): D: Mean dry socket, I: Impaired wound healing, H: Healthy control. Day and Day1/Day2. Day: Unit in days. Day1: Pre: Sampling on day 0, Post: Sampling from day 3 to day 10. Day2: Pre: Sampling on day 0, Med: Sampling from day 3 to day 6, Post: Sampling from day 7 to day…	Saliva
HS00P055	S46d0	HS00	HSpre	HSpre	Spre	HSP055	HS	HS	H	S	S	00	0	pre	pre	P055	AGTCAA,GGTAGC	CCTAYGGGRBGCASCAG	GGACTACNNGGGTATCTAAT	Site: S: Sample from saliva, E: Sample from extraction socket, P: Sample from periodontal pocket pre-extraction. State (Symptom): D: Mean dry socket, I: Impaired wound healing, H: Healthy control. Day and Day1/Day2. Day: Unit in days. Day1: Pre: Sampling on day 0, Post: Sampling from day 3 to day 10. Day2: Pre: Sampling on day 0, Med: Sampling from day 3 to day 6, Post: Sampling from day 7 to day…	Saliva
HS03P055	S46d3	HS03	HSpost	HSmed	Smed	HSP055	HS	HS	H	S	S	03	3	post	med	P055	TGACCA,GGTAGC	CCTAYGGGRBGCASCAG	GGACTACNNGGGTATCTAAT	Site: S: Sample from saliva, E: Sample from extraction socket, P: Sample from periodontal pocket pre-extraction. State (Symptom): D: Mean dry socket, I: Impaired wound healing, H: Healthy control. Day and Day1/Day2. Day: Unit in days. Day1: Pre: Sampling on day 0, Post: Sampling from day 3 to day 10. Day2: Pre: Sampling on day 0, Med: Sampling from day 3 to day 6, Post: Sampling from day 7 to day…	Saliva
HS07P055	S46d7	HS07	HSpost	HSpost	Spost	HSP055	HS	HS	H	S	S	07	7	post	post	P055	ACAGTG,GGTAGC	CCTAYGGGRBGCASCAG	GGACTACNNGGGTATCTAAT	Site: S: Sample from saliva, E: Sample from extraction socket, P: Sample from periodontal pocket pre-extraction. State (Symptom): D: Mean dry socket, I: Impaired wound healing, H: Healthy control. Day and Day1/Day2. Day: Unit in days. Day1: Pre: Sampling on day 0, Post: Sampling from day 3 to day 10. Day2: Pre: Sampling on day 0, Med: Sampling from day 3 to day 6, Post: Sampling from day 7 to day…	Saliva
HS00P056	S47d0	HS00	HSpre	HSpre	Spre	HSP056	HS	HS	H	S	S	00	0	pre	pre	P056	GCCAAT,GGTAGC	CCTAYGGGRBGCASCAG	GGACTACNNGGGTATCTAAT	Site: S: Sample from saliva, E: Sample from extraction socket, P: Sample from periodontal pocket pre-extraction. State (Symptom): D: Mean dry socket, I: Impaired wound healing, H: Healthy control. Day and Day1/Day2. Day: Unit in days. Day1: Pre: Sampling on day 0, Post: Sampling from day 3 to day 10. Day2: Pre: Sampling on day 0, Med: Sampling from day 3 to day 6, Post: Sampling from day 7 to day…	Saliva
HS03P056	S47d3	HS03	HSpost	HSmed	Smed	HSP056	HS	HS	H	S	S	03	3	post	med	P056	ATGTCA,GGTAGC	CCTAYGGGRBGCASCAG	GGACTACNNGGGTATCTAAT	Site: S: Sample from saliva, E: Sample from extraction socket, P: Sample from periodontal pocket pre-extraction. State (Symptom): D: Mean dry socket, I: Impaired wound healing, H: Healthy control. Day and Day1/Day2. Day: Unit in days. Day1: Pre: Sampling on day 0, Post: Sampling from day 3 to day 10. Day2: Pre: Sampling on day 0, Med: Sampling from day 3 to day 6, Post: Sampling from day 7 to day…	Saliva
HS07P056	S47d7	HS07	HSpost	HSpost	Spost	HSP056	HS	HS	H	S	S	07	7	post	post	P056	ACTTGA,GGTAGC	CCTAYGGGRBGCASCAG	GGACTACNNGGGTATCTAAT	Site: S: Sample from saliva, E: Sample from extraction socket, P: Sample from periodontal pocket pre-extraction. State (Symptom): D: Mean dry socket, I: Impaired wound healing, H: Healthy control. Day and Day1/Day2. Day: Unit in days. Day1: Pre: Sampling on day 0, Post: Sampling from day 3 to day 10. Day2: Pre: Sampling on day 0, Med: Sampling from day 3 to day 6, Post: Sampling from day 7 to day…	Saliva
HS00P057	S48d0	HS00	HSpre	HSpre	Spre	HSP057	HS	HS	H	S	S	00	0	pre	pre	P057	GATCAG,GGTAGC	CCTAYGGGRBGCASCAG	GGACTACNNGGGTATCTAAT	Site: S: Sample from saliva, E: Sample from extraction socket, P: Sample from periodontal pocket pre-extraction. State (Symptom): D: Mean dry socket, I: Impaired wound healing, H: Healthy control. Day and Day1/Day2. Day: Unit in days. Day1: Pre: Sampling on day 0, Post: Sampling from day 3 to day 10. Day2: Pre: Sampling on day 0, Med: Sampling from day 3 to day 6, Post: Sampling from day 7 to day…	Saliva
HS03P057	S48d3	HS03	HSpost	HSmed	Smed	HSP057	HS	HS	H	S	S	03	3	post	med	P057	TAGCTT,GGTAGC	CCTAYGGGRBGCASCAG	GGACTACNNGGGTATCTAAT	Site: S: Sample from saliva, E: Sample from extraction socket, P: Sample from periodontal pocket pre-extraction. State (Symptom): D: Mean dry socket, I: Impaired wound healing, H: Healthy control. Day and Day1/Day2. Day: Unit in days. Day1: Pre: Sampling on day 0, Post: Sampling from day 3 to day 10. Day2: Pre: Sampling on day 0, Med: Sampling from day 3 to day 6, Post: Sampling from day 7 to day…	Saliva
HS07P057	S48d7	HS07	HSpost	HSpost	Spost	HSP057	HS	HS	H	S	S	07	7	post	post	P057	GGCTAC,GGTAGC	CCTAYGGGRBGCASCAG	GGACTACNNGGGTATCTAAT	Site: S: Sample from saliva, E: Sample from extraction socket, P: Sample from periodontal pocket pre-extraction. State (Symptom): D: Mean dry socket, I: Impaired wound healing, H: Healthy control. Day and Day1/Day2. Day: Unit in days. Day1: Pre: Sampling on day 0, Post: Sampling from day 3 to day 10. Day2: Pre: Sampling on day 0, Med: Sampling from day 3 to day 6, Post: Sampling from day 7 to day…	Saliva
HS00P058	S49d0	HS00	HSpre	HSpre	Spre	HSP058	HS	HS	H	S	S	00	0	pre	pre	P058	CTTGTA,GGTAGC	CCTAYGGGRBGCASCAG	GGACTACNNGGGTATCTAAT	Site: S: Sample from saliva, E: Sample from extraction socket, P: Sample from periodontal pocket pre-extraction. State (Symptom): D: Mean dry socket, I: Impaired wound healing, H: Healthy control. Day and Day1/Day2. Day: Unit in days. Day1: Pre: Sampling on day 0, Post: Sampling from day 3 to day 10. Day2: Pre: Sampling on day 0, Med: Sampling from day 3 to day 6, Post: Sampling from day 7 to day…	Saliva
HS03P058	S49d3	HS03	HSpost	HSmed	Smed	HSP058	HS	HS	H	S	S	03	3	post	med	P058	ATCACG,ACTGAT	CCTAYGGGRBGCASCAG	GGACTACNNGGGTATCTAAT	Site: S: Sample from saliva, E: Sample from extraction socket, P: Sample from periodontal pocket pre-extraction. State (Symptom): D: Mean dry socket, I: Impaired wound healing, H: Healthy control. Day and Day1/Day2. Day: Unit in days. Day1: Pre: Sampling on day 0, Post: Sampling from day 3 to day 10. Day2: Pre: Sampling on day 0, Med: Sampling from day 3 to day 6, Post: Sampling from day 7 to day…	Saliva
HS07P058	S49d7	HS07	HSpost	HSpost	Spost	HSP058	HS	HS	H	S	S	07	7	post	post	P058	CGATGT,ACTGAT	CCTAYGGGRBGCASCAG	GGACTACNNGGGTATCTAAT	Site: S: Sample from saliva, E: Sample from extraction socket, P: Sample from periodontal pocket pre-extraction. State (Symptom): D: Mean dry socket, I: Impaired wound healing, H: Healthy control. Day and Day1/Day2. Day: Unit in days. Day1: Pre: Sampling on day 0, Post: Sampling from day 3 to day 10. Day2: Pre: Sampling on day 0, Med: Sampling from day 3 to day 6, Post: Sampling from day 7 to day…	Saliva
HS00P059	S50d0	HS00	HSpre	HSpre	Spre	HSP059	HS	HS	H	S	S	00	0	pre	pre	P059	AGTCAA,ACTGAT	CCTAYGGGRBGCASCAG	GGACTACNNGGGTATCTAAT	Site: S: Sample from saliva, E: Sample from extraction socket, P: Sample from periodontal pocket pre-extraction. State (Symptom): D: Mean dry socket, I: Impaired wound healing, H: Healthy control. Day and Day1/Day2. Day: Unit in days. Day1: Pre: Sampling on day 0, Post: Sampling from day 3 to day 10. Day2: Pre: Sampling on day 0, Med: Sampling from day 3 to day 6, Post: Sampling from day 7 to day…	Saliva
HS03P059	S50d3	HS03	HSpost	HSmed	Smed	HSP059	HS	HS	H	S	S	03	3	post	med	P059	TGACCA,ACTGAT	CCTAYGGGRBGCASCAG	GGACTACNNGGGTATCTAAT	Site: S: Sample from saliva, E: Sample from extraction socket, P: Sample from periodontal pocket pre-extraction. State (Symptom): D: Mean dry socket, I: Impaired wound healing, H: Healthy control. Day and Day1/Day2. Day: Unit in days. Day1: Pre: Sampling on day 0, Post: Sampling from day 3 to day 10. Day2: Pre: Sampling on day 0, Med: Sampling from day 3 to day 6, Post: Sampling from day 7 to day…	Saliva
HS07P059	S50d7	HS07	HSpost	HSpost	Spost	HSP059	HS	HS	H	S	S	07	7	post	post	P059	ATCACG,GTTTCG	CCTAYGGGRBGCASCAG	GGACTACNNGGGTATCTAAT	Site: S: Sample from saliva, E: Sample from extraction socket, P: Sample from periodontal pocket pre-extraction. State (Symptom): D: Mean dry socket, I: Impaired wound healing, H: Healthy control. Day and Day1/Day2. Day: Unit in days. Day1: Pre: Sampling on day 0, Post: Sampling from day 3 to day 10. Day2: Pre: Sampling on day 0, Med: Sampling from day 3 to day 6, Post: Sampling from day 7 to day…	Saliva
DS00P060	S51d0	DS00	DSpre	DSpre	Spre	DSP060	DS	DS	D	S	S	00	0	pre	pre	P060	CGATGT,GTTTCG	CCTAYGGGRBGCASCAG	GGACTACNNGGGTATCTAAT	Site: S: Sample from saliva, E: Sample from extraction socket, P: Sample from periodontal pocket pre-extraction. State (Symptom): D: Mean dry socket, I: Impaired wound healing, H: Healthy control. Day and Day1/Day2. Day: Unit in days. Day1: Pre: Sampling on day 0, Post: Sampling from day 3 to day 10. Day2: Pre: Sampling on day 0, Med: Sampling from day 3 to day 6, Post: Sampling from day 7 to day…	Saliva
DS03P060	S51d3	DS03	DSpost	DSmed	Smed	DSP060	DS	DS	D	S	S	03	3	post	med	P060	AGTCAA,GTTTCG	CCTAYGGGRBGCASCAG	GGACTACNNGGGTATCTAAT	Site: S: Sample from saliva, E: Sample from extraction socket, P: Sample from periodontal pocket pre-extraction. State (Symptom): D: Mean dry socket, I: Impaired wound healing, H: Healthy control. Day and Day1/Day2. Day: Unit in days. Day1: Pre: Sampling on day 0, Post: Sampling from day 3 to day 10. Day2: Pre: Sampling on day 0, Med: Sampling from day 3 to day 6, Post: Sampling from day 7 to day…	Saliva
DS07P060	S51d7	DS07	DSpost	DSpost	Spost	DSP060	DS	DS	D	S	S	07	7	post	post	P060	TGACCA,GTTTCG	CCTAYGGGRBGCASCAG	GGACTACNNGGGTATCTAAT	Site: S: Sample from saliva, E: Sample from extraction socket, P: Sample from periodontal pocket pre-extraction. State (Symptom): D: Mean dry socket, I: Impaired wound healing, H: Healthy control. Day and Day1/Day2. Day: Unit in days. Day1: Pre: Sampling on day 0, Post: Sampling from day 3 to day 10. Day2: Pre: Sampling on day 0, Med: Sampling from day 3 to day 6, Post: Sampling from day 7 to day…	Saliva
HS00P061	S52d0	HS00	HSpre	HSpre	Spre	HSP061	HS	HS	H	S	S	00	0	pre	pre	P061	ATCACG,GTTTCG	CCTAYGGGRBGCASCAG	GGACTACNNGGGTATCTAAT	Site: S: Sample from saliva, E: Sample from extraction socket, P: Sample from periodontal pocket pre-extraction. State (Symptom): D: Mean dry socket, I: Impaired wound healing, H: Healthy control. Day and Day1/Day2. Day: Unit in days. Day1: Pre: Sampling on day 0, Post: Sampling from day 3 to day 10. Day2: Pre: Sampling on day 0, Med: Sampling from day 3 to day 6, Post: Sampling from day 7 to day…	Saliva
HS03P061	S52d3	HS03	HSpost	HSmed	Smed	HSP061	HS	HS	H	S	S	03	3	post	med	P061	CGATGT,GTTTCG	CCTAYGGGRBGCASCAG	GGACTACNNGGGTATCTAAT	Site: S: Sample from saliva, E: Sample from extraction socket, P: Sample from periodontal pocket pre-extraction. State (Symptom): D: Mean dry socket, I: Impaired wound healing, H: Healthy control. Day and Day1/Day2. Day: Unit in days. Day1: Pre: Sampling on day 0, Post: Sampling from day 3 to day 10. Day2: Pre: Sampling on day 0, Med: Sampling from day 3 to day 6, Post: Sampling from day 7 to day…	Saliva
HS07P061	S52d7	HS07	HSpost	HSpost	Spost	HSP061	HS	HS	H	S	S	07	7	post	post	P061	AGTCAA,GTTTCG	CCTAYGGGRBGCASCAG	GGACTACNNGGGTATCTAAT	Site: S: Sample from saliva, E: Sample from extraction socket, P: Sample from periodontal pocket pre-extraction. State (Symptom): D: Mean dry socket, I: Impaired wound healing, H: Healthy control. Day and Day1/Day2. Day: Unit in days. Day1: Pre: Sampling on day 0, Post: Sampling from day 3 to day 10. Day2: Pre: Sampling on day 0, Med: Sampling from day 3 to day 6, Post: Sampling from day 7 to day…	Saliva
IS00P062	S53d0	IS00	ISpre	ISpre	Spre	ISP062	IS	IS	I	S	S	00	0	pre	pre	P062	TGACCA,GTTTCG	CCTAYGGGRBGCASCAG	GGACTACNNGGGTATCTAAT	Site: S: Sample from saliva, E: Sample from extraction socket, P: Sample from periodontal pocket pre-extraction. State (Symptom): D: Mean dry socket, I: Impaired wound healing, H: Healthy control. Day and Day1/Day2. Day: Unit in days. Day1: Pre: Sampling on day 0, Post: Sampling from day 3 to day 10. Day2: Pre: Sampling on day 0, Med: Sampling from day 3 to day 6, Post: Sampling from day 7 to day…	Saliva
IS03P062	S53d3	IS03	ISpost	ISmed	Smed	ISP062	IS	IS	I	S	S	03	3	post	med	P062	ACAGTG,GTTTCG	CCTAYGGGRBGCASCAG	GGACTACNNGGGTATCTAAT	Site: S: Sample from saliva, E: Sample from extraction socket, P: Sample from periodontal pocket pre-extraction. State (Symptom): D: Mean dry socket, I: Impaired wound healing, H: Healthy control. Day and Day1/Day2. Day: Unit in days. Day1: Pre: Sampling on day 0, Post: Sampling from day 3 to day 10. Day2: Pre: Sampling on day 0, Med: Sampling from day 3 to day 6, Post: Sampling from day 7 to day…	Saliva
IS07P062	S53d7	IS07	ISpost	ISpost	Spost	ISP062	IS	IS	I	S	S	07	7	post	post	P062	GCCAAT,GTTTCG	CCTAYGGGRBGCASCAG	GGACTACNNGGGTATCTAAT	Site: S: Sample from saliva, E: Sample from extraction socket, P: Sample from periodontal pocket pre-extraction. State (Symptom): D: Mean dry socket, I: Impaired wound healing, H: Healthy control. Day and Day1/Day2. Day: Unit in days. Day1: Pre: Sampling on day 0, Post: Sampling from day 3 to day 10. Day2: Pre: Sampling on day 0, Med: Sampling from day 3 to day 6, Post: Sampling from day 7 to day…	Saliva
HS00P063	S54d0	HS00	HSpre	HSpre	Spre	HSP063	HS	HS	H	S	S	00	0	pre	pre	P063	ATGTCA,GTTTCG	CCTAYGGGRBGCASCAG	GGACTACNNGGGTATCTAAT	Site: S: Sample from saliva, E: Sample from extraction socket, P: Sample from periodontal pocket pre-extraction. State (Symptom): D: Mean dry socket, I: Impaired wound healing, H: Healthy control. Day and Day1/Day2. Day: Unit in days. Day1: Pre: Sampling on day 0, Post: Sampling from day 3 to day 10. Day2: Pre: Sampling on day 0, Med: Sampling from day 3 to day 6, Post: Sampling from day 7 to day…	Saliva
HS03P063	S54d3	HS03	HSpost	HSmed	Smed	HSP063	HS	HS	H	S	S	03	3	post	med	P063	ACTTGA,GTTTCG	CCTAYGGGRBGCASCAG	GGACTACNNGGGTATCTAAT	Site: S: Sample from saliva, E: Sample from extraction socket, P: Sample from periodontal pocket pre-extraction. State (Symptom): D: Mean dry socket, I: Impaired wound healing, H: Healthy control. Day and Day1/Day2. Day: Unit in days. Day1: Pre: Sampling on day 0, Post: Sampling from day 3 to day 10. Day2: Pre: Sampling on day 0, Med: Sampling from day 3 to day 6, Post: Sampling from day 7 to day…	Saliva
HS07P063	S54d7	HS07	HSpost	HSpost	Spost	HSP063	HS	HS	H	S	S	07	7	post	post	P063	GATCAG,GTTTCG	CCTAYGGGRBGCASCAG	GGACTACNNGGGTATCTAAT	Site: S: Sample from saliva, E: Sample from extraction socket, P: Sample from periodontal pocket pre-extraction. State (Symptom): D: Mean dry socket, I: Impaired wound healing, H: Healthy control. Day and Day1/Day2. Day: Unit in days. Day1: Pre: Sampling on day 0, Post: Sampling from day 3 to day 10. Day2: Pre: Sampling on day 0, Med: Sampling from day 3 to day 6, Post: Sampling from day 7 to day…	Saliva
HS00P064	S55d0	HS00	HSpre	HSpre	Spre	HSP064	HS	HS	H	S	S	00	0	pre	pre	P064	TAGCTT,GTTTCG	CCTAYGGGRBGCASCAG	GGACTACNNGGGTATCTAAT	Site: S: Sample from saliva, E: Sample from extraction socket, P: Sample from periodontal pocket pre-extraction. State (Symptom): D: Mean dry socket, I: Impaired wound healing, H: Healthy control. Day and Day1/Day2. Day: Unit in days. Day1: Pre: Sampling on day 0, Post: Sampling from day 3 to day 10. Day2: Pre: Sampling on day 0, Med: Sampling from day 3 to day 6, Post: Sampling from day 7 to day…	Saliva
HS03P064	S55d3	HS03	HSpost	HSmed	Smed	HSP064	HS	HS	H	S	S	03	3	post	med	P064	GGCTAC,GTTTCG	CCTAYGGGRBGCASCAG	GGACTACNNGGGTATCTAAT	Site: S: Sample from saliva, E: Sample from extraction socket, P: Sample from periodontal pocket pre-extraction. State (Symptom): D: Mean dry socket, I: Impaired wound healing, H: Healthy control. Day and Day1/Day2. Day: Unit in days. Day1: Pre: Sampling on day 0, Post: Sampling from day 3 to day 10. Day2: Pre: Sampling on day 0, Med: Sampling from day 3 to day 6, Post: Sampling from day 7 to day…	Saliva
HS07P064	S55d7	HS07	HSpost	HSpost	Spost	HSP064	HS	HS	H	S	S	07	7	post	post	P064	CTTGTA,GTTTCG	CCTAYGGGRBGCASCAG	GGACTACNNGGGTATCTAAT	Site: S: Sample from saliva, E: Sample from extraction socket, P: Sample from periodontal pocket pre-extraction. State (Symptom): D: Mean dry socket, I: Impaired wound healing, H: Healthy control. Day and Day1/Day2. Day: Unit in days. Day1: Pre: Sampling on day 0, Post: Sampling from day 3 to day 10. Day2: Pre: Sampling on day 0, Med: Sampling from day 3 to day 6, Post: Sampling from day 7 to day…	Saliva
DS00P065	S56d0	DS00	DSpre	DSpre	Spre	DSP065	DS	DS	D	S	S	00	0	pre	pre	P065	AGTCAA,CAACTA	CCTAYGGGRBGCASCAG	GGACTACNNGGGTATCTAAT	Site: S: Sample from saliva, E: Sample from extraction socket, P: Sample from periodontal pocket pre-extraction. State (Symptom): D: Mean dry socket, I: Impaired wound healing, H: Healthy control. Day and Day1/Day2. Day: Unit in days. Day1: Pre: Sampling on day 0, Post: Sampling from day 3 to day 10. Day2: Pre: Sampling on day 0, Med: Sampling from day 3 to day 6, Post: Sampling from day 7 to day…	Saliva
DS03P065	S56d3	DS03	DSpost	DSmed	Smed	DSP065	DS	DS	D	S	S	03	3	post	med	P065	TGACCA,CAACTA	CCTAYGGGRBGCASCAG	GGACTACNNGGGTATCTAAT	Site: S: Sample from saliva, E: Sample from extraction socket, P: Sample from periodontal pocket pre-extraction. State (Symptom): D: Mean dry socket, I: Impaired wound healing, H: Healthy control. Day and Day1/Day2. Day: Unit in days. Day1: Pre: Sampling on day 0, Post: Sampling from day 3 to day 10. Day2: Pre: Sampling on day 0, Med: Sampling from day 3 to day 6, Post: Sampling from day 7 to day…	Saliva
DS07P065	S56d7	DS07	DSpost	DSpost	Spost	DSP065	DS	DS	D	S	S	07	7	post	post	P065	ACAGTG,CAACTA	CCTAYGGGRBGCASCAG	GGACTACNNGGGTATCTAAT	Site: S: Sample from saliva, E: Sample from extraction socket, P: Sample from periodontal pocket pre-extraction. State (Symptom): D: Mean dry socket, I: Impaired wound healing, H: Healthy control. Day and Day1/Day2. Day: Unit in days. Day1: Pre: Sampling on day 0, Post: Sampling from day 3 to day 10. Day2: Pre: Sampling on day 0, Med: Sampling from day 3 to day 6, Post: Sampling from day 7 to day…	Saliva
HS03P066	S57d3	HS03	HSpost	HSmed	Smed	HSP066	HS	HS	H	S	S	03	3	post	med	P066	ATCACG,CGTACG	CCTAYGGGRBGCASCAG	GGACTACNNGGGTATCTAAT	Site: S: Sample from saliva, E: Sample from extraction socket, P: Sample from periodontal pocket pre-extraction. State (Symptom): D: Mean dry socket, I: Impaired wound healing, H: Healthy control. Day and Day1/Day2. Day: Unit in days. Day1: Pre: Sampling on day 0, Post: Sampling from day 3 to day 10. Day2: Pre: Sampling on day 0, Med: Sampling from day 3 to day 6, Post: Sampling from day 7 to day…	Saliva
HS07P066	S57d7	HS07	HSpost	HSpost	Spost	HSP066	HS	HS	H	S	S	07	7	post	post	P066	CGATGT,CGTACG	CCTAYGGGRBGCASCAG	GGACTACNNGGGTATCTAAT	Site: S: Sample from saliva, E: Sample from extraction socket, P: Sample from periodontal pocket pre-extraction. State (Symptom): D: Mean dry socket, I: Impaired wound healing, H: Healthy control. Day and Day1/Day2. Day: Unit in days. Day1: Pre: Sampling on day 0, Post: Sampling from day 3 to day 10. Day2: Pre: Sampling on day 0, Med: Sampling from day 3 to day 6, Post: Sampling from day 7 to day…	Saliva
HS03P067	S58d3	HS03	HSpost	HSmed	Smed	HSP067	HS	HS	H	S	S	03	3	post	med	P067	AGTCAA,CGTACG	CCTAYGGGRBGCASCAG	GGACTACNNGGGTATCTAAT	Site: S: Sample from saliva, E: Sample from extraction socket, P: Sample from periodontal pocket pre-extraction. State (Symptom): D: Mean dry socket, I: Impaired wound healing, H: Healthy control. Day and Day1/Day2. Day: Unit in days. Day1: Pre: Sampling on day 0, Post: Sampling from day 3 to day 10. Day2: Pre: Sampling on day 0, Med: Sampling from day 3 to day 6, Post: Sampling from day 7 to day…	Saliva
HS00P068	S59d0	HS00	HSpre	HSpre	Spre	HSP068	HS	HS	H	S	S	00	0	pre	pre	P068	GCCAAT,CAACTA	CCTAYGGGRBGCASCAG	GGACTACNNGGGTATCTAAT	Site: S: Sample from saliva, E: Sample from extraction socket, P: Sample from periodontal pocket pre-extraction. State (Symptom): D: Mean dry socket, I: Impaired wound healing, H: Healthy control. Day and Day1/Day2. Day: Unit in days. Day1: Pre: Sampling on day 0, Post: Sampling from day 3 to day 10. Day2: Pre: Sampling on day 0, Med: Sampling from day 3 to day 6, Post: Sampling from day 7 to day…	Saliva
HS03P068	S59d3	HS03	HSpost	HSmed	Smed	HSP068	HS	HS	H	S	S	03	3	post	med	P068	TGACCA,CGTACG	CCTAYGGGRBGCASCAG	GGACTACNNGGGTATCTAAT	Site: S: Sample from saliva, E: Sample from extraction socket, P: Sample from periodontal pocket pre-extraction. State (Symptom): D: Mean dry socket, I: Impaired wound healing, H: Healthy control. Day and Day1/Day2. Day: Unit in days. Day1: Pre: Sampling on day 0, Post: Sampling from day 3 to day 10. Day2: Pre: Sampling on day 0, Med: Sampling from day 3 to day 6, Post: Sampling from day 7 to day…	Saliva
HS07P068	S59d7	HS07	HSpost	HSpost	Spost	HSP068	HS	HS	H	S	S	07	7	post	post	P068	GCCAAT,CGTACG	CCTAYGGGRBGCASCAG	GGACTACNNGGGTATCTAAT	Site: S: Sample from saliva, E: Sample from extraction socket, P: Sample from periodontal pocket pre-extraction. State (Symptom): D: Mean dry socket, I: Impaired wound healing, H: Healthy control. Day and Day1/Day2. Day: Unit in days. Day1: Pre: Sampling on day 0, Post: Sampling from day 3 to day 10. Day2: Pre: Sampling on day 0, Med: Sampling from day 3 to day 6, Post: Sampling from day 7 to day…	Saliva
IS00P069	S60d0	IS00	ISpre	ISpre	Spre	ISP069	IS	IS	I	S	S	00	0	pre	pre	P069	ATGTCA,CGTACG	CCTAYGGGRBGCASCAG	GGACTACNNGGGTATCTAAT	Site: S: Sample from saliva, E: Sample from extraction socket, P: Sample from periodontal pocket pre-extraction. State (Symptom): D: Mean dry socket, I: Impaired wound healing, H: Healthy control. Day and Day1/Day2. Day: Unit in days. Day1: Pre: Sampling on day 0, Post: Sampling from day 3 to day 10. Day2: Pre: Sampling on day 0, Med: Sampling from day 3 to day 6, Post: Sampling from day 7 to day…	Saliva
IS03P069	S60d3	IS03	ISpost	ISmed	Smed	ISP069	IS	IS	I	S	S	03	3	post	med	P069	ACTTGA,CGTACG	CCTAYGGGRBGCASCAG	GGACTACNNGGGTATCTAAT	Site: S: Sample from saliva, E: Sample from extraction socket, P: Sample from periodontal pocket pre-extraction. State (Symptom): D: Mean dry socket, I: Impaired wound healing, H: Healthy control. Day and Day1/Day2. Day: Unit in days. Day1: Pre: Sampling on day 0, Post: Sampling from day 3 to day 10. Day2: Pre: Sampling on day 0, Med: Sampling from day 3 to day 6, Post: Sampling from day 7 to day…	Saliva
IS07P069	S60d7	IS07	ISpost	ISpost	Spost	ISP069	IS	IS	I	S	S	07	7	post	post	P069	GATCAG,CGTACG	CCTAYGGGRBGCASCAG	GGACTACNNGGGTATCTAAT	Site: S: Sample from saliva, E: Sample from extraction socket, P: Sample from periodontal pocket pre-extraction. State (Symptom): D: Mean dry socket, I: Impaired wound healing, H: Healthy control. Day and Day1/Day2. Day: Unit in days. Day1: Pre: Sampling on day 0, Post: Sampling from day 3 to day 10. Day2: Pre: Sampling on day 0, Med: Sampling from day 3 to day 6, Post: Sampling from day 7 to day…	Saliva
IS00P070	S61d0	IS00	ISpre	ISpre	Spre	ISP070	IS	IS	I	S	S	00	0	pre	pre	P070	TAGCTT,CGTACG	CCTAYGGGRBGCASCAG	GGACTACNNGGGTATCTAAT	Site: S: Sample from saliva, E: Sample from extraction socket, P: Sample from periodontal pocket pre-extraction. State (Symptom): D: Mean dry socket, I: Impaired wound healing, H: Healthy control. Day and Day1/Day2. Day: Unit in days. Day1: Pre: Sampling on day 0, Post: Sampling from day 3 to day 10. Day2: Pre: Sampling on day 0, Med: Sampling from day 3 to day 6, Post: Sampling from day 7 to day…	Saliva
IS03P070	S61d3	IS03	ISpost	ISmed	Smed	ISP070	IS	IS	I	S	S	03	3	post	med	P070	GGCTAC,CGTACG	CCTAYGGGRBGCASCAG	GGACTACNNGGGTATCTAAT	Site: S: Sample from saliva, E: Sample from extraction socket, P: Sample from periodontal pocket pre-extraction. State (Symptom): D: Mean dry socket, I: Impaired wound healing, H: Healthy control. Day and Day1/Day2. Day: Unit in days. Day1: Pre: Sampling on day 0, Post: Sampling from day 3 to day 10. Day2: Pre: Sampling on day 0, Med: Sampling from day 3 to day 6, Post: Sampling from day 7 to day…	Saliva
IS07P070	S61d7	IS07	ISpost	ISpost	Spost	ISP070	IS	IS	I	S	S	07	7	post	post	P070	CTTGTA,CGTACG	CCTAYGGGRBGCASCAG	GGACTACNNGGGTATCTAAT	Site: S: Sample from saliva, E: Sample from extraction socket, P: Sample from periodontal pocket pre-extraction. State (Symptom): D: Mean dry socket, I: Impaired wound healing, H: Healthy control. Day and Day1/Day2. Day: Unit in days. Day1: Pre: Sampling on day 0, Post: Sampling from day 3 to day 10. Day2: Pre: Sampling on day 0, Med: Sampling from day 3 to day 6, Post: Sampling from day 7 to day…	Saliva
HS00P071	S62d0	HS00	HSpre	HSpre	Spre	HSP071	HS	HS	H	S	S	00	0	pre	pre	P071	ATCACG,GGTAGC	CCTAYGGGRBGCASCAG	GGACTACNNGGGTATCTAAT	Site: S: Sample from saliva, E: Sample from extraction socket, P: Sample from periodontal pocket pre-extraction. State (Symptom): D: Mean dry socket, I: Impaired wound healing, H: Healthy control. Day and Day1/Day2. Day: Unit in days. Day1: Pre: Sampling on day 0, Post: Sampling from day 3 to day 10. Day2: Pre: Sampling on day 0, Med: Sampling from day 3 to day 6, Post: Sampling from day 7 to day…	Saliva
HS03P071	S62d3	HS03	HSpost	HSmed	Smed	HSP071	HS	HS	H	S	S	03	3	post	med	P071	CGATGT,GGTAGC	CCTAYGGGRBGCASCAG	GGACTACNNGGGTATCTAAT	Site: S: Sample from saliva, E: Sample from extraction socket, P: Sample from periodontal pocket pre-extraction. State (Symptom): D: Mean dry socket, I: Impaired wound healing, H: Healthy control. Day and Day1/Day2. Day: Unit in days. Day1: Pre: Sampling on day 0, Post: Sampling from day 3 to day 10. Day2: Pre: Sampling on day 0, Med: Sampling from day 3 to day 6, Post: Sampling from day 7 to day…	Saliva
HS07P071	S62d7	HS07	HSpost	HSpost	Spost	HSP071	HS	HS	H	S	S	07	7	post	post	P071	AGTCAA,GGTAGC	CCTAYGGGRBGCASCAG	GGACTACNNGGGTATCTAAT	Site: S: Sample from saliva, E: Sample from extraction socket, P: Sample from periodontal pocket pre-extraction. State (Symptom): D: Mean dry socket, I: Impaired wound healing, H: Healthy control. Day and Day1/Day2. Day: Unit in days. Day1: Pre: Sampling on day 0, Post: Sampling from day 3 to day 10. Day2: Pre: Sampling on day 0, Med: Sampling from day 3 to day 6, Post: Sampling from day 7 to day…	Saliva
HS00P072	S63d0	HS00	HSpre	HSpre	Spre	HSP072	HS	HS	H	S	S	00	0	pre	pre	P072	TGACCA,GGTAGC	CCTAYGGGRBGCASCAG	GGACTACNNGGGTATCTAAT	Site: S: Sample from saliva, E: Sample from extraction socket, P: Sample from periodontal pocket pre-extraction. State (Symptom): D: Mean dry socket, I: Impaired wound healing, H: Healthy control. Day and Day1/Day2. Day: Unit in days. Day1: Pre: Sampling on day 0, Post: Sampling from day 3 to day 10. Day2: Pre: Sampling on day 0, Med: Sampling from day 3 to day 6, Post: Sampling from day 7 to day…	Saliva
HS03P072	S63d3	HS03	HSpost	HSmed	Smed	HSP072	HS	HS	H	S	S	03	3	post	med	P072	ACAGTG,GGTAGC	CCTAYGGGRBGCASCAG	GGACTACNNGGGTATCTAAT	Site: S: Sample from saliva, E: Sample from extraction socket, P: Sample from periodontal pocket pre-extraction. State (Symptom): D: Mean dry socket, I: Impaired wound healing, H: Healthy control. Day and Day1/Day2. Day: Unit in days. Day1: Pre: Sampling on day 0, Post: Sampling from day 3 to day 10. Day2: Pre: Sampling on day 0, Med: Sampling from day 3 to day 6, Post: Sampling from day 7 to day…	Saliva
HS07P072	S63d7	HS07	HSpost	HSpost	Spost	HSP072	HS	HS	H	S	S	07	7	post	post	P072	GCCAAT,GGTAGC	CCTAYGGGRBGCASCAG	GGACTACNNGGGTATCTAAT	Site: S: Sample from saliva, E: Sample from extraction socket, P: Sample from periodontal pocket pre-extraction. State (Symptom): D: Mean dry socket, I: Impaired wound healing, H: Healthy control. Day and Day1/Day2. Day: Unit in days. Day1: Pre: Sampling on day 0, Post: Sampling from day 3 to day 10. Day2: Pre: Sampling on day 0, Med: Sampling from day 3 to day 6, Post: Sampling from day 7 to day…	Saliva
HS00P073	S64d0	HS00	HSpre	HSpre	Spre	HSP073	HS	HS	H	S	S	00	0	pre	pre	P073	ATGTCA,GGTAGC	CCTAYGGGRBGCASCAG	GGACTACNNGGGTATCTAAT	Site: S: Sample from saliva, E: Sample from extraction socket, P: Sample from periodontal pocket pre-extraction. State (Symptom): D: Mean dry socket, I: Impaired wound healing, H: Healthy control. Day and Day1/Day2. Day: Unit in days. Day1: Pre: Sampling on day 0, Post: Sampling from day 3 to day 10. Day2: Pre: Sampling on day 0, Med: Sampling from day 3 to day 6, Post: Sampling from day 7 to day…	Saliva
HS03P073	S64d3	HS03	HSpost	HSmed	Smed	HSP073	HS	HS	H	S	S	03	3	post	med	P073	ACTTGA,GGTAGC	CCTAYGGGRBGCASCAG	GGACTACNNGGGTATCTAAT	Site: S: Sample from saliva, E: Sample from extraction socket, P: Sample from periodontal pocket pre-extraction. State (Symptom): D: Mean dry socket, I: Impaired wound healing, H: Healthy control. Day and Day1/Day2. Day: Unit in days. Day1: Pre: Sampling on day 0, Post: Sampling from day 3 to day 10. Day2: Pre: Sampling on day 0, Med: Sampling from day 3 to day 6, Post: Sampling from day 7 to day…	Saliva
HS07P073	S64d7	HS07	HSpost	HSpost	Spost	HSP073	HS	HS	H	S	S	07	7	post	post	P073	GATCAG,GGTAGC	CCTAYGGGRBGCASCAG	GGACTACNNGGGTATCTAAT	Site: S: Sample from saliva, E: Sample from extraction socket, P: Sample from periodontal pocket pre-extraction. State (Symptom): D: Mean dry socket, I: Impaired wound healing, H: Healthy control. Day and Day1/Day2. Day: Unit in days. Day1: Pre: Sampling on day 0, Post: Sampling from day 3 to day 10. Day2: Pre: Sampling on day 0, Med: Sampling from day 3 to day 6, Post: Sampling from day 7 to day…	Saliva
HS00P074	S65d0	HS00	HSpre	HSpre	Spre	HSP074	HS	HS	H	S	S	00	0	pre	pre	P074	TAGCTT,GGTAGC	CCTAYGGGRBGCASCAG	GGACTACNNGGGTATCTAAT	Site: S: Sample from saliva, E: Sample from extraction socket, P: Sample from periodontal pocket pre-extraction. State (Symptom): D: Mean dry socket, I: Impaired wound healing, H: Healthy control. Day and Day1/Day2. Day: Unit in days. Day1: Pre: Sampling on day 0, Post: Sampling from day 3 to day 10. Day2: Pre: Sampling on day 0, Med: Sampling from day 3 to day 6, Post: Sampling from day 7 to day…	Saliva
HS03P074	S65d3	HS03	HSpost	HSmed	Smed	HSP074	HS	HS	H	S	S	03	3	post	med	P074	GGCTAC,GGTAGC	CCTAYGGGRBGCASCAG	GGACTACNNGGGTATCTAAT	Site: S: Sample from saliva, E: Sample from extraction socket, P: Sample from periodontal pocket pre-extraction. State (Symptom): D: Mean dry socket, I: Impaired wound healing, H: Healthy control. Day and Day1/Day2. Day: Unit in days. Day1: Pre: Sampling on day 0, Post: Sampling from day 3 to day 10. Day2: Pre: Sampling on day 0, Med: Sampling from day 3 to day 6, Post: Sampling from day 7 to day…	Saliva
HS07P074	S65d7	HS07	HSpost	HSpost	Spost	HSP074	HS	HS	H	S	S	07	7	post	post	P074	CTTGTA,GGTAGC	CCTAYGGGRBGCASCAG	GGACTACNNGGGTATCTAAT	Site: S: Sample from saliva, E: Sample from extraction socket, P: Sample from periodontal pocket pre-extraction. State (Symptom): D: Mean dry socket, I: Impaired wound healing, H: Healthy control. Day and Day1/Day2. Day: Unit in days. Day1: Pre: Sampling on day 0, Post: Sampling from day 3 to day 10. Day2: Pre: Sampling on day 0, Med: Sampling from day 3 to day 6, Post: Sampling from day 7 to day…	Saliva
HS00P075	S66d0	HS00	HSpre	HSpre	Spre	HSP075	HS	HS	H	S	S	00	0	pre	pre	P075	ATCACG,ACTGAT	CCTAYGGGRBGCASCAG	GGACTACNNGGGTATCTAAT	Site: S: Sample from saliva, E: Sample from extraction socket, P: Sample from periodontal pocket pre-extraction. State (Symptom): D: Mean dry socket, I: Impaired wound healing, H: Healthy control. Day and Day1/Day2. Day: Unit in days. Day1: Pre: Sampling on day 0, Post: Sampling from day 3 to day 10. Day2: Pre: Sampling on day 0, Med: Sampling from day 3 to day 6, Post: Sampling from day 7 to day…	Saliva
HS03P075	S66d3	HS03	HSpost	HSmed	Smed	HSP075	HS	HS	H	S	S	03	3	post	med	P075	CGATGT,ACTGAT	CCTAYGGGRBGCASCAG	GGACTACNNGGGTATCTAAT	Site: S: Sample from saliva, E: Sample from extraction socket, P: Sample from periodontal pocket pre-extraction. State (Symptom): D: Mean dry socket, I: Impaired wound healing, H: Healthy control. Day and Day1/Day2. Day: Unit in days. Day1: Pre: Sampling on day 0, Post: Sampling from day 3 to day 10. Day2: Pre: Sampling on day 0, Med: Sampling from day 3 to day 6, Post: Sampling from day 7 to day…	Saliva
HS07P075	S66d7	HS07	HSpost	HSpost	Spost	HSP075	HS	HS	H	S	S	07	7	post	post	P075	AGTCAA,ACTGAT	CCTAYGGGRBGCASCAG	GGACTACNNGGGTATCTAAT	Site: S: Sample from saliva, E: Sample from extraction socket, P: Sample from periodontal pocket pre-extraction. State (Symptom): D: Mean dry socket, I: Impaired wound healing, H: Healthy control. Day and Day1/Day2. Day: Unit in days. Day1: Pre: Sampling on day 0, Post: Sampling from day 3 to day 10. Day2: Pre: Sampling on day 0, Med: Sampling from day 3 to day 6, Post: Sampling from day 7 to day…	Saliva
DS00P076	S67d0	DS00	DSpre	DSpre	Spre	DSP076	DS	DS	D	S	S	00	0	pre	pre	P076	TGACCA,ACTGAT	CCTAYGGGRBGCASCAG	GGACTACNNGGGTATCTAAT	Site: S: Sample from saliva, E: Sample from extraction socket, P: Sample from periodontal pocket pre-extraction. State (Symptom): D: Mean dry socket, I: Impaired wound healing, H: Healthy control. Day and Day1/Day2. Day: Unit in days. Day1: Pre: Sampling on day 0, Post: Sampling from day 3 to day 10. Day2: Pre: Sampling on day 0, Med: Sampling from day 3 to day 6, Post: Sampling from day 7 to day…	Saliva
DS03P076	S67d3	DS03	DSpost	DSmed	Smed	DSP076	DS	DS	D	S	S	03	3	post	med	P076	ACAGTG,ACTGAT	CCTAYGGGRBGCASCAG	GGACTACNNGGGTATCTAAT	Site: S: Sample from saliva, E: Sample from extraction socket, P: Sample from periodontal pocket pre-extraction. State (Symptom): D: Mean dry socket, I: Impaired wound healing, H: Healthy control. Day and Day1/Day2. Day: Unit in days. Day1: Pre: Sampling on day 0, Post: Sampling from day 3 to day 10. Day2: Pre: Sampling on day 0, Med: Sampling from day 3 to day 6, Post: Sampling from day 7 to day…	Saliva
DS07P076	S67d7	DS07	DSpost	DSpost	Spost	DSP076	DS	DS	D	S	S	07	7	post	post	P076	GCCAAT,ACTGAT	CCTAYGGGRBGCASCAG	GGACTACNNGGGTATCTAAT	Site: S: Sample from saliva, E: Sample from extraction socket, P: Sample from periodontal pocket pre-extraction. State (Symptom): D: Mean dry socket, I: Impaired wound healing, H: Healthy control. Day and Day1/Day2. Day: Unit in days. Day1: Pre: Sampling on day 0, Post: Sampling from day 3 to day 10. Day2: Pre: Sampling on day 0, Med: Sampling from day 3 to day 6, Post: Sampling from day 7 to day…	Saliva
HS00P077	S68d0	HS00	HSpre	HSpre	Spre	HSP077	HS	HS	H	S	S	00	0	pre	pre	P077	ATGTCA,ACTGAT	CCTAYGGGRBGCASCAG	GGACTACNNGGGTATCTAAT	Site: S: Sample from saliva, E: Sample from extraction socket, P: Sample from periodontal pocket pre-extraction. State (Symptom): D: Mean dry socket, I: Impaired wound healing, H: Healthy control. Day and Day1/Day2. Day: Unit in days. Day1: Pre: Sampling on day 0, Post: Sampling from day 3 to day 10. Day2: Pre: Sampling on day 0, Med: Sampling from day 3 to day 6, Post: Sampling from day 7 to day…	Saliva
HS03P077	S68d3	HS03	HSpost	HSmed	Smed	HSP077	HS	HS	H	S	S	03	3	post	med	P077	ACTTGA,ACTGAT	CCTAYGGGRBGCASCAG	GGACTACNNGGGTATCTAAT	Site: S: Sample from saliva, E: Sample from extraction socket, P: Sample from periodontal pocket pre-extraction. State (Symptom): D: Mean dry socket, I: Impaired wound healing, H: Healthy control. Day and Day1/Day2. Day: Unit in days. Day1: Pre: Sampling on day 0, Post: Sampling from day 3 to day 10. Day2: Pre: Sampling on day 0, Med: Sampling from day 3 to day 6, Post: Sampling from day 7 to day…	Saliva
HS07P077	S68d7	HS07	HSpost	HSpost	Spost	HSP077	HS	HS	H	S	S	07	7	post	post	P077	GATCAG,ACTGAT	CCTAYGGGRBGCASCAG	GGACTACNNGGGTATCTAAT	Site: S: Sample from saliva, E: Sample from extraction socket, P: Sample from periodontal pocket pre-extraction. State (Symptom): D: Mean dry socket, I: Impaired wound healing, H: Healthy control. Day and Day1/Day2. Day: Unit in days. Day1: Pre: Sampling on day 0, Post: Sampling from day 3 to day 10. Day2: Pre: Sampling on day 0, Med: Sampling from day 3 to day 6, Post: Sampling from day 7 to day…	Saliva
IS00P081	S70d0	IS00	ISpre	ISpre	Spre	ISP081	IS	IS	I	S	S	00	0	pre	pre	P081	ATGTCA,CAACTA	CCTAYGGGRBGCASCAG	GGACTACNNGGGTATCTAAT	Site: S: Sample from saliva, E: Sample from extraction socket, P: Sample from periodontal pocket pre-extraction. State (Symptom): D: Mean dry socket, I: Impaired wound healing, H: Healthy control. Day and Day1/Day2. Day: Unit in days. Day1: Pre: Sampling on day 0, Post: Sampling from day 3 to day 10. Day2: Pre: Sampling on day 0, Med: Sampling from day 3 to day 6, Post: Sampling from day 7 to day…	Saliva
IS03P081	S70d3	IS03	ISpost	ISmed	Smed	ISP081	IS	IS	I	S	S	03	3	post	med	P081	TAGCTT,ACTGAT	CCTAYGGGRBGCASCAG	GGACTACNNGGGTATCTAAT	Site: S: Sample from saliva, E: Sample from extraction socket, P: Sample from periodontal pocket pre-extraction. State (Symptom): D: Mean dry socket, I: Impaired wound healing, H: Healthy control. Day and Day1/Day2. Day: Unit in days. Day1: Pre: Sampling on day 0, Post: Sampling from day 3 to day 10. Day2: Pre: Sampling on day 0, Med: Sampling from day 3 to day 6, Post: Sampling from day 7 to day…	Saliva
HS00P082	S71d0	HS00	HSpre	HSpre	Spre	HSP082	HS	HS	H	S	S	00	0	pre	pre	P082	GGCTAC,ACTGAT	CCTAYGGGRBGCASCAG	GGACTACNNGGGTATCTAAT	Site: S: Sample from saliva, E: Sample from extraction socket, P: Sample from periodontal pocket pre-extraction. State (Symptom): D: Mean dry socket, I: Impaired wound healing, H: Healthy control. Day and Day1/Day2. Day: Unit in days. Day1: Pre: Sampling on day 0, Post: Sampling from day 3 to day 10. Day2: Pre: Sampling on day 0, Med: Sampling from day 3 to day 6, Post: Sampling from day 7 to day…	Saliva
IS03P082	S71d3	IS03	ISpost	ISmed	Smed	ISP082	IS	IS	I	S	S	03	3	post	med	P082	CTTGTA,ACTGAT	CCTAYGGGRBGCASCAG	GGACTACNNGGGTATCTAAT	Site: S: Sample from saliva, E: Sample from extraction socket, P: Sample from periodontal pocket pre-extraction. State (Symptom): D: Mean dry socket, I: Impaired wound healing, H: Healthy control. Day and Day1/Day2. Day: Unit in days. Day1: Pre: Sampling on day 0, Post: Sampling from day 3 to day 10. Day2: Pre: Sampling on day 0, Med: Sampling from day 3 to day 6, Post: Sampling from day 7 to day…	Saliva
IS00P083	S72d0	IS00	ISpre	ISpre	Spre	ISP083	IS	IS	I	S	S	00	0	pre	pre	P083	AGTCAA,ATGAGC	CCTAYGGGRBGCASCAG	GGACTACNNGGGTATCTAAT	Site: S: Sample from saliva, E: Sample from extraction socket, P: Sample from periodontal pocket pre-extraction. State (Symptom): D: Mean dry socket, I: Impaired wound healing, H: Healthy control. Day and Day1/Day2. Day: Unit in days. Day1: Pre: Sampling on day 0, Post: Sampling from day 3 to day 10. Day2: Pre: Sampling on day 0, Med: Sampling from day 3 to day 6, Post: Sampling from day 7 to day…	Saliva
IS03P083	S72d3	IS03	ISpost	ISmed	Smed	ISP083	IS	IS	I	S	S	03	3	post	med	P083	CTTGTA,CAAAAG	CCTAYGGGRBGCASCAG	GGACTACNNGGGTATCTAAT	Site: S: Sample from saliva, E: Sample from extraction socket, P: Sample from periodontal pocket pre-extraction. State (Symptom): D: Mean dry socket, I: Impaired wound healing, H: Healthy control. Day and Day1/Day2. Day: Unit in days. Day1: Pre: Sampling on day 0, Post: Sampling from day 3 to day 10. Day2: Pre: Sampling on day 0, Med: Sampling from day 3 to day 6, Post: Sampling from day 7 to day…	Saliva
HP00P003	E1d0	HP00	HPpre	HPpre	Epre	HPP003	HP	HE	H	P	E	00	0	pre	pre	P003	GCCAAT,CGTACG	CCTAYGGGRBGCASCAG	GGACTACNNGGGTATCTAAT	Site: S: Sample from saliva, E: Sample from extraction socket, P: Sample from periodontal pocket pre-extraction. State (Symptom): D: Mean dry socket, I: Impaired wound healing, H: Healthy control. Day and Day1/Day2. Day: Unit in days. Day1: Pre: Sampling on day 0, Post: Sampling from day 3 to day 10. Day2: Pre: Sampling on day 0, Med: Sampling from day 3 to day 6, Post: Sampling from day 7 to day…	Dry socket
HE03P003	E1d3	HE03	HEpost	HEmed	Emed	HEP003	HE	HE	H	E	E	03	3	post	med	P003	ATGTCA,CGTACG	CCTAYGGGRBGCASCAG	GGACTACNNGGGTATCTAAT	Site: S: Sample from saliva, E: Sample from extraction socket, P: Sample from periodontal pocket pre-extraction. State (Symptom): D: Mean dry socket, I: Impaired wound healing, H: Healthy control. Day and Day1/Day2. Day: Unit in days. Day1: Pre: Sampling on day 0, Post: Sampling from day 3 to day 10. Day2: Pre: Sampling on day 0, Med: Sampling from day 3 to day 6, Post: Sampling from day 7 to day…	Dry socket
HE10P003	E1d10	HE10	HEpost	HEpost	Epost	HEP003	HE	HE	H	E	E	10	10	post	post	P003	ACTTGA,CGTACG	CCTAYGGGRBGCASCAG	GGACTACNNGGGTATCTAAT	Site: S: Sample from saliva, E: Sample from extraction socket, P: Sample from periodontal pocket pre-extraction. State (Symptom): D: Mean dry socket, I: Impaired wound healing, H: Healthy control. Day and Day1/Day2. Day: Unit in days. Day1: Pre: Sampling on day 0, Post: Sampling from day 3 to day 10. Day2: Pre: Sampling on day 0, Med: Sampling from day 3 to day 6, Post: Sampling from day 7 to day…	Dry socket
HE03P004	E3d3	HE03	HEpost	HEmed	Emed	HEP004	HE	HE	H	E	E	03	3	post	med	P004	TAGCTT,CGTACG	CCTAYGGGRBGCASCAG	GGACTACNNGGGTATCTAAT	Site: S: Sample from saliva, E: Sample from extraction socket, P: Sample from periodontal pocket pre-extraction. State (Symptom): D: Mean dry socket, I: Impaired wound healing, H: Healthy control. Day and Day1/Day2. Day: Unit in days. Day1: Pre: Sampling on day 0, Post: Sampling from day 3 to day 10. Day2: Pre: Sampling on day 0, Med: Sampling from day 3 to day 6, Post: Sampling from day 7 to day…	Dry socket
HE07P004	E3d7	HE07	HEpost	HEpost	Epost	HEP004	HE	HE	H	E	E	07	7	post	post	P004	GGCTAC,CGTACG	CCTAYGGGRBGCASCAG	GGACTACNNGGGTATCTAAT	Site: S: Sample from saliva, E: Sample from extraction socket, P: Sample from periodontal pocket pre-extraction. State (Symptom): D: Mean dry socket, I: Impaired wound healing, H: Healthy control. Day and Day1/Day2. Day: Unit in days. Day1: Pre: Sampling on day 0, Post: Sampling from day 3 to day 10. Day2: Pre: Sampling on day 0, Med: Sampling from day 3 to day 6, Post: Sampling from day 7 to day…	Dry socket
HE03P005	E4d3	HE03	HEpost	HEmed	Emed	HEP005	HE	HE	H	E	E	03	3	post	med	P005	CTTGTA,CGTACG	CCTAYGGGRBGCASCAG	GGACTACNNGGGTATCTAAT	Site: S: Sample from saliva, E: Sample from extraction socket, P: Sample from periodontal pocket pre-extraction. State (Symptom): D: Mean dry socket, I: Impaired wound healing, H: Healthy control. Day and Day1/Day2. Day: Unit in days. Day1: Pre: Sampling on day 0, Post: Sampling from day 3 to day 10. Day2: Pre: Sampling on day 0, Med: Sampling from day 3 to day 6, Post: Sampling from day 7 to day…	Dry socket
HP00P010	E2d0	HP00	HPpre	HPpre	Epre	HPP010	HP	HE	H	P	E	00	0	pre	pre	P010	CGATGT,GGTAGC	CCTAYGGGRBGCASCAG	GGACTACNNGGGTATCTAAT	Site: S: Sample from saliva, E: Sample from extraction socket, P: Sample from periodontal pocket pre-extraction. State (Symptom): D: Mean dry socket, I: Impaired wound healing, H: Healthy control. Day and Day1/Day2. Day: Unit in days. Day1: Pre: Sampling on day 0, Post: Sampling from day 3 to day 10. Day2: Pre: Sampling on day 0, Med: Sampling from day 3 to day 6, Post: Sampling from day 7 to day…	Dry socket
HE03P010	E2d3	HE03	HEpost	HEmed	Emed	HEP010	HE	HE	H	E	E	03	3	post	med	P010	AGTCAA,GGTAGC	CCTAYGGGRBGCASCAG	GGACTACNNGGGTATCTAAT	Site: S: Sample from saliva, E: Sample from extraction socket, P: Sample from periodontal pocket pre-extraction. State (Symptom): D: Mean dry socket, I: Impaired wound healing, H: Healthy control. Day and Day1/Day2. Day: Unit in days. Day1: Pre: Sampling on day 0, Post: Sampling from day 3 to day 10. Day2: Pre: Sampling on day 0, Med: Sampling from day 3 to day 6, Post: Sampling from day 7 to day…	Dry socket
HE07P010	E2d7	HE07	HEpost	HEpost	Epost	HEP010	HE	HE	H	E	E	07	7	post	post	P010	TGACCA,GGTAGC	CCTAYGGGRBGCASCAG	GGACTACNNGGGTATCTAAT	Site: S: Sample from saliva, E: Sample from extraction socket, P: Sample from periodontal pocket pre-extraction. State (Symptom): D: Mean dry socket, I: Impaired wound healing, H: Healthy control. Day and Day1/Day2. Day: Unit in days. Day1: Pre: Sampling on day 0, Post: Sampling from day 3 to day 10. Day2: Pre: Sampling on day 0, Med: Sampling from day 3 to day 6, Post: Sampling from day 7 to day…	Dry socket
HP00P011	E9d0	HP00	HPpre	HPpre	Epre	HPP011	HP	HE	H	P	E	00	0	pre	pre	P011	ACAGTG,GGTAGC	CCTAYGGGRBGCASCAG	GGACTACNNGGGTATCTAAT	Site: S: Sample from saliva, E: Sample from extraction socket, P: Sample from periodontal pocket pre-extraction. State (Symptom): D: Mean dry socket, I: Impaired wound healing, H: Healthy control. Day and Day1/Day2. Day: Unit in days. Day1: Pre: Sampling on day 0, Post: Sampling from day 3 to day 10. Day2: Pre: Sampling on day 0, Med: Sampling from day 3 to day 6, Post: Sampling from day 7 to day…	Dry socket
HE03P011	E9d3	HE03	HEpost	HEmed	Emed	HEP011	HE	HE	H	E	E	03	3	post	med	P011	GCCAAT,GGTAGC	CCTAYGGGRBGCASCAG	GGACTACNNGGGTATCTAAT	Site: S: Sample from saliva, E: Sample from extraction socket, P: Sample from periodontal pocket pre-extraction. State (Symptom): D: Mean dry socket, I: Impaired wound healing, H: Healthy control. Day and Day1/Day2. Day: Unit in days. Day1: Pre: Sampling on day 0, Post: Sampling from day 3 to day 10. Day2: Pre: Sampling on day 0, Med: Sampling from day 3 to day 6, Post: Sampling from day 7 to day…	Dry socket
HP00P012	E5d0	HP00	HPpre	HPpre	Epre	HPP012	HP	HE	H	P	E	00	0	pre	pre	P012	ATCACG,GTTTCG	CCTAYGGGRBGCASCAG	GGACTACNNGGGTATCTAAT	Site: S: Sample from saliva, E: Sample from extraction socket, P: Sample from periodontal pocket pre-extraction. State (Symptom): D: Mean dry socket, I: Impaired wound healing, H: Healthy control. Day and Day1/Day2. Day: Unit in days. Day1: Pre: Sampling on day 0, Post: Sampling from day 3 to day 10. Day2: Pre: Sampling on day 0, Med: Sampling from day 3 to day 6, Post: Sampling from day 7 to day…	Dry socket
HE03P012	E5d3	HE03	HEpost	HEmed	Emed	HEP012	HE	HE	H	E	E	03	3	post	med	P012	TGACCA,GTTTCG	CCTAYGGGRBGCASCAG	GGACTACNNGGGTATCTAAT	Site: S: Sample from saliva, E: Sample from extraction socket, P: Sample from periodontal pocket pre-extraction. State (Symptom): D: Mean dry socket, I: Impaired wound healing, H: Healthy control. Day and Day1/Day2. Day: Unit in days. Day1: Pre: Sampling on day 0, Post: Sampling from day 3 to day 10. Day2: Pre: Sampling on day 0, Med: Sampling from day 3 to day 6, Post: Sampling from day 7 to day…	Dry socket
HE07P012	E5d7	HE07	HEpost	HEpost	Epost	HEP012	HE	HE	H	E	E	07	7	post	post	P012	GCCAAT,GTTTCG	CCTAYGGGRBGCASCAG	GGACTACNNGGGTATCTAAT	Site: S: Sample from saliva, E: Sample from extraction socket, P: Sample from periodontal pocket pre-extraction. State (Symptom): D: Mean dry socket, I: Impaired wound healing, H: Healthy control. Day and Day1/Day2. Day: Unit in days. Day1: Pre: Sampling on day 0, Post: Sampling from day 3 to day 10. Day2: Pre: Sampling on day 0, Med: Sampling from day 3 to day 6, Post: Sampling from day 7 to day…	Dry socket
IP00P013	E10d0	IP00	IPpre	IPpre	Epre	IPP013	IP	IE	I	P	E	00	0	pre	pre	P013	ATGTCA,GGTAGC	CCTAYGGGRBGCASCAG	GGACTACNNGGGTATCTAAT	Site: S: Sample from saliva, E: Sample from extraction socket, P: Sample from periodontal pocket pre-extraction. State (Symptom): D: Mean dry socket, I: Impaired wound healing, H: Healthy control. Day and Day1/Day2. Day: Unit in days. Day1: Pre: Sampling on day 0, Post: Sampling from day 3 to day 10. Day2: Pre: Sampling on day 0, Med: Sampling from day 3 to day 6, Post: Sampling from day 7 to day…	Dry socket
IE03P013	E10d3	IE03	IEpost	IEmed	Emed	IEP013	IE	IE	I	E	E	03	3	post	med	P013	ACTTGA,GGTAGC	CCTAYGGGRBGCASCAG	GGACTACNNGGGTATCTAAT	Site: S: Sample from saliva, E: Sample from extraction socket, P: Sample from periodontal pocket pre-extraction. State (Symptom): D: Mean dry socket, I: Impaired wound healing, H: Healthy control. Day and Day1/Day2. Day: Unit in days. Day1: Pre: Sampling on day 0, Post: Sampling from day 3 to day 10. Day2: Pre: Sampling on day 0, Med: Sampling from day 3 to day 6, Post: Sampling from day 7 to day…	Dry socket
IE07P013	E10d7	IE07	IEpost	IEpost	Epost	IEP013	IE	IE	I	E	E	07	7	post	post	P013	GATCAG,GGTAGC	CCTAYGGGRBGCASCAG	GGACTACNNGGGTATCTAAT	Site: S: Sample from saliva, E: Sample from extraction socket, P: Sample from periodontal pocket pre-extraction. State (Symptom): D: Mean dry socket, I: Impaired wound healing, H: Healthy control. Day and Day1/Day2. Day: Unit in days. Day1: Pre: Sampling on day 0, Post: Sampling from day 3 to day 10. Day2: Pre: Sampling on day 0, Med: Sampling from day 3 to day 6, Post: Sampling from day 7 to day…	Dry socket
HP00P014	E7d0	HP00	HPpre	HPpre	Epre	HPP014	HP	HE	H	P	E	00	0	pre	pre	P014	TAGCTT,GGTAGC	CCTAYGGGRBGCASCAG	GGACTACNNGGGTATCTAAT	Site: S: Sample from saliva, E: Sample from extraction socket, P: Sample from periodontal pocket pre-extraction. State (Symptom): D: Mean dry socket, I: Impaired wound healing, H: Healthy control. Day and Day1/Day2. Day: Unit in days. Day1: Pre: Sampling on day 0, Post: Sampling from day 3 to day 10. Day2: Pre: Sampling on day 0, Med: Sampling from day 3 to day 6, Post: Sampling from day 7 to day…	Dry socket
HE03P014	E7d3	HE03	HEpost	HEmed	Emed	HEP014	HE	HE	H	E	E	03	3	post	med	P014	GGCTAC,GGTAGC	CCTAYGGGRBGCASCAG	GGACTACNNGGGTATCTAAT	Site: S: Sample from saliva, E: Sample from extraction socket, P: Sample from periodontal pocket pre-extraction. State (Symptom): D: Mean dry socket, I: Impaired wound healing, H: Healthy control. Day and Day1/Day2. Day: Unit in days. Day1: Pre: Sampling on day 0, Post: Sampling from day 3 to day 10. Day2: Pre: Sampling on day 0, Med: Sampling from day 3 to day 6, Post: Sampling from day 7 to day…	Dry socket
DP00P016	E6d0	DP00	DPpre	DPpre	Epre	DPP016	DP	DE	D	P	E	00	0	pre	pre	P016	ATCACG,ACTGAT	CCTAYGGGRBGCASCAG	GGACTACNNGGGTATCTAAT	Site: S: Sample from saliva, E: Sample from extraction socket, P: Sample from periodontal pocket pre-extraction. State (Symptom): D: Mean dry socket, I: Impaired wound healing, H: Healthy control. Day and Day1/Day2. Day: Unit in days. Day1: Pre: Sampling on day 0, Post: Sampling from day 3 to day 10. Day2: Pre: Sampling on day 0, Med: Sampling from day 3 to day 6, Post: Sampling from day 7 to day…	Dry socket
DE03P016	E6d3	DE03	DEpost	DEmed	Emed	DEP016	DE	DE	D	E	E	03	3	post	med	P016	CGATGT,ACTGAT	CCTAYGGGRBGCASCAG	GGACTACNNGGGTATCTAAT	Site: S: Sample from saliva, E: Sample from extraction socket, P: Sample from periodontal pocket pre-extraction. State (Symptom): D: Mean dry socket, I: Impaired wound healing, H: Healthy control. Day and Day1/Day2. Day: Unit in days. Day1: Pre: Sampling on day 0, Post: Sampling from day 3 to day 10. Day2: Pre: Sampling on day 0, Med: Sampling from day 3 to day 6, Post: Sampling from day 7 to day…	Dry socket
DE07P016	E6d7	DE07	DEpost	DEpost	Epost	DEP016	DE	DE	D	E	E	07	7	post	post	P016	AGTCAA,ACTGAT	CCTAYGGGRBGCASCAG	GGACTACNNGGGTATCTAAT	Site: S: Sample from saliva, E: Sample from extraction socket, P: Sample from periodontal pocket pre-extraction. State (Symptom): D: Mean dry socket, I: Impaired wound healing, H: Healthy control. Day and Day1/Day2. Day: Unit in days. Day1: Pre: Sampling on day 0, Post: Sampling from day 3 to day 10. Day2: Pre: Sampling on day 0, Med: Sampling from day 3 to day 6, Post: Sampling from day 7 to day…	Dry socket
DE10P016	E6d10	DE10	DEpost	DEpost	Epost	DEP016	DE	DE	D	E	E	10	10	post	post	P016	AGTCAA,GTTTCG	CCTAYGGGRBGCASCAG	GGACTACNNGGGTATCTAAT	Site: S: Sample from saliva, E: Sample from extraction socket, P: Sample from periodontal pocket pre-extraction. State (Symptom): D: Mean dry socket, I: Impaired wound healing, H: Healthy control. Day and Day1/Day2. Day: Unit in days. Day1: Pre: Sampling on day 0, Post: Sampling from day 3 to day 10. Day2: Pre: Sampling on day 0, Med: Sampling from day 3 to day 6, Post: Sampling from day 7 to day…	Dry socket
DP00P017	E8d0	DP00	DPpre	DPpre	Epre	DPP017	DP	DE	D	P	E	00	0	pre	pre	P017	TGACCA,ACTGAT	CCTAYGGGRBGCASCAG	GGACTACNNGGGTATCTAAT	Site: S: Sample from saliva, E: Sample from extraction socket, P: Sample from periodontal pocket pre-extraction. State (Symptom): D: Mean dry socket, I: Impaired wound healing, H: Healthy control. Day and Day1/Day2. Day: Unit in days. Day1: Pre: Sampling on day 0, Post: Sampling from day 3 to day 10. Day2: Pre: Sampling on day 0, Med: Sampling from day 3 to day 6, Post: Sampling from day 7 to day…	Dry socket
DE03P017	E8d3	DE03	DEpost	DEmed	Emed	DEP017	DE	DE	D	E	E	03	3	post	med	P017	ACAGTG,ACTGAT	CCTAYGGGRBGCASCAG	GGACTACNNGGGTATCTAAT	Site: S: Sample from saliva, E: Sample from extraction socket, P: Sample from periodontal pocket pre-extraction. State (Symptom): D: Mean dry socket, I: Impaired wound healing, H: Healthy control. Day and Day1/Day2. Day: Unit in days. Day1: Pre: Sampling on day 0, Post: Sampling from day 3 to day 10. Day2: Pre: Sampling on day 0, Med: Sampling from day 3 to day 6, Post: Sampling from day 7 to day…	Dry socket
DE08P017	E8d8	DE08	DEpost	DEpost	Epost	DEP017	DE	DE	D	E	E	08	8	post	post	P017	GCCAAT,ACTGAT	CCTAYGGGRBGCASCAG	GGACTACNNGGGTATCTAAT	Site: S: Sample from saliva, E: Sample from extraction socket, P: Sample from periodontal pocket pre-extraction. State (Symptom): D: Mean dry socket, I: Impaired wound healing, H: Healthy control. Day and Day1/Day2. Day: Unit in days. Day1: Pre: Sampling on day 0, Post: Sampling from day 3 to day 10. Day2: Pre: Sampling on day 0, Med: Sampling from day 3 to day 6, Post: Sampling from day 7 to day…	Dry socket
HE03P019	E11d3	HE03	HEpost	HEmed	Emed	HEP019	HE	HE	H	E	E	03	3	post	med	P019	ATGTCA,ACTGAT	CCTAYGGGRBGCASCAG	GGACTACNNGGGTATCTAAT	Site: S: Sample from saliva, E: Sample from extraction socket, P: Sample from periodontal pocket pre-extraction. State (Symptom): D: Mean dry socket, I: Impaired wound healing, H: Healthy control. Day and Day1/Day2. Day: Unit in days. Day1: Pre: Sampling on day 0, Post: Sampling from day 3 to day 10. Day2: Pre: Sampling on day 0, Med: Sampling from day 3 to day 6, Post: Sampling from day 7 to day…	Dry socket
HE07P019	E11d7	HE07	HEpost	HEpost	Epost	HEP019	HE	HE	H	E	E	07	7	post	post	P019	ACTTGA,ACTGAT	CCTAYGGGRBGCASCAG	GGACTACNNGGGTATCTAAT	Site: S: Sample from saliva, E: Sample from extraction socket, P: Sample from periodontal pocket pre-extraction. State (Symptom): D: Mean dry socket, I: Impaired wound healing, H: Healthy control. Day and Day1/Day2. Day: Unit in days. Day1: Pre: Sampling on day 0, Post: Sampling from day 3 to day 10. Day2: Pre: Sampling on day 0, Med: Sampling from day 3 to day 6, Post: Sampling from day 7 to day…	Dry socket
IP00P020	E12d0	IP00	IPpre	IPpre	Epre	IPP020	IP	IE	I	P	E	00	0	pre	pre	P020	GATCAG,ACTGAT	CCTAYGGGRBGCASCAG	GGACTACNNGGGTATCTAAT	Site: S: Sample from saliva, E: Sample from extraction socket, P: Sample from periodontal pocket pre-extraction. State (Symptom): D: Mean dry socket, I: Impaired wound healing, H: Healthy control. Day and Day1/Day2. Day: Unit in days. Day1: Pre: Sampling on day 0, Post: Sampling from day 3 to day 10. Day2: Pre: Sampling on day 0, Med: Sampling from day 3 to day 6, Post: Sampling from day 7 to day…	Dry socket
IE03P020	E12d3	IE03	IEpost	IEmed	Emed	IEP020	IE	IE	I	E	E	03	3	post	med	P020	TAGCTT,ACTGAT	CCTAYGGGRBGCASCAG	GGACTACNNGGGTATCTAAT	Site: S: Sample from saliva, E: Sample from extraction socket, P: Sample from periodontal pocket pre-extraction. State (Symptom): D: Mean dry socket, I: Impaired wound healing, H: Healthy control. Day and Day1/Day2. Day: Unit in days. Day1: Pre: Sampling on day 0, Post: Sampling from day 3 to day 10. Day2: Pre: Sampling on day 0, Med: Sampling from day 3 to day 6, Post: Sampling from day 7 to day…	Dry socket
IE07P020	E12d7	IE07	IEpost	IEpost	Epost	IEP020	IE	IE	I	E	E	07	7	post	post	P020	GGCTAC,ACTGAT	CCTAYGGGRBGCASCAG	GGACTACNNGGGTATCTAAT	Site: S: Sample from saliva, E: Sample from extraction socket, P: Sample from periodontal pocket pre-extraction. State (Symptom): D: Mean dry socket, I: Impaired wound healing, H: Healthy control. Day and Day1/Day2. Day: Unit in days. Day1: Pre: Sampling on day 0, Post: Sampling from day 3 to day 10. Day2: Pre: Sampling on day 0, Med: Sampling from day 3 to day 6, Post: Sampling from day 7 to day…	Dry socket
HP00P021	E13d0	HP00	HPpre	HPpre	Epre	HPP021	HP	HE	H	P	E	00	0	pre	pre	P021	ACTTGA,ATGAGC	CCTAYGGGRBGCASCAG	GGACTACNNGGGTATCTAAT	Site: S: Sample from saliva, E: Sample from extraction socket, P: Sample from periodontal pocket pre-extraction. State (Symptom): D: Mean dry socket, I: Impaired wound healing, H: Healthy control. Day and Day1/Day2. Day: Unit in days. Day1: Pre: Sampling on day 0, Post: Sampling from day 3 to day 10. Day2: Pre: Sampling on day 0, Med: Sampling from day 3 to day 6, Post: Sampling from day 7 to day…	Dry socket
HE03P021	E13d3	HE03	HEpost	HEmed	Emed	HEP021	HE	HE	H	E	E	03	3	post	med	P021	ATCACG,GTTTCG	CCTAYGGGRBGCASCAG	GGACTACNNGGGTATCTAAT	Site: S: Sample from saliva, E: Sample from extraction socket, P: Sample from periodontal pocket pre-extraction. State (Symptom): D: Mean dry socket, I: Impaired wound healing, H: Healthy control. Day and Day1/Day2. Day: Unit in days. Day1: Pre: Sampling on day 0, Post: Sampling from day 3 to day 10. Day2: Pre: Sampling on day 0, Med: Sampling from day 3 to day 6, Post: Sampling from day 7 to day…	Dry socket
HE07P021	E13d7	HE07	HEpost	HEpost	Epost	HEP021	HE	HE	H	E	E	07	7	post	post	P021	CGATGT,GTTTCG	CCTAYGGGRBGCASCAG	GGACTACNNGGGTATCTAAT	Site: S: Sample from saliva, E: Sample from extraction socket, P: Sample from periodontal pocket pre-extraction. State (Symptom): D: Mean dry socket, I: Impaired wound healing, H: Healthy control. Day and Day1/Day2. Day: Unit in days. Day1: Pre: Sampling on day 0, Post: Sampling from day 3 to day 10. Day2: Pre: Sampling on day 0, Med: Sampling from day 3 to day 6, Post: Sampling from day 7 to day…	Dry socket
HP00P022	E14d0	HP00	HPpre	HPpre	Epre	HPP022	HP	HE	H	P	E	00	0	pre	pre	P022	AGTCAA,GTTTCG	CCTAYGGGRBGCASCAG	GGACTACNNGGGTATCTAAT	Site: S: Sample from saliva, E: Sample from extraction socket, P: Sample from periodontal pocket pre-extraction. State (Symptom): D: Mean dry socket, I: Impaired wound healing, H: Healthy control. Day and Day1/Day2. Day: Unit in days. Day1: Pre: Sampling on day 0, Post: Sampling from day 3 to day 10. Day2: Pre: Sampling on day 0, Med: Sampling from day 3 to day 6, Post: Sampling from day 7 to day…	Dry socket
HE03P022	E14d3	HE03	HEpost	HEmed	Emed	HEP022	HE	HE	H	E	E	03	3	post	med	P022	TGACCA,GTTTCG	CCTAYGGGRBGCASCAG	GGACTACNNGGGTATCTAAT	Site: S: Sample from saliva, E: Sample from extraction socket, P: Sample from periodontal pocket pre-extraction. State (Symptom): D: Mean dry socket, I: Impaired wound healing, H: Healthy control. Day and Day1/Day2. Day: Unit in days. Day1: Pre: Sampling on day 0, Post: Sampling from day 3 to day 10. Day2: Pre: Sampling on day 0, Med: Sampling from day 3 to day 6, Post: Sampling from day 7 to day…	Dry socket
HE07P022	E14d7	HE07	HEpost	HEpost	Epost	HEP022	HE	HE	H	E	E	07	7	post	post	P022	GCCAAT,GTTTCG	CCTAYGGGRBGCASCAG	GGACTACNNGGGTATCTAAT	Site: S: Sample from saliva, E: Sample from extraction socket, P: Sample from periodontal pocket pre-extraction. State (Symptom): D: Mean dry socket, I: Impaired wound healing, H: Healthy control. Day and Day1/Day2. Day: Unit in days. Day1: Pre: Sampling on day 0, Post: Sampling from day 3 to day 10. Day2: Pre: Sampling on day 0, Med: Sampling from day 3 to day 6, Post: Sampling from day 7 to day…	Dry socket
HP00P023	E15d0	HP00	HPpre	HPpre	Epre	HPP023	HP	HE	H	P	E	00	0	pre	pre	P023	ATGTCA,GTTTCG	CCTAYGGGRBGCASCAG	GGACTACNNGGGTATCTAAT	Site: S: Sample from saliva, E: Sample from extraction socket, P: Sample from periodontal pocket pre-extraction. State (Symptom): D: Mean dry socket, I: Impaired wound healing, H: Healthy control. Day and Day1/Day2. Day: Unit in days. Day1: Pre: Sampling on day 0, Post: Sampling from day 3 to day 10. Day2: Pre: Sampling on day 0, Med: Sampling from day 3 to day 6, Post: Sampling from day 7 to day…	Dry socket
HE03P023	E15d3	HE03	HEpost	HEmed	Emed	HEP023	HE	HE	H	E	E	03	3	post	med	P023	ACTTGA,GTTTCG	CCTAYGGGRBGCASCAG	GGACTACNNGGGTATCTAAT	Site: S: Sample from saliva, E: Sample from extraction socket, P: Sample from periodontal pocket pre-extraction. State (Symptom): D: Mean dry socket, I: Impaired wound healing, H: Healthy control. Day and Day1/Day2. Day: Unit in days. Day1: Pre: Sampling on day 0, Post: Sampling from day 3 to day 10. Day2: Pre: Sampling on day 0, Med: Sampling from day 3 to day 6, Post: Sampling from day 7 to day…	Dry socket
HE07P023	E15d7	HE07	HEpost	HEpost	Epost	HEP023	HE	HE	H	E	E	07	7	post	post	P023	GATCAG,GTTTCG	CCTAYGGGRBGCASCAG	GGACTACNNGGGTATCTAAT	Site: S: Sample from saliva, E: Sample from extraction socket, P: Sample from periodontal pocket pre-extraction. State (Symptom): D: Mean dry socket, I: Impaired wound healing, H: Healthy control. Day and Day1/Day2. Day: Unit in days. Day1: Pre: Sampling on day 0, Post: Sampling from day 3 to day 10. Day2: Pre: Sampling on day 0, Med: Sampling from day 3 to day 6, Post: Sampling from day 7 to day…	Dry socket
HP00P024	E16d0	HP00	HPpre	HPpre	Epre	HPP024	HP	HE	H	P	E	00	0	pre	pre	P024	TAGCTT,GTTTCG	CCTAYGGGRBGCASCAG	GGACTACNNGGGTATCTAAT	Site: S: Sample from saliva, E: Sample from extraction socket, P: Sample from periodontal pocket pre-extraction. State (Symptom): D: Mean dry socket, I: Impaired wound healing, H: Healthy control. Day and Day1/Day2. Day: Unit in days. Day1: Pre: Sampling on day 0, Post: Sampling from day 3 to day 10. Day2: Pre: Sampling on day 0, Med: Sampling from day 3 to day 6, Post: Sampling from day 7 to day…	Dry socket
HE03P024	E16d3	HE03	HEpost	HEmed	Emed	HEP024	HE	HE	H	E	E	03	3	post	med	P024	GGCTAC,GTTTCG	CCTAYGGGRBGCASCAG	GGACTACNNGGGTATCTAAT	Site: S: Sample from saliva, E: Sample from extraction socket, P: Sample from periodontal pocket pre-extraction. State (Symptom): D: Mean dry socket, I: Impaired wound healing, H: Healthy control. Day and Day1/Day2. Day: Unit in days. Day1: Pre: Sampling on day 0, Post: Sampling from day 3 to day 10. Day2: Pre: Sampling on day 0, Med: Sampling from day 3 to day 6, Post: Sampling from day 7 to day…	Dry socket
HE07P024	E16d7	HE07	HEpost	HEpost	Epost	HEP024	HE	HE	H	E	E	07	7	post	post	P024	CTTGTA,GTTTCG	CCTAYGGGRBGCASCAG	GGACTACNNGGGTATCTAAT	Site: S: Sample from saliva, E: Sample from extraction socket, P: Sample from periodontal pocket pre-extraction. State (Symptom): D: Mean dry socket, I: Impaired wound healing, H: Healthy control. Day and Day1/Day2. Day: Unit in days. Day1: Pre: Sampling on day 0, Post: Sampling from day 3 to day 10. Day2: Pre: Sampling on day 0, Med: Sampling from day 3 to day 6, Post: Sampling from day 7 to day…	Dry socket
HP00P025	E17d0	HP00	HPpre	HPpre	Epre	HPP025	HP	HE	H	P	E	00	0	pre	pre	P025	ATCACG,CGTACG	CCTAYGGGRBGCASCAG	GGACTACNNGGGTATCTAAT	Site: S: Sample from saliva, E: Sample from extraction socket, P: Sample from periodontal pocket pre-extraction. State (Symptom): D: Mean dry socket, I: Impaired wound healing, H: Healthy control. Day and Day1/Day2. Day: Unit in days. Day1: Pre: Sampling on day 0, Post: Sampling from day 3 to day 10. Day2: Pre: Sampling on day 0, Med: Sampling from day 3 to day 6, Post: Sampling from day 7 to day…	Dry socket
HE03P025	E17d3	HE03	HEpost	HEmed	Emed	HEP025	HE	HE	H	E	E	03	3	post	med	P025	CGATGT,CGTACG	CCTAYGGGRBGCASCAG	GGACTACNNGGGTATCTAAT	Site: S: Sample from saliva, E: Sample from extraction socket, P: Sample from periodontal pocket pre-extraction. State (Symptom): D: Mean dry socket, I: Impaired wound healing, H: Healthy control. Day and Day1/Day2. Day: Unit in days. Day1: Pre: Sampling on day 0, Post: Sampling from day 3 to day 10. Day2: Pre: Sampling on day 0, Med: Sampling from day 3 to day 6, Post: Sampling from day 7 to day…	Dry socket
HE07P025	E17d7	HE07	HEpost	HEpost	Epost	HEP025	HE	HE	H	E	E	07	7	post	post	P025	AGTCAA,CGTACG	CCTAYGGGRBGCASCAG	GGACTACNNGGGTATCTAAT	Site: S: Sample from saliva, E: Sample from extraction socket, P: Sample from periodontal pocket pre-extraction. State (Symptom): D: Mean dry socket, I: Impaired wound healing, H: Healthy control. Day and Day1/Day2. Day: Unit in days. Day1: Pre: Sampling on day 0, Post: Sampling from day 3 to day 10. Day2: Pre: Sampling on day 0, Med: Sampling from day 3 to day 6, Post: Sampling from day 7 to day…	Dry socket
HP00P026	E18d0	HP00	HPpre	HPpre	Epre	HPP026	HP	HE	H	P	E	00	0	pre	pre	P026	TGACCA,CGTACG	CCTAYGGGRBGCASCAG	GGACTACNNGGGTATCTAAT	Site: S: Sample from saliva, E: Sample from extraction socket, P: Sample from periodontal pocket pre-extraction. State (Symptom): D: Mean dry socket, I: Impaired wound healing, H: Healthy control. Day and Day1/Day2. Day: Unit in days. Day1: Pre: Sampling on day 0, Post: Sampling from day 3 to day 10. Day2: Pre: Sampling on day 0, Med: Sampling from day 3 to day 6, Post: Sampling from day 7 to day…	Dry socket
HE02P026	E18d3	HE02	HEpost	HEmed	Emed	HEP026	HE	HE	H	E	E	02	2	post	med	P026	ACAGTG,CGTACG	CCTAYGGGRBGCASCAG	GGACTACNNGGGTATCTAAT	Site: S: Sample from saliva, E: Sample from extraction socket, P: Sample from periodontal pocket pre-extraction. State (Symptom): D: Mean dry socket, I: Impaired wound healing, H: Healthy control. Day and Day1/Day2. Day: Unit in days. Day1: Pre: Sampling on day 0, Post: Sampling from day 3 to day 10. Day2: Pre: Sampling on day 0, Med: Sampling from day 3 to day 6, Post: Sampling from day 7 to day…	Dry socket
HE05P026	E18d7	HE05	HEpost	HEpost	Epost	HEP026	HE	HE	H	E	E	05	5	post	post	P026	GCCAAT,CGTACG	CCTAYGGGRBGCASCAG	GGACTACNNGGGTATCTAAT	Site: S: Sample from saliva, E: Sample from extraction socket, P: Sample from periodontal pocket pre-extraction. State (Symptom): D: Mean dry socket, I: Impaired wound healing, H: Healthy control. Day and Day1/Day2. Day: Unit in days. Day1: Pre: Sampling on day 0, Post: Sampling from day 3 to day 10. Day2: Pre: Sampling on day 0, Med: Sampling from day 3 to day 6, Post: Sampling from day 7 to day…	Dry socket
IE03P027	E19d3	IE03	IEpost	IEmed	Emed	IEP027	IE	IE	I	E	E	03	3	post	med	P027	ATGTCA,CGTACG	CCTAYGGGRBGCASCAG	GGACTACNNGGGTATCTAAT	Site: S: Sample from saliva, E: Sample from extraction socket, P: Sample from periodontal pocket pre-extraction. State (Symptom): D: Mean dry socket, I: Impaired wound healing, H: Healthy control. Day and Day1/Day2. Day: Unit in days. Day1: Pre: Sampling on day 0, Post: Sampling from day 3 to day 10. Day2: Pre: Sampling on day 0, Med: Sampling from day 3 to day 6, Post: Sampling from day 7 to day…	Dry socket
IE07P027	E19d7	IE07	IEpost	IEpost	Epost	IEP027	IE	IE	I	E	E	07	7	post	post	P027	ACTTGA,CGTACG	CCTAYGGGRBGCASCAG	GGACTACNNGGGTATCTAAT	Site: S: Sample from saliva, E: Sample from extraction socket, P: Sample from periodontal pocket pre-extraction. State (Symptom): D: Mean dry socket, I: Impaired wound healing, H: Healthy control. Day and Day1/Day2. Day: Unit in days. Day1: Pre: Sampling on day 0, Post: Sampling from day 3 to day 10. Day2: Pre: Sampling on day 0, Med: Sampling from day 3 to day 6, Post: Sampling from day 7 to day…	Dry socket
HP00P028	E20d0	HP00	HPpre	HPpre	Epre	HPP028	HP	HE	H	P	E	00	0	pre	pre	P028	GATCAG,CGTACG	CCTAYGGGRBGCASCAG	GGACTACNNGGGTATCTAAT	Site: S: Sample from saliva, E: Sample from extraction socket, P: Sample from periodontal pocket pre-extraction. State (Symptom): D: Mean dry socket, I: Impaired wound healing, H: Healthy control. Day and Day1/Day2. Day: Unit in days. Day1: Pre: Sampling on day 0, Post: Sampling from day 3 to day 10. Day2: Pre: Sampling on day 0, Med: Sampling from day 3 to day 6, Post: Sampling from day 7 to day…	Dry socket
HE03P028	E20d3	HE03	HEpost	HEmed	Emed	HEP028	HE	HE	H	E	E	03	3	post	med	P028	TAGCTT,CGTACG	CCTAYGGGRBGCASCAG	GGACTACNNGGGTATCTAAT	Site: S: Sample from saliva, E: Sample from extraction socket, P: Sample from periodontal pocket pre-extraction. State (Symptom): D: Mean dry socket, I: Impaired wound healing, H: Healthy control. Day and Day1/Day2. Day: Unit in days. Day1: Pre: Sampling on day 0, Post: Sampling from day 3 to day 10. Day2: Pre: Sampling on day 0, Med: Sampling from day 3 to day 6, Post: Sampling from day 7 to day…	Dry socket
HE07P028	E20d7	HE07	HEpost	HEpost	Epost	HEP028	HE	HE	H	E	E	07	7	post	post	P028	GGCTAC,CGTACG	CCTAYGGGRBGCASCAG	GGACTACNNGGGTATCTAAT	Site: S: Sample from saliva, E: Sample from extraction socket, P: Sample from periodontal pocket pre-extraction. State (Symptom): D: Mean dry socket, I: Impaired wound healing, H: Healthy control. Day and Day1/Day2. Day: Unit in days. Day1: Pre: Sampling on day 0, Post: Sampling from day 3 to day 10. Day2: Pre: Sampling on day 0, Med: Sampling from day 3 to day 6, Post: Sampling from day 7 to day…	Dry socket
HP00P046	E37d0	HP00	HPpre	HPpre	Epre	HPP046	HP	HE	H	P	E	00	0	pre	pre	P046	CGATGT,GTTTCG	CCTAYGGGRBGCASCAG	GGACTACNNGGGTATCTAAT	Site: S: Sample from saliva, E: Sample from extraction socket, P: Sample from periodontal pocket pre-extraction. State (Symptom): D: Mean dry socket, I: Impaired wound healing, H: Healthy control. Day and Day1/Day2. Day: Unit in days. Day1: Pre: Sampling on day 0, Post: Sampling from day 3 to day 10. Day2: Pre: Sampling on day 0, Med: Sampling from day 3 to day 6, Post: Sampling from day 7 to day…	Dry socket
HE03P046	E37d3	HE03	HEpost	HEmed	Emed	HEP046	HE	HE	H	E	E	03	3	post	med	P046	AGTCAA,GTTTCG	CCTAYGGGRBGCASCAG	GGACTACNNGGGTATCTAAT	Site: S: Sample from saliva, E: Sample from extraction socket, P: Sample from periodontal pocket pre-extraction. State (Symptom): D: Mean dry socket, I: Impaired wound healing, H: Healthy control. Day and Day1/Day2. Day: Unit in days. Day1: Pre: Sampling on day 0, Post: Sampling from day 3 to day 10. Day2: Pre: Sampling on day 0, Med: Sampling from day 3 to day 6, Post: Sampling from day 7 to day…	Dry socket
HE07P046	E37d7	HE07	HEpost	HEpost	Epost	HEP046	HE	HE	H	E	E	07	7	post	post	P046	TGACCA,GTTTCG	CCTAYGGGRBGCASCAG	GGACTACNNGGGTATCTAAT	Site: S: Sample from saliva, E: Sample from extraction socket, P: Sample from periodontal pocket pre-extraction. State (Symptom): D: Mean dry socket, I: Impaired wound healing, H: Healthy control. Day and Day1/Day2. Day: Unit in days. Day1: Pre: Sampling on day 0, Post: Sampling from day 3 to day 10. Day2: Pre: Sampling on day 0, Med: Sampling from day 3 to day 6, Post: Sampling from day 7 to day…	Dry socket
HP00P047	E38d0	HP00	HPpre	HPpre	Epre	HPP047	HP	HE	H	P	E	00	0	pre	pre	P047	ACAGTG,GTTTCG	CCTAYGGGRBGCASCAG	GGACTACNNGGGTATCTAAT	Site: S: Sample from saliva, E: Sample from extraction socket, P: Sample from periodontal pocket pre-extraction. State (Symptom): D: Mean dry socket, I: Impaired wound healing, H: Healthy control. Day and Day1/Day2. Day: Unit in days. Day1: Pre: Sampling on day 0, Post: Sampling from day 3 to day 10. Day2: Pre: Sampling on day 0, Med: Sampling from day 3 to day 6, Post: Sampling from day 7 to day…	Dry socket
HE03P047	E38d3	HE03	HEpost	HEmed	Emed	HEP047	HE	HE	H	E	E	03	3	post	med	P047	GCCAAT,GTTTCG	CCTAYGGGRBGCASCAG	GGACTACNNGGGTATCTAAT	Site: S: Sample from saliva, E: Sample from extraction socket, P: Sample from periodontal pocket pre-extraction. State (Symptom): D: Mean dry socket, I: Impaired wound healing, H: Healthy control. Day and Day1/Day2. Day: Unit in days. Day1: Pre: Sampling on day 0, Post: Sampling from day 3 to day 10. Day2: Pre: Sampling on day 0, Med: Sampling from day 3 to day 6, Post: Sampling from day 7 to day…	Dry socket
HE07P047	E38d7	HE07	HEpost	HEpost	Epost	HEP047	HE	HE	H	E	E	07	7	post	post	P047	ATGTCA,GTTTCG	CCTAYGGGRBGCASCAG	GGACTACNNGGGTATCTAAT	Site: S: Sample from saliva, E: Sample from extraction socket, P: Sample from periodontal pocket pre-extraction. State (Symptom): D: Mean dry socket, I: Impaired wound healing, H: Healthy control. Day and Day1/Day2. Day: Unit in days. Day1: Pre: Sampling on day 0, Post: Sampling from day 3 to day 10. Day2: Pre: Sampling on day 0, Med: Sampling from day 3 to day 6, Post: Sampling from day 7 to day…	Dry socket
HP00P048	E39d0	HP00	HPpre	HPpre	Epre	HPP048	HP	HE	H	P	E	00	0	pre	pre	P048	ACTTGA,GTTTCG	CCTAYGGGRBGCASCAG	GGACTACNNGGGTATCTAAT	Site: S: Sample from saliva, E: Sample from extraction socket, P: Sample from periodontal pocket pre-extraction. State (Symptom): D: Mean dry socket, I: Impaired wound healing, H: Healthy control. Day and Day1/Day2. Day: Unit in days. Day1: Pre: Sampling on day 0, Post: Sampling from day 3 to day 10. Day2: Pre: Sampling on day 0, Med: Sampling from day 3 to day 6, Post: Sampling from day 7 to day…	Dry socket
HE03P048	E39d3	HE03	HEpost	HEmed	Emed	HEP048	HE	HE	H	E	E	03	3	post	med	P048	GATCAG,GTTTCG	CCTAYGGGRBGCASCAG	GGACTACNNGGGTATCTAAT	Site: S: Sample from saliva, E: Sample from extraction socket, P: Sample from periodontal pocket pre-extraction. State (Symptom): D: Mean dry socket, I: Impaired wound healing, H: Healthy control. Day and Day1/Day2. Day: Unit in days. Day1: Pre: Sampling on day 0, Post: Sampling from day 3 to day 10. Day2: Pre: Sampling on day 0, Med: Sampling from day 3 to day 6, Post: Sampling from day 7 to day…	Dry socket
HE07P048	E39d7	HE07	HEpost	HEpost	Epost	HEP048	HE	HE	H	E	E	07	7	post	post	P048	TAGCTT,GTTTCG	CCTAYGGGRBGCASCAG	GGACTACNNGGGTATCTAAT	Site: S: Sample from saliva, E: Sample from extraction socket, P: Sample from periodontal pocket pre-extraction. State (Symptom): D: Mean dry socket, I: Impaired wound healing, H: Healthy control. Day and Day1/Day2. Day: Unit in days. Day1: Pre: Sampling on day 0, Post: Sampling from day 3 to day 10. Day2: Pre: Sampling on day 0, Med: Sampling from day 3 to day 6, Post: Sampling from day 7 to day…	Dry socket
DP00P049	E40d0	DP00	DPpre	DPpre	Epre	DPP049	DP	DE	D	P	E	00	0	pre	pre	P049	GGCTAC,GTTTCG	CCTAYGGGRBGCASCAG	GGACTACNNGGGTATCTAAT	Site: S: Sample from saliva, E: Sample from extraction socket, P: Sample from periodontal pocket pre-extraction. State (Symptom): D: Mean dry socket, I: Impaired wound healing, H: Healthy control. Day and Day1/Day2. Day: Unit in days. Day1: Pre: Sampling on day 0, Post: Sampling from day 3 to day 10. Day2: Pre: Sampling on day 0, Med: Sampling from day 3 to day 6, Post: Sampling from day 7 to day…	Dry socket
DE03P049	E40d3	DE03	DEpost	DEmed	Emed	DEP049	DE	DE	D	E	E	03	3	post	med	P049	CTTGTA,GTTTCG	CCTAYGGGRBGCASCAG	GGACTACNNGGGTATCTAAT	Site: S: Sample from saliva, E: Sample from extraction socket, P: Sample from periodontal pocket pre-extraction. State (Symptom): D: Mean dry socket, I: Impaired wound healing, H: Healthy control. Day and Day1/Day2. Day: Unit in days. Day1: Pre: Sampling on day 0, Post: Sampling from day 3 to day 10. Day2: Pre: Sampling on day 0, Med: Sampling from day 3 to day 6, Post: Sampling from day 7 to day…	Dry socket
DE07P049	E40d7	DE07	DEpost	DEpost	Epost	DEP049	DE	DE	D	E	E	07	7	post	post	P049	ATCACG,CGTACG	CCTAYGGGRBGCASCAG	GGACTACNNGGGTATCTAAT	Site: S: Sample from saliva, E: Sample from extraction socket, P: Sample from periodontal pocket pre-extraction. State (Symptom): D: Mean dry socket, I: Impaired wound healing, H: Healthy control. Day and Day1/Day2. Day: Unit in days. Day1: Pre: Sampling on day 0, Post: Sampling from day 3 to day 10. Day2: Pre: Sampling on day 0, Med: Sampling from day 3 to day 6, Post: Sampling from day 7 to day…	Dry socket
HE10P049	E40d10	HE10	HEpost	HEpost	Epost	HEP049	HE	HE	H	E	E	10	10	post	post	P049	ATCACG,GTTTCG	CCTAYGGGRBGCASCAG	GGACTACNNGGGTATCTAAT	Site: S: Sample from saliva, E: Sample from extraction socket, P: Sample from periodontal pocket pre-extraction. State (Symptom): D: Mean dry socket, I: Impaired wound healing, H: Healthy control. Day and Day1/Day2. Day: Unit in days. Day1: Pre: Sampling on day 0, Post: Sampling from day 3 to day 10. Day2: Pre: Sampling on day 0, Med: Sampling from day 3 to day 6, Post: Sampling from day 7 to day…	Dry socket
HP00P050	E41d0	HP00	HPpre	HPpre	Epre	HPP050	HP	HE	H	P	E	00	0	pre	pre	P050	CGATGT,CGTACG	CCTAYGGGRBGCASCAG	GGACTACNNGGGTATCTAAT	Site: S: Sample from saliva, E: Sample from extraction socket, P: Sample from periodontal pocket pre-extraction. State (Symptom): D: Mean dry socket, I: Impaired wound healing, H: Healthy control. Day and Day1/Day2. Day: Unit in days. Day1: Pre: Sampling on day 0, Post: Sampling from day 3 to day 10. Day2: Pre: Sampling on day 0, Med: Sampling from day 3 to day 6, Post: Sampling from day 7 to day…	Dry socket
HE03P050	E41d3	HE03	HEpost	HEmed	Emed	HEP050	HE	HE	H	E	E	03	3	post	med	P050	AGTCAA,CGTACG	CCTAYGGGRBGCASCAG	GGACTACNNGGGTATCTAAT	Site: S: Sample from saliva, E: Sample from extraction socket, P: Sample from periodontal pocket pre-extraction. State (Symptom): D: Mean dry socket, I: Impaired wound healing, H: Healthy control. Day and Day1/Day2. Day: Unit in days. Day1: Pre: Sampling on day 0, Post: Sampling from day 3 to day 10. Day2: Pre: Sampling on day 0, Med: Sampling from day 3 to day 6, Post: Sampling from day 7 to day…	Dry socket
HP00P051	E42d0	HP00	HPpre	HPpre	Epre	HPP051	HP	HE	H	P	E	00	0	pre	pre	P051	TGACCA,CGTACG	CCTAYGGGRBGCASCAG	GGACTACNNGGGTATCTAAT	Site: S: Sample from saliva, E: Sample from extraction socket, P: Sample from periodontal pocket pre-extraction. State (Symptom): D: Mean dry socket, I: Impaired wound healing, H: Healthy control. Day and Day1/Day2. Day: Unit in days. Day1: Pre: Sampling on day 0, Post: Sampling from day 3 to day 10. Day2: Pre: Sampling on day 0, Med: Sampling from day 3 to day 6, Post: Sampling from day 7 to day…	Dry socket
HE03P051	E42d3	HE03	HEpost	HEmed	Emed	HEP051	HE	HE	H	E	E	03	3	post	med	P051	ACAGTG,CGTACG	CCTAYGGGRBGCASCAG	GGACTACNNGGGTATCTAAT	Site: S: Sample from saliva, E: Sample from extraction socket, P: Sample from periodontal pocket pre-extraction. State (Symptom): D: Mean dry socket, I: Impaired wound healing, H: Healthy control. Day and Day1/Day2. Day: Unit in days. Day1: Pre: Sampling on day 0, Post: Sampling from day 3 to day 10. Day2: Pre: Sampling on day 0, Med: Sampling from day 3 to day 6, Post: Sampling from day 7 to day…	Dry socket
HE07P051	E42d7	HE07	HEpost	HEpost	Epost	HEP051	HE	HE	H	E	E	07	7	post	post	P051	GCCAAT,CGTACG	CCTAYGGGRBGCASCAG	GGACTACNNGGGTATCTAAT	Site: S: Sample from saliva, E: Sample from extraction socket, P: Sample from periodontal pocket pre-extraction. State (Symptom): D: Mean dry socket, I: Impaired wound healing, H: Healthy control. Day and Day1/Day2. Day: Unit in days. Day1: Pre: Sampling on day 0, Post: Sampling from day 3 to day 10. Day2: Pre: Sampling on day 0, Med: Sampling from day 3 to day 6, Post: Sampling from day 7 to day…	Dry socket
IP00P052	E43d0	IP00	IPpre	IPpre	Epre	IPP052	IP	IE	I	P	E	00	0	pre	pre	P052	ATGTCA,CGTACG	CCTAYGGGRBGCASCAG	GGACTACNNGGGTATCTAAT	Site: S: Sample from saliva, E: Sample from extraction socket, P: Sample from periodontal pocket pre-extraction. State (Symptom): D: Mean dry socket, I: Impaired wound healing, H: Healthy control. Day and Day1/Day2. Day: Unit in days. Day1: Pre: Sampling on day 0, Post: Sampling from day 3 to day 10. Day2: Pre: Sampling on day 0, Med: Sampling from day 3 to day 6, Post: Sampling from day 7 to day…	Dry socket
IE03P052	E43d3	IE03	IEpost	IEmed	Emed	IEP052	IE	IE	I	E	E	03	3	post	med	P052	ACTTGA,CGTACG	CCTAYGGGRBGCASCAG	GGACTACNNGGGTATCTAAT	Site: S: Sample from saliva, E: Sample from extraction socket, P: Sample from periodontal pocket pre-extraction. State (Symptom): D: Mean dry socket, I: Impaired wound healing, H: Healthy control. Day and Day1/Day2. Day: Unit in days. Day1: Pre: Sampling on day 0, Post: Sampling from day 3 to day 10. Day2: Pre: Sampling on day 0, Med: Sampling from day 3 to day 6, Post: Sampling from day 7 to day…	Dry socket
IE07P052	E43d7	IE07	IEpost	IEpost	Epost	IEP052	IE	IE	I	E	E	07	7	post	post	P052	GATCAG,CGTACG	CCTAYGGGRBGCASCAG	GGACTACNNGGGTATCTAAT	Site: S: Sample from saliva, E: Sample from extraction socket, P: Sample from periodontal pocket pre-extraction. State (Symptom): D: Mean dry socket, I: Impaired wound healing, H: Healthy control. Day and Day1/Day2. Day: Unit in days. Day1: Pre: Sampling on day 0, Post: Sampling from day 3 to day 10. Day2: Pre: Sampling on day 0, Med: Sampling from day 3 to day 6, Post: Sampling from day 7 to day…	Dry socket
IP00P053	E44d0	IP00	IPpre	IPpre	Epre	IPP053	IP	IE	I	P	E	00	0	pre	pre	P053	TAGCTT,CGTACG	CCTAYGGGRBGCASCAG	GGACTACNNGGGTATCTAAT	Site: S: Sample from saliva, E: Sample from extraction socket, P: Sample from periodontal pocket pre-extraction. State (Symptom): D: Mean dry socket, I: Impaired wound healing, H: Healthy control. Day and Day1/Day2. Day: Unit in days. Day1: Pre: Sampling on day 0, Post: Sampling from day 3 to day 10. Day2: Pre: Sampling on day 0, Med: Sampling from day 3 to day 6, Post: Sampling from day 7 to day…	Dry socket
IE03P053	E44d3	IE03	IEpost	IEmed	Emed	IEP053	IE	IE	I	E	E	03	3	post	med	P053	GGCTAC,CGTACG	CCTAYGGGRBGCASCAG	GGACTACNNGGGTATCTAAT	Site: S: Sample from saliva, E: Sample from extraction socket, P: Sample from periodontal pocket pre-extraction. State (Symptom): D: Mean dry socket, I: Impaired wound healing, H: Healthy control. Day and Day1/Day2. Day: Unit in days. Day1: Pre: Sampling on day 0, Post: Sampling from day 3 to day 10. Day2: Pre: Sampling on day 0, Med: Sampling from day 3 to day 6, Post: Sampling from day 7 to day…	Dry socket
IE07P053	E44d7	IE07	IEpost	IEpost	Epost	IEP053	IE	IE	I	E	E	07	7	post	post	P053	CTTGTA,CGTACG	CCTAYGGGRBGCASCAG	GGACTACNNGGGTATCTAAT	Site: S: Sample from saliva, E: Sample from extraction socket, P: Sample from periodontal pocket pre-extraction. State (Symptom): D: Mean dry socket, I: Impaired wound healing, H: Healthy control. Day and Day1/Day2. Day: Unit in days. Day1: Pre: Sampling on day 0, Post: Sampling from day 3 to day 10. Day2: Pre: Sampling on day 0, Med: Sampling from day 3 to day 6, Post: Sampling from day 7 to day…	Dry socket
DP00P054	E45d0	DP00	DPpre	DPpre	Epre	DPP054	DP	DE	D	P	E	00	0	pre	pre	P054	ATCACG,GGTAGC	CCTAYGGGRBGCASCAG	GGACTACNNGGGTATCTAAT	Site: S: Sample from saliva, E: Sample from extraction socket, P: Sample from periodontal pocket pre-extraction. State (Symptom): D: Mean dry socket, I: Impaired wound healing, H: Healthy control. Day and Day1/Day2. Day: Unit in days. Day1: Pre: Sampling on day 0, Post: Sampling from day 3 to day 10. Day2: Pre: Sampling on day 0, Med: Sampling from day 3 to day 6, Post: Sampling from day 7 to day…	Dry socket
DE03P054	E45d3	DE03	DEpost	DEmed	Emed	DEP054	DE	DE	D	E	E	03	3	post	med	P054	AGTCAA,GGTAGC	CCTAYGGGRBGCASCAG	GGACTACNNGGGTATCTAAT	Site: S: Sample from saliva, E: Sample from extraction socket, P: Sample from periodontal pocket pre-extraction. State (Symptom): D: Mean dry socket, I: Impaired wound healing, H: Healthy control. Day and Day1/Day2. Day: Unit in days. Day1: Pre: Sampling on day 0, Post: Sampling from day 3 to day 10. Day2: Pre: Sampling on day 0, Med: Sampling from day 3 to day 6, Post: Sampling from day 7 to day…	Dry socket
DE07P054	E45d7	DE07	DEpost	DEpost	Epost	DEP054	DE	DE	D	E	E	07	7	post	post	P054	TGACCA,GGTAGC	CCTAYGGGRBGCASCAG	GGACTACNNGGGTATCTAAT	Site: S: Sample from saliva, E: Sample from extraction socket, P: Sample from periodontal pocket pre-extraction. State (Symptom): D: Mean dry socket, I: Impaired wound healing, H: Healthy control. Day and Day1/Day2. Day: Unit in days. Day1: Pre: Sampling on day 0, Post: Sampling from day 3 to day 10. Day2: Pre: Sampling on day 0, Med: Sampling from day 3 to day 6, Post: Sampling from day 7 to day…	Dry socket
HE10P054	E45d10	HE10	HEpost	HEpost	Epost	HEP054	HE	HE	H	E	E	10	10	post	post	P054	CGATGT,GGTAGC	CCTAYGGGRBGCASCAG	GGACTACNNGGGTATCTAAT	Site: S: Sample from saliva, E: Sample from extraction socket, P: Sample from periodontal pocket pre-extraction. State (Symptom): D: Mean dry socket, I: Impaired wound healing, H: Healthy control. Day and Day1/Day2. Day: Unit in days. Day1: Pre: Sampling on day 0, Post: Sampling from day 3 to day 10. Day2: Pre: Sampling on day 0, Med: Sampling from day 3 to day 6, Post: Sampling from day 7 to day…	Dry socket
HP00P055	E46d0	HP00	HPpre	HPpre	Epre	HPP055	HP	HE	H	P	E	00	0	pre	pre	P055	ACAGTG,GGTAGC	CCTAYGGGRBGCASCAG	GGACTACNNGGGTATCTAAT	Site: S: Sample from saliva, E: Sample from extraction socket, P: Sample from periodontal pocket pre-extraction. State (Symptom): D: Mean dry socket, I: Impaired wound healing, H: Healthy control. Day and Day1/Day2. Day: Unit in days. Day1: Pre: Sampling on day 0, Post: Sampling from day 3 to day 10. Day2: Pre: Sampling on day 0, Med: Sampling from day 3 to day 6, Post: Sampling from day 7 to day…	Dry socket
HE03P055	E46d3	HE03	HEpost	HEmed	Emed	HEP055	HE	HE	H	E	E	03	3	post	med	P055	GCCAAT,GGTAGC	CCTAYGGGRBGCASCAG	GGACTACNNGGGTATCTAAT	Site: S: Sample from saliva, E: Sample from extraction socket, P: Sample from periodontal pocket pre-extraction. State (Symptom): D: Mean dry socket, I: Impaired wound healing, H: Healthy control. Day and Day1/Day2. Day: Unit in days. Day1: Pre: Sampling on day 0, Post: Sampling from day 3 to day 10. Day2: Pre: Sampling on day 0, Med: Sampling from day 3 to day 6, Post: Sampling from day 7 to day…	Dry socket
HE07P055	E46d7	HE07	HEpost	HEpost	Epost	HEP055	HE	HE	H	E	E	07	7	post	post	P055	ATGTCA,GGTAGC	CCTAYGGGRBGCASCAG	GGACTACNNGGGTATCTAAT	Site: S: Sample from saliva, E: Sample from extraction socket, P: Sample from periodontal pocket pre-extraction. State (Symptom): D: Mean dry socket, I: Impaired wound healing, H: Healthy control. Day and Day1/Day2. Day: Unit in days. Day1: Pre: Sampling on day 0, Post: Sampling from day 3 to day 10. Day2: Pre: Sampling on day 0, Med: Sampling from day 3 to day 6, Post: Sampling from day 7 to day…	Dry socket
HP00P056	E47d0	HP00	HPpre	HPpre	Epre	HPP056	HP	HE	H	P	E	00	0	pre	pre	P056	ACTTGA,GGTAGC	CCTAYGGGRBGCASCAG	GGACTACNNGGGTATCTAAT	Site: S: Sample from saliva, E: Sample from extraction socket, P: Sample from periodontal pocket pre-extraction. State (Symptom): D: Mean dry socket, I: Impaired wound healing, H: Healthy control. Day and Day1/Day2. Day: Unit in days. Day1: Pre: Sampling on day 0, Post: Sampling from day 3 to day 10. Day2: Pre: Sampling on day 0, Med: Sampling from day 3 to day 6, Post: Sampling from day 7 to day…	Dry socket
HE03P056	E47d3	HE03	HEpost	HEmed	Emed	HEP056	HE	HE	H	E	E	03	3	post	med	P056	GATCAG,GGTAGC	CCTAYGGGRBGCASCAG	GGACTACNNGGGTATCTAAT	Site: S: Sample from saliva, E: Sample from extraction socket, P: Sample from periodontal pocket pre-extraction. State (Symptom): D: Mean dry socket, I: Impaired wound healing, H: Healthy control. Day and Day1/Day2. Day: Unit in days. Day1: Pre: Sampling on day 0, Post: Sampling from day 3 to day 10. Day2: Pre: Sampling on day 0, Med: Sampling from day 3 to day 6, Post: Sampling from day 7 to day…	Dry socket
HE07P056	E47d7	HE07	HEpost	HEpost	Epost	HEP056	HE	HE	H	E	E	07	7	post	post	P056	TAGCTT,GGTAGC	CCTAYGGGRBGCASCAG	GGACTACNNGGGTATCTAAT	Site: S: Sample from saliva, E: Sample from extraction socket, P: Sample from periodontal pocket pre-extraction. State (Symptom): D: Mean dry socket, I: Impaired wound healing, H: Healthy control. Day and Day1/Day2. Day: Unit in days. Day1: Pre: Sampling on day 0, Post: Sampling from day 3 to day 10. Day2: Pre: Sampling on day 0, Med: Sampling from day 3 to day 6, Post: Sampling from day 7 to day…	Dry socket
HE03P057	E48d3	HE03	HEpost	HEmed	Emed	HEP057	HE	HE	H	E	E	03	3	post	med	P057	GGCTAC,GGTAGC	CCTAYGGGRBGCASCAG	GGACTACNNGGGTATCTAAT	Site: S: Sample from saliva, E: Sample from extraction socket, P: Sample from periodontal pocket pre-extraction. State (Symptom): D: Mean dry socket, I: Impaired wound healing, H: Healthy control. Day and Day1/Day2. Day: Unit in days. Day1: Pre: Sampling on day 0, Post: Sampling from day 3 to day 10. Day2: Pre: Sampling on day 0, Med: Sampling from day 3 to day 6, Post: Sampling from day 7 to day…	Dry socket
HE07P057	E48d7	HE07	HEpost	HEpost	Epost	HEP057	HE	HE	H	E	E	07	7	post	post	P057	CTTGTA,GGTAGC	CCTAYGGGRBGCASCAG	GGACTACNNGGGTATCTAAT	Site: S: Sample from saliva, E: Sample from extraction socket, P: Sample from periodontal pocket pre-extraction. State (Symptom): D: Mean dry socket, I: Impaired wound healing, H: Healthy control. Day and Day1/Day2. Day: Unit in days. Day1: Pre: Sampling on day 0, Post: Sampling from day 3 to day 10. Day2: Pre: Sampling on day 0, Med: Sampling from day 3 to day 6, Post: Sampling from day 7 to day…	Dry socket
HP00P058	E49d0	HP00	HPpre	HPpre	Epre	HPP058	HP	HE	H	P	E	00	0	pre	pre	P058	ATCACG,ACTGAT	CCTAYGGGRBGCASCAG	GGACTACNNGGGTATCTAAT	Site: S: Sample from saliva, E: Sample from extraction socket, P: Sample from periodontal pocket pre-extraction. State (Symptom): D: Mean dry socket, I: Impaired wound healing, H: Healthy control. Day and Day1/Day2. Day: Unit in days. Day1: Pre: Sampling on day 0, Post: Sampling from day 3 to day 10. Day2: Pre: Sampling on day 0, Med: Sampling from day 3 to day 6, Post: Sampling from day 7 to day…	Dry socket
HE03P058	E49d3	HE03	HEpost	HEmed	Emed	HEP058	HE	HE	H	E	E	03	3	post	med	P058	CGATGT,ACTGAT	CCTAYGGGRBGCASCAG	GGACTACNNGGGTATCTAAT	Site: S: Sample from saliva, E: Sample from extraction socket, P: Sample from periodontal pocket pre-extraction. State (Symptom): D: Mean dry socket, I: Impaired wound healing, H: Healthy control. Day and Day1/Day2. Day: Unit in days. Day1: Pre: Sampling on day 0, Post: Sampling from day 3 to day 10. Day2: Pre: Sampling on day 0, Med: Sampling from day 3 to day 6, Post: Sampling from day 7 to day…	Dry socket
HE07P058	E49d7	HE07	HEpost	HEpost	Epost	HEP058	HE	HE	H	E	E	07	7	post	post	P058	AGTCAA,ACTGAT	CCTAYGGGRBGCASCAG	GGACTACNNGGGTATCTAAT	Site: S: Sample from saliva, E: Sample from extraction socket, P: Sample from periodontal pocket pre-extraction. State (Symptom): D: Mean dry socket, I: Impaired wound healing, H: Healthy control. Day and Day1/Day2. Day: Unit in days. Day1: Pre: Sampling on day 0, Post: Sampling from day 3 to day 10. Day2: Pre: Sampling on day 0, Med: Sampling from day 3 to day 6, Post: Sampling from day 7 to day…	Dry socket
HP00P059	E50d0	HP00	HPpre	HPpre	Epre	HPP059	HP	HE	H	P	E	00	0	pre	pre	P059	TGACCA,ACTGAT	CCTAYGGGRBGCASCAG	GGACTACNNGGGTATCTAAT	Site: S: Sample from saliva, E: Sample from extraction socket, P: Sample from periodontal pocket pre-extraction. State (Symptom): D: Mean dry socket, I: Impaired wound healing, H: Healthy control. Day and Day1/Day2. Day: Unit in days. Day1: Pre: Sampling on day 0, Post: Sampling from day 3 to day 10. Day2: Pre: Sampling on day 0, Med: Sampling from day 3 to day 6, Post: Sampling from day 7 to day…	Dry socket
HE03P059	E50d3	HE03	HEpost	HEmed	Emed	HEP059	HE	HE	H	E	E	03	3	post	med	P059	ACAGTG,ACTGAT	CCTAYGGGRBGCASCAG	GGACTACNNGGGTATCTAAT	Site: S: Sample from saliva, E: Sample from extraction socket, P: Sample from periodontal pocket pre-extraction. State (Symptom): D: Mean dry socket, I: Impaired wound healing, H: Healthy control. Day and Day1/Day2. Day: Unit in days. Day1: Pre: Sampling on day 0, Post: Sampling from day 3 to day 10. Day2: Pre: Sampling on day 0, Med: Sampling from day 3 to day 6, Post: Sampling from day 7 to day…	Dry socket
HE07P059	E50d7	HE07	HEpost	HEpost	Epost	HEP059	HE	HE	H	E	E	07	7	post	post	P059	GCCAAT,ACTGAT	CCTAYGGGRBGCASCAG	GGACTACNNGGGTATCTAAT	Site: S: Sample from saliva, E: Sample from extraction socket, P: Sample from periodontal pocket pre-extraction. State (Symptom): D: Mean dry socket, I: Impaired wound healing, H: Healthy control. Day and Day1/Day2. Day: Unit in days. Day1: Pre: Sampling on day 0, Post: Sampling from day 3 to day 10. Day2: Pre: Sampling on day 0, Med: Sampling from day 3 to day 6, Post: Sampling from day 7 to day…	Dry socket
DP00P060	E51d0	DP00	DPpre	DPpre	Epre	DPP060	DP	DE	D	P	E	00	0	pre	pre	P060	ATGTCA,ACTGAT	CCTAYGGGRBGCASCAG	GGACTACNNGGGTATCTAAT	Site: S: Sample from saliva, E: Sample from extraction socket, P: Sample from periodontal pocket pre-extraction. State (Symptom): D: Mean dry socket, I: Impaired wound healing, H: Healthy control. Day and Day1/Day2. Day: Unit in days. Day1: Pre: Sampling on day 0, Post: Sampling from day 3 to day 10. Day2: Pre: Sampling on day 0, Med: Sampling from day 3 to day 6, Post: Sampling from day 7 to day…	Dry socket
DE03P060	E51d3	DE03	DEpost	DEmed	Emed	DEP060	DE	DE	D	E	E	03	3	post	med	P060	ACTTGA,ACTGAT	CCTAYGGGRBGCASCAG	GGACTACNNGGGTATCTAAT	Site: S: Sample from saliva, E: Sample from extraction socket, P: Sample from periodontal pocket pre-extraction. State (Symptom): D: Mean dry socket, I: Impaired wound healing, H: Healthy control. Day and Day1/Day2. Day: Unit in days. Day1: Pre: Sampling on day 0, Post: Sampling from day 3 to day 10. Day2: Pre: Sampling on day 0, Med: Sampling from day 3 to day 6, Post: Sampling from day 7 to day…	Dry socket
DE07P060	E51d7	DE07	DEpost	DEpost	Epost	DEP060	DE	DE	D	E	E	07	7	post	post	P060	GATCAG,ACTGAT	CCTAYGGGRBGCASCAG	GGACTACNNGGGTATCTAAT	Site: S: Sample from saliva, E: Sample from extraction socket, P: Sample from periodontal pocket pre-extraction. State (Symptom): D: Mean dry socket, I: Impaired wound healing, H: Healthy control. Day and Day1/Day2. Day: Unit in days. Day1: Pre: Sampling on day 0, Post: Sampling from day 3 to day 10. Day2: Pre: Sampling on day 0, Med: Sampling from day 3 to day 6, Post: Sampling from day 7 to day…	Dry socket
HP00P061	E52d0	HP00	HPpre	HPpre	Epre	HPP061	HP	HE	H	P	E	00	0	pre	pre	P061	TAGCTT,ACTGAT	CCTAYGGGRBGCASCAG	GGACTACNNGGGTATCTAAT	Site: S: Sample from saliva, E: Sample from extraction socket, P: Sample from periodontal pocket pre-extraction. State (Symptom): D: Mean dry socket, I: Impaired wound healing, H: Healthy control. Day and Day1/Day2. Day: Unit in days. Day1: Pre: Sampling on day 0, Post: Sampling from day 3 to day 10. Day2: Pre: Sampling on day 0, Med: Sampling from day 3 to day 6, Post: Sampling from day 7 to day…	Dry socket
HE03P061	E52d3	HE03	HEpost	HEmed	Emed	HEP061	HE	HE	H	E	E	03	3	post	med	P061	GGCTAC,ACTGAT	CCTAYGGGRBGCASCAG	GGACTACNNGGGTATCTAAT	Site: S: Sample from saliva, E: Sample from extraction socket, P: Sample from periodontal pocket pre-extraction. State (Symptom): D: Mean dry socket, I: Impaired wound healing, H: Healthy control. Day and Day1/Day2. Day: Unit in days. Day1: Pre: Sampling on day 0, Post: Sampling from day 3 to day 10. Day2: Pre: Sampling on day 0, Med: Sampling from day 3 to day 6, Post: Sampling from day 7 to day…	Dry socket
HE07P061	E52d7	HE07	HEpost	HEpost	Epost	HEP061	HE	HE	H	E	E	07	7	post	post	P061	CTTGTA,ACTGAT	CCTAYGGGRBGCASCAG	GGACTACNNGGGTATCTAAT	Site: S: Sample from saliva, E: Sample from extraction socket, P: Sample from periodontal pocket pre-extraction. State (Symptom): D: Mean dry socket, I: Impaired wound healing, H: Healthy control. Day and Day1/Day2. Day: Unit in days. Day1: Pre: Sampling on day 0, Post: Sampling from day 3 to day 10. Day2: Pre: Sampling on day 0, Med: Sampling from day 3 to day 6, Post: Sampling from day 7 to day…	Dry socket
IP00P062	E53d0	IP00	IPpre	IPpre	Epre	IPP062	IP	IE	I	P	E	00	0	pre	pre	P062	TGACCA,CAAAAG	CCTAYGGGRBGCASCAG	GGACTACNNGGGTATCTAAT	Site: S: Sample from saliva, E: Sample from extraction socket, P: Sample from periodontal pocket pre-extraction. State (Symptom): D: Mean dry socket, I: Impaired wound healing, H: Healthy control. Day and Day1/Day2. Day: Unit in days. Day1: Pre: Sampling on day 0, Post: Sampling from day 3 to day 10. Day2: Pre: Sampling on day 0, Med: Sampling from day 3 to day 6, Post: Sampling from day 7 to day…	Dry socket
IE03P062	E53d3	IE03	IEpost	IEmed	Emed	IEP062	IE	IE	I	E	E	03	3	post	med	P062	ACAGTG,CAAAAG	CCTAYGGGRBGCASCAG	GGACTACNNGGGTATCTAAT	Site: S: Sample from saliva, E: Sample from extraction socket, P: Sample from periodontal pocket pre-extraction. State (Symptom): D: Mean dry socket, I: Impaired wound healing, H: Healthy control. Day and Day1/Day2. Day: Unit in days. Day1: Pre: Sampling on day 0, Post: Sampling from day 3 to day 10. Day2: Pre: Sampling on day 0, Med: Sampling from day 3 to day 6, Post: Sampling from day 7 to day…	Dry socket
IE07P062	E53d7	IE07	IEpost	IEpost	Epost	IEP062	IE	IE	I	E	E	07	7	post	post	P062	GCCAAT,CAAAAG	CCTAYGGGRBGCASCAG	GGACTACNNGGGTATCTAAT	Site: S: Sample from saliva, E: Sample from extraction socket, P: Sample from periodontal pocket pre-extraction. State (Symptom): D: Mean dry socket, I: Impaired wound healing, H: Healthy control. Day and Day1/Day2. Day: Unit in days. Day1: Pre: Sampling on day 0, Post: Sampling from day 3 to day 10. Day2: Pre: Sampling on day 0, Med: Sampling from day 3 to day 6, Post: Sampling from day 7 to day…	Dry socket
HP00P063	E54d0	HP00	HPpre	HPpre	Epre	HPP063	HP	HE	H	P	E	00	0	pre	pre	P063	ATGTCA,CAAAAG	CCTAYGGGRBGCASCAG	GGACTACNNGGGTATCTAAT	Site: S: Sample from saliva, E: Sample from extraction socket, P: Sample from periodontal pocket pre-extraction. State (Symptom): D: Mean dry socket, I: Impaired wound healing, H: Healthy control. Day and Day1/Day2. Day: Unit in days. Day1: Pre: Sampling on day 0, Post: Sampling from day 3 to day 10. Day2: Pre: Sampling on day 0, Med: Sampling from day 3 to day 6, Post: Sampling from day 7 to day…	Dry socket
HE03P063	E54d3	HE03	HEpost	HEmed	Emed	HEP063	HE	HE	H	E	E	03	3	post	med	P063	ATCACG,ATGAGC	CCTAYGGGRBGCASCAG	GGACTACNNGGGTATCTAAT	Site: S: Sample from saliva, E: Sample from extraction socket, P: Sample from periodontal pocket pre-extraction. State (Symptom): D: Mean dry socket, I: Impaired wound healing, H: Healthy control. Day and Day1/Day2. Day: Unit in days. Day1: Pre: Sampling on day 0, Post: Sampling from day 3 to day 10. Day2: Pre: Sampling on day 0, Med: Sampling from day 3 to day 6, Post: Sampling from day 7 to day…	Dry socket
HE07P063	E54d7	HE07	HEpost	HEpost	Epost	HEP063	HE	HE	H	E	E	07	7	post	post	P063	CGATGT,ATGAGC	CCTAYGGGRBGCASCAG	GGACTACNNGGGTATCTAAT	Site: S: Sample from saliva, E: Sample from extraction socket, P: Sample from periodontal pocket pre-extraction. State (Symptom): D: Mean dry socket, I: Impaired wound healing, H: Healthy control. Day and Day1/Day2. Day: Unit in days. Day1: Pre: Sampling on day 0, Post: Sampling from day 3 to day 10. Day2: Pre: Sampling on day 0, Med: Sampling from day 3 to day 6, Post: Sampling from day 7 to day…	Dry socket
HP00P064	E55d0	HP00	HPpre	HPpre	Epre	HPP064	HP	HE	H	P	E	00	0	pre	pre	P064	TGACCA,ATGAGC	CCTAYGGGRBGCASCAG	GGACTACNNGGGTATCTAAT	Site: S: Sample from saliva, E: Sample from extraction socket, P: Sample from periodontal pocket pre-extraction. State (Symptom): D: Mean dry socket, I: Impaired wound healing, H: Healthy control. Day and Day1/Day2. Day: Unit in days. Day1: Pre: Sampling on day 0, Post: Sampling from day 3 to day 10. Day2: Pre: Sampling on day 0, Med: Sampling from day 3 to day 6, Post: Sampling from day 7 to day…	Dry socket
HE03P064	E55d3	HE03	HEpost	HEmed	Emed	HEP064	HE	HE	H	E	E	03	3	post	med	P064	ACAGTG,ATGAGC	CCTAYGGGRBGCASCAG	GGACTACNNGGGTATCTAAT	Site: S: Sample from saliva, E: Sample from extraction socket, P: Sample from periodontal pocket pre-extraction. State (Symptom): D: Mean dry socket, I: Impaired wound healing, H: Healthy control. Day and Day1/Day2. Day: Unit in days. Day1: Pre: Sampling on day 0, Post: Sampling from day 3 to day 10. Day2: Pre: Sampling on day 0, Med: Sampling from day 3 to day 6, Post: Sampling from day 7 to day…	Dry socket
HE07P064	E55d7	HE07	HEpost	HEpost	Epost	HEP064	HE	HE	H	E	E	07	7	post	post	P064	GCCAAT,ATGAGC	CCTAYGGGRBGCASCAG	GGACTACNNGGGTATCTAAT	Site: S: Sample from saliva, E: Sample from extraction socket, P: Sample from periodontal pocket pre-extraction. State (Symptom): D: Mean dry socket, I: Impaired wound healing, H: Healthy control. Day and Day1/Day2. Day: Unit in days. Day1: Pre: Sampling on day 0, Post: Sampling from day 3 to day 10. Day2: Pre: Sampling on day 0, Med: Sampling from day 3 to day 6, Post: Sampling from day 7 to day…	Dry socket
DE03P065	E56d3	DE03	DEpost	DEmed	Emed	DEP065	DE	DE	D	E	E	03	3	post	med	P065	ATGTCA,ATGAGC	CCTAYGGGRBGCASCAG	GGACTACNNGGGTATCTAAT	Site: S: Sample from saliva, E: Sample from extraction socket, P: Sample from periodontal pocket pre-extraction. State (Symptom): D: Mean dry socket, I: Impaired wound healing, H: Healthy control. Day and Day1/Day2. Day: Unit in days. Day1: Pre: Sampling on day 0, Post: Sampling from day 3 to day 10. Day2: Pre: Sampling on day 0, Med: Sampling from day 3 to day 6, Post: Sampling from day 7 to day…	Dry socket
DE07P065	E56d7	DE07	DEpost	DEpost	Epost	DEP065	DE	DE	D	E	E	07	7	post	post	P065	ACTTGA,ATGAGC	CCTAYGGGRBGCASCAG	GGACTACNNGGGTATCTAAT	Site: S: Sample from saliva, E: Sample from extraction socket, P: Sample from periodontal pocket pre-extraction. State (Symptom): D: Mean dry socket, I: Impaired wound healing, H: Healthy control. Day and Day1/Day2. Day: Unit in days. Day1: Pre: Sampling on day 0, Post: Sampling from day 3 to day 10. Day2: Pre: Sampling on day 0, Med: Sampling from day 3 to day 6, Post: Sampling from day 7 to day…	Dry socket
HP00P066	E57d0	HP00	HPpre	HPpre	Epre	HPP066	HP	HE	H	P	E	00	0	pre	pre	P066	GATCAG,ATGAGC	CCTAYGGGRBGCASCAG	GGACTACNNGGGTATCTAAT	Site: S: Sample from saliva, E: Sample from extraction socket, P: Sample from periodontal pocket pre-extraction. State (Symptom): D: Mean dry socket, I: Impaired wound healing, H: Healthy control. Day and Day1/Day2. Day: Unit in days. Day1: Pre: Sampling on day 0, Post: Sampling from day 3 to day 10. Day2: Pre: Sampling on day 0, Med: Sampling from day 3 to day 6, Post: Sampling from day 7 to day…	Dry socket
HE03P066	E57d3	HE03	HEpost	HEmed	Emed	HEP066	HE	HE	H	E	E	03	3	post	med	P066	TAGCTT,ATGAGC	CCTAYGGGRBGCASCAG	GGACTACNNGGGTATCTAAT	Site: S: Sample from saliva, E: Sample from extraction socket, P: Sample from periodontal pocket pre-extraction. State (Symptom): D: Mean dry socket, I: Impaired wound healing, H: Healthy control. Day and Day1/Day2. Day: Unit in days. Day1: Pre: Sampling on day 0, Post: Sampling from day 3 to day 10. Day2: Pre: Sampling on day 0, Med: Sampling from day 3 to day 6, Post: Sampling from day 7 to day…	Dry socket
HE07P066	E57d7	HE07	HEpost	HEpost	Epost	HEP066	HE	HE	H	E	E	07	7	post	post	P066	GGCTAC,ATGAGC	CCTAYGGGRBGCASCAG	GGACTACNNGGGTATCTAAT	Site: S: Sample from saliva, E: Sample from extraction socket, P: Sample from periodontal pocket pre-extraction. State (Symptom): D: Mean dry socket, I: Impaired wound healing, H: Healthy control. Day and Day1/Day2. Day: Unit in days. Day1: Pre: Sampling on day 0, Post: Sampling from day 3 to day 10. Day2: Pre: Sampling on day 0, Med: Sampling from day 3 to day 6, Post: Sampling from day 7 to day…	Dry socket
HE03P067	E58d3	HE03	HEpost	HEmed	Emed	HEP067	HE	HE	H	E	E	03	3	post	med	P067	AGTCAA,ATTCCT	CCTAYGGGRBGCASCAG	GGACTACNNGGGTATCTAAT	Site: S: Sample from saliva, E: Sample from extraction socket, P: Sample from periodontal pocket pre-extraction. State (Symptom): D: Mean dry socket, I: Impaired wound healing, H: Healthy control. Day and Day1/Day2. Day: Unit in days. Day1: Pre: Sampling on day 0, Post: Sampling from day 3 to day 10. Day2: Pre: Sampling on day 0, Med: Sampling from day 3 to day 6, Post: Sampling from day 7 to day…	Dry socket
HE03P068	E59d3	HE03	HEpost	HEmed	Emed	HEP068	HE	HE	H	E	E	03	3	post	med	P068	TGACCA,ATTCCT	CCTAYGGGRBGCASCAG	GGACTACNNGGGTATCTAAT	Site: S: Sample from saliva, E: Sample from extraction socket, P: Sample from periodontal pocket pre-extraction. State (Symptom): D: Mean dry socket, I: Impaired wound healing, H: Healthy control. Day and Day1/Day2. Day: Unit in days. Day1: Pre: Sampling on day 0, Post: Sampling from day 3 to day 10. Day2: Pre: Sampling on day 0, Med: Sampling from day 3 to day 6, Post: Sampling from day 7 to day…	Dry socket
HE07P068	E59d7	HE07	HEpost	HEpost	Epost	HEP068	HE	HE	H	E	E	07	7	post	post	P068	ACAGTG,ATTCCT	CCTAYGGGRBGCASCAG	GGACTACNNGGGTATCTAAT	Site: S: Sample from saliva, E: Sample from extraction socket, P: Sample from periodontal pocket pre-extraction. State (Symptom): D: Mean dry socket, I: Impaired wound healing, H: Healthy control. Day and Day1/Day2. Day: Unit in days. Day1: Pre: Sampling on day 0, Post: Sampling from day 3 to day 10. Day2: Pre: Sampling on day 0, Med: Sampling from day 3 to day 6, Post: Sampling from day 7 to day…	Dry socket
IP00P069	E60d0	IP00	IPpre	IPpre	Epre	IPP069	IP	IE	I	P	E	00	0	pre	pre	P069	ATGTCA,ATTCCT	CCTAYGGGRBGCASCAG	GGACTACNNGGGTATCTAAT	Site: S: Sample from saliva, E: Sample from extraction socket, P: Sample from periodontal pocket pre-extraction. State (Symptom): D: Mean dry socket, I: Impaired wound healing, H: Healthy control. Day and Day1/Day2. Day: Unit in days. Day1: Pre: Sampling on day 0, Post: Sampling from day 3 to day 10. Day2: Pre: Sampling on day 0, Med: Sampling from day 3 to day 6, Post: Sampling from day 7 to day…	Dry socket
IE03P069	E60d3	IE03	IEpost	IEmed	Emed	IEP069	IE	IE	I	E	E	03	3	post	med	P069	ACTTGA,ATTCCT	CCTAYGGGRBGCASCAG	GGACTACNNGGGTATCTAAT	Site: S: Sample from saliva, E: Sample from extraction socket, P: Sample from periodontal pocket pre-extraction. State (Symptom): D: Mean dry socket, I: Impaired wound healing, H: Healthy control. Day and Day1/Day2. Day: Unit in days. Day1: Pre: Sampling on day 0, Post: Sampling from day 3 to day 10. Day2: Pre: Sampling on day 0, Med: Sampling from day 3 to day 6, Post: Sampling from day 7 to day…	Dry socket
IE07P069	E60d7	IE07	IEpost	IEpost	Epost	IEP069	IE	IE	I	E	E	07	7	post	post	P069	GATCAG,ATTCCT	CCTAYGGGRBGCASCAG	GGACTACNNGGGTATCTAAT	Site: S: Sample from saliva, E: Sample from extraction socket, P: Sample from periodontal pocket pre-extraction. State (Symptom): D: Mean dry socket, I: Impaired wound healing, H: Healthy control. Day and Day1/Day2. Day: Unit in days. Day1: Pre: Sampling on day 0, Post: Sampling from day 3 to day 10. Day2: Pre: Sampling on day 0, Med: Sampling from day 3 to day 6, Post: Sampling from day 7 to day…	Dry socket
IP00P070	E61d0	IP00	IPpre	IPpre	Epre	IPP070	IP	IE	I	P	E	00	0	pre	pre	P070	TAGCTT,ATTCCT	CCTAYGGGRBGCASCAG	GGACTACNNGGGTATCTAAT	Site: S: Sample from saliva, E: Sample from extraction socket, P: Sample from periodontal pocket pre-extraction. State (Symptom): D: Mean dry socket, I: Impaired wound healing, H: Healthy control. Day and Day1/Day2. Day: Unit in days. Day1: Pre: Sampling on day 0, Post: Sampling from day 3 to day 10. Day2: Pre: Sampling on day 0, Med: Sampling from day 3 to day 6, Post: Sampling from day 7 to day…	Dry socket
IE03P070	E61d3	IE03	IEpost	IEmed	Emed	IEP070	IE	IE	I	E	E	03	3	post	med	P070	GGCTAC,ATTCCT	CCTAYGGGRBGCASCAG	GGACTACNNGGGTATCTAAT	Site: S: Sample from saliva, E: Sample from extraction socket, P: Sample from periodontal pocket pre-extraction. State (Symptom): D: Mean dry socket, I: Impaired wound healing, H: Healthy control. Day and Day1/Day2. Day: Unit in days. Day1: Pre: Sampling on day 0, Post: Sampling from day 3 to day 10. Day2: Pre: Sampling on day 0, Med: Sampling from day 3 to day 6, Post: Sampling from day 7 to day…	Dry socket
IE07P070	E61d7	IE07	IEpost	IEpost	Epost	IEP070	IE	IE	I	E	E	07	7	post	post	P070	CTTGTA,ATTCCT	CCTAYGGGRBGCASCAG	GGACTACNNGGGTATCTAAT	Site: S: Sample from saliva, E: Sample from extraction socket, P: Sample from periodontal pocket pre-extraction. State (Symptom): D: Mean dry socket, I: Impaired wound healing, H: Healthy control. Day and Day1/Day2. Day: Unit in days. Day1: Pre: Sampling on day 0, Post: Sampling from day 3 to day 10. Day2: Pre: Sampling on day 0, Med: Sampling from day 3 to day 6, Post: Sampling from day 7 to day…	Dry socket
HP00P071	E62d0	HP00	HPpre	HPpre	Epre	HPP071	HP	HE	H	P	E	00	0	pre	pre	P071	ATCACG,CAAAAG	CCTAYGGGRBGCASCAG	GGACTACNNGGGTATCTAAT	Site: S: Sample from saliva, E: Sample from extraction socket, P: Sample from periodontal pocket pre-extraction. State (Symptom): D: Mean dry socket, I: Impaired wound healing, H: Healthy control. Day and Day1/Day2. Day: Unit in days. Day1: Pre: Sampling on day 0, Post: Sampling from day 3 to day 10. Day2: Pre: Sampling on day 0, Med: Sampling from day 3 to day 6, Post: Sampling from day 7 to day…	Dry socket
HE03P071	E62d3	HE03	HEpost	HEmed	Emed	HEP071	HE	HE	H	E	E	03	3	post	med	P071	CGATGT,CAAAAG	CCTAYGGGRBGCASCAG	GGACTACNNGGGTATCTAAT	Site: S: Sample from saliva, E: Sample from extraction socket, P: Sample from periodontal pocket pre-extraction. State (Symptom): D: Mean dry socket, I: Impaired wound healing, H: Healthy control. Day and Day1/Day2. Day: Unit in days. Day1: Pre: Sampling on day 0, Post: Sampling from day 3 to day 10. Day2: Pre: Sampling on day 0, Med: Sampling from day 3 to day 6, Post: Sampling from day 7 to day…	Dry socket
HE07P071	E62d7	HE07	HEpost	HEpost	Epost	HEP071	HE	HE	H	E	E	07	7	post	post	P071	AGTCAA,CAAAAG	CCTAYGGGRBGCASCAG	GGACTACNNGGGTATCTAAT	Site: S: Sample from saliva, E: Sample from extraction socket, P: Sample from periodontal pocket pre-extraction. State (Symptom): D: Mean dry socket, I: Impaired wound healing, H: Healthy control. Day and Day1/Day2. Day: Unit in days. Day1: Pre: Sampling on day 0, Post: Sampling from day 3 to day 10. Day2: Pre: Sampling on day 0, Med: Sampling from day 3 to day 6, Post: Sampling from day 7 to day…	Dry socket
HP00P072	E63d0	HP00	HPpre	HPpre	Epre	HPP072	HP	HE	H	P	E	00	0	pre	pre	P072	TGACCA,CAAAAG	CCTAYGGGRBGCASCAG	GGACTACNNGGGTATCTAAT	Site: S: Sample from saliva, E: Sample from extraction socket, P: Sample from periodontal pocket pre-extraction. State (Symptom): D: Mean dry socket, I: Impaired wound healing, H: Healthy control. Day and Day1/Day2. Day: Unit in days. Day1: Pre: Sampling on day 0, Post: Sampling from day 3 to day 10. Day2: Pre: Sampling on day 0, Med: Sampling from day 3 to day 6, Post: Sampling from day 7 to day…	Dry socket
HE03P072	E63d3	HE03	HEpost	HEmed	Emed	HEP072	HE	HE	H	E	E	03	3	post	med	P072	ACAGTG,CAAAAG	CCTAYGGGRBGCASCAG	GGACTACNNGGGTATCTAAT	Site: S: Sample from saliva, E: Sample from extraction socket, P: Sample from periodontal pocket pre-extraction. State (Symptom): D: Mean dry socket, I: Impaired wound healing, H: Healthy control. Day and Day1/Day2. Day: Unit in days. Day1: Pre: Sampling on day 0, Post: Sampling from day 3 to day 10. Day2: Pre: Sampling on day 0, Med: Sampling from day 3 to day 6, Post: Sampling from day 7 to day…	Dry socket
HE07P072	E63d7	HE07	HEpost	HEpost	Epost	HEP072	HE	HE	H	E	E	07	7	post	post	P072	GCCAAT,CAAAAG	CCTAYGGGRBGCASCAG	GGACTACNNGGGTATCTAAT	Site: S: Sample from saliva, E: Sample from extraction socket, P: Sample from periodontal pocket pre-extraction. State (Symptom): D: Mean dry socket, I: Impaired wound healing, H: Healthy control. Day and Day1/Day2. Day: Unit in days. Day1: Pre: Sampling on day 0, Post: Sampling from day 3 to day 10. Day2: Pre: Sampling on day 0, Med: Sampling from day 3 to day 6, Post: Sampling from day 7 to day…	Dry socket
HP00P073	E64d0	HP00	HPpre	HPpre	Epre	HPP073	HP	HE	H	P	E	00	0	pre	pre	P073	ATGTCA,CAAAAG	CCTAYGGGRBGCASCAG	GGACTACNNGGGTATCTAAT	Site: S: Sample from saliva, E: Sample from extraction socket, P: Sample from periodontal pocket pre-extraction. State (Symptom): D: Mean dry socket, I: Impaired wound healing, H: Healthy control. Day and Day1/Day2. Day: Unit in days. Day1: Pre: Sampling on day 0, Post: Sampling from day 3 to day 10. Day2: Pre: Sampling on day 0, Med: Sampling from day 3 to day 6, Post: Sampling from day 7 to day…	Dry socket
HE03P073	E64d3	HE03	HEpost	HEmed	Emed	HEP073	HE	HE	H	E	E	03	3	post	med	P073	ACTTGA,CAAAAG	CCTAYGGGRBGCASCAG	GGACTACNNGGGTATCTAAT	Site: S: Sample from saliva, E: Sample from extraction socket, P: Sample from periodontal pocket pre-extraction. State (Symptom): D: Mean dry socket, I: Impaired wound healing, H: Healthy control. Day and Day1/Day2. Day: Unit in days. Day1: Pre: Sampling on day 0, Post: Sampling from day 3 to day 10. Day2: Pre: Sampling on day 0, Med: Sampling from day 3 to day 6, Post: Sampling from day 7 to day…	Dry socket
HE07P073	E64d7	HE07	HEpost	HEpost	Epost	HEP073	HE	HE	H	E	E	07	7	post	post	P073	GATCAG,CAAAAG	CCTAYGGGRBGCASCAG	GGACTACNNGGGTATCTAAT	Site: S: Sample from saliva, E: Sample from extraction socket, P: Sample from periodontal pocket pre-extraction. State (Symptom): D: Mean dry socket, I: Impaired wound healing, H: Healthy control. Day and Day1/Day2. Day: Unit in days. Day1: Pre: Sampling on day 0, Post: Sampling from day 3 to day 10. Day2: Pre: Sampling on day 0, Med: Sampling from day 3 to day 6, Post: Sampling from day 7 to day…	Dry socket
HP00P074	E65d0	HP00	HPpre	HPpre	Epre	HPP074	HP	HE	H	P	E	00	0	pre	pre	P074	TAGCTT,CAAAAG	CCTAYGGGRBGCASCAG	GGACTACNNGGGTATCTAAT	Site: S: Sample from saliva, E: Sample from extraction socket, P: Sample from periodontal pocket pre-extraction. State (Symptom): D: Mean dry socket, I: Impaired wound healing, H: Healthy control. Day and Day1/Day2. Day: Unit in days. Day1: Pre: Sampling on day 0, Post: Sampling from day 3 to day 10. Day2: Pre: Sampling on day 0, Med: Sampling from day 3 to day 6, Post: Sampling from day 7 to day…	Dry socket
HE03P074	E65d3	HE03	HEpost	HEmed	Emed	HEP074	HE	HE	H	E	E	03	3	post	med	P074	GGCTAC,CAAAAG	CCTAYGGGRBGCASCAG	GGACTACNNGGGTATCTAAT	Site: S: Sample from saliva, E: Sample from extraction socket, P: Sample from periodontal pocket pre-extraction. State (Symptom): D: Mean dry socket, I: Impaired wound healing, H: Healthy control. Day and Day1/Day2. Day: Unit in days. Day1: Pre: Sampling on day 0, Post: Sampling from day 3 to day 10. Day2: Pre: Sampling on day 0, Med: Sampling from day 3 to day 6, Post: Sampling from day 7 to day…	Dry socket
HE07P074	E65d7	HE07	HEpost	HEpost	Epost	HEP074	HE	HE	H	E	E	07	7	post	post	P074	ATCACG,CAACTA	CCTAYGGGRBGCASCAG	GGACTACNNGGGTATCTAAT	Site: S: Sample from saliva, E: Sample from extraction socket, P: Sample from periodontal pocket pre-extraction. State (Symptom): D: Mean dry socket, I: Impaired wound healing, H: Healthy control. Day and Day1/Day2. Day: Unit in days. Day1: Pre: Sampling on day 0, Post: Sampling from day 3 to day 10. Day2: Pre: Sampling on day 0, Med: Sampling from day 3 to day 6, Post: Sampling from day 7 to day…	Dry socket
HP00P075	E66d0	HP00	HPpre	HPpre	Epre	HPP075	HP	HE	H	P	E	00	0	pre	pre	P075	CGATGT,CAACTA	CCTAYGGGRBGCASCAG	GGACTACNNGGGTATCTAAT	Site: S: Sample from saliva, E: Sample from extraction socket, P: Sample from periodontal pocket pre-extraction. State (Symptom): D: Mean dry socket, I: Impaired wound healing, H: Healthy control. Day and Day1/Day2. Day: Unit in days. Day1: Pre: Sampling on day 0, Post: Sampling from day 3 to day 10. Day2: Pre: Sampling on day 0, Med: Sampling from day 3 to day 6, Post: Sampling from day 7 to day…	Dry socket
HE03P075	E66d3	HE03	HEpost	HEmed	Emed	HEP075	HE	HE	H	E	E	03	3	post	med	P075	AGTCAA,CAACTA	CCTAYGGGRBGCASCAG	GGACTACNNGGGTATCTAAT	Site: S: Sample from saliva, E: Sample from extraction socket, P: Sample from periodontal pocket pre-extraction. State (Symptom): D: Mean dry socket, I: Impaired wound healing, H: Healthy control. Day and Day1/Day2. Day: Unit in days. Day1: Pre: Sampling on day 0, Post: Sampling from day 3 to day 10. Day2: Pre: Sampling on day 0, Med: Sampling from day 3 to day 6, Post: Sampling from day 7 to day…	Dry socket
HE07P075	E66d7	HE07	HEpost	HEpost	Epost	HEP075	HE	HE	H	E	E	07	7	post	post	P075	TGACCA,CAACTA	CCTAYGGGRBGCASCAG	GGACTACNNGGGTATCTAAT	Site: S: Sample from saliva, E: Sample from extraction socket, P: Sample from periodontal pocket pre-extraction. State (Symptom): D: Mean dry socket, I: Impaired wound healing, H: Healthy control. Day and Day1/Day2. Day: Unit in days. Day1: Pre: Sampling on day 0, Post: Sampling from day 3 to day 10. Day2: Pre: Sampling on day 0, Med: Sampling from day 3 to day 6, Post: Sampling from day 7 to day…	Dry socket
DP00P076	E67d0	DP00	DPpre	DPpre	Epre	DPP076	DP	DE	D	P	E	00	0	pre	pre	P076	ACAGTG,CAACTA	CCTAYGGGRBGCASCAG	GGACTACNNGGGTATCTAAT	Site: S: Sample from saliva, E: Sample from extraction socket, P: Sample from periodontal pocket pre-extraction. State (Symptom): D: Mean dry socket, I: Impaired wound healing, H: Healthy control. Day and Day1/Day2. Day: Unit in days. Day1: Pre: Sampling on day 0, Post: Sampling from day 3 to day 10. Day2: Pre: Sampling on day 0, Med: Sampling from day 3 to day 6, Post: Sampling from day 7 to day…	Dry socket
DE03P076	E67d3	DE03	DEpost	DEmed	Emed	DEP076	DE	DE	D	E	E	03	3	post	med	P076	GCCAAT,CAACTA	CCTAYGGGRBGCASCAG	GGACTACNNGGGTATCTAAT	Site: S: Sample from saliva, E: Sample from extraction socket, P: Sample from periodontal pocket pre-extraction. State (Symptom): D: Mean dry socket, I: Impaired wound healing, H: Healthy control. Day and Day1/Day2. Day: Unit in days. Day1: Pre: Sampling on day 0, Post: Sampling from day 3 to day 10. Day2: Pre: Sampling on day 0, Med: Sampling from day 3 to day 6, Post: Sampling from day 7 to day…	Dry socket
DE07P076	E67d7	DE07	DEpost	DEpost	Epost	DEP076	DE	DE	D	E	E	07	7	post	post	P076	ATGTCA,CAACTA	CCTAYGGGRBGCASCAG	GGACTACNNGGGTATCTAAT	Site: S: Sample from saliva, E: Sample from extraction socket, P: Sample from periodontal pocket pre-extraction. State (Symptom): D: Mean dry socket, I: Impaired wound healing, H: Healthy control. Day and Day1/Day2. Day: Unit in days. Day1: Pre: Sampling on day 0, Post: Sampling from day 3 to day 10. Day2: Pre: Sampling on day 0, Med: Sampling from day 3 to day 6, Post: Sampling from day 7 to day…	Dry socket
HP00P077	E68d0	HP00	HPpre	HPpre	Epre	HPP077	HP	HE	H	P	E	00	0	pre	pre	P077	ACTTGA,CAACTA	CCTAYGGGRBGCASCAG	GGACTACNNGGGTATCTAAT	Site: S: Sample from saliva, E: Sample from extraction socket, P: Sample from periodontal pocket pre-extraction. State (Symptom): D: Mean dry socket, I: Impaired wound healing, H: Healthy control. Day and Day1/Day2. Day: Unit in days. Day1: Pre: Sampling on day 0, Post: Sampling from day 3 to day 10. Day2: Pre: Sampling on day 0, Med: Sampling from day 3 to day 6, Post: Sampling from day 7 to day…	Dry socket
HE03P077	E68d3	HE03	HEpost	HEmed	Emed	HEP077	HE	HE	H	E	E	03	3	post	med	P077	GATCAG,CAACTA	CCTAYGGGRBGCASCAG	GGACTACNNGGGTATCTAAT	Site: S: Sample from saliva, E: Sample from extraction socket, P: Sample from periodontal pocket pre-extraction. State (Symptom): D: Mean dry socket, I: Impaired wound healing, H: Healthy control. Day and Day1/Day2. Day: Unit in days. Day1: Pre: Sampling on day 0, Post: Sampling from day 3 to day 10. Day2: Pre: Sampling on day 0, Med: Sampling from day 3 to day 6, Post: Sampling from day 7 to day…	Dry socket
HE07P077	E68d7	HE07	HEpost	HEpost	Epost	HEP077	HE	HE	H	E	E	07	7	post	post	P077	TAGCTT,CAACTA	CCTAYGGGRBGCASCAG	GGACTACNNGGGTATCTAAT	Site: S: Sample from saliva, E: Sample from extraction socket, P: Sample from periodontal pocket pre-extraction. State (Symptom): D: Mean dry socket, I: Impaired wound healing, H: Healthy control. Day and Day1/Day2. Day: Unit in days. Day1: Pre: Sampling on day 0, Post: Sampling from day 3 to day 10. Day2: Pre: Sampling on day 0, Med: Sampling from day 3 to day 6, Post: Sampling from day 7 to day…	Dry socket
HP00P078	E69d0	HP00	HPpre	HPpre	Epre	HPP078	HP	HE	H	P	E	00	0	pre	pre	P078	GGCTAC,CAACTA	CCTAYGGGRBGCASCAG	GGACTACNNGGGTATCTAAT	Site: S: Sample from saliva, E: Sample from extraction socket, P: Sample from periodontal pocket pre-extraction. State (Symptom): D: Mean dry socket, I: Impaired wound healing, H: Healthy control. Day and Day1/Day2. Day: Unit in days. Day1: Pre: Sampling on day 0, Post: Sampling from day 3 to day 10. Day2: Pre: Sampling on day 0, Med: Sampling from day 3 to day 6, Post: Sampling from day 7 to day…	Dry socket
HE03P078	E69d3	HE03	HEpost	HEmed	Emed	HEP078	HE	HE	H	E	E	03	3	post	med	P078	ATCACG,ATGAGC	CCTAYGGGRBGCASCAG	GGACTACNNGGGTATCTAAT	Site: S: Sample from saliva, E: Sample from extraction socket, P: Sample from periodontal pocket pre-extraction. State (Symptom): D: Mean dry socket, I: Impaired wound healing, H: Healthy control. Day and Day1/Day2. Day: Unit in days. Day1: Pre: Sampling on day 0, Post: Sampling from day 3 to day 10. Day2: Pre: Sampling on day 0, Med: Sampling from day 3 to day 6, Post: Sampling from day 7 to day…	Dry socket
HE07P078	E69d7	HE07	HEpost	HEpost	Epost	HEP078	HE	HE	H	E	E	07	7	post	post	P078	CGATGT,ATGAGC	CCTAYGGGRBGCASCAG	GGACTACNNGGGTATCTAAT	Site: S: Sample from saliva, E: Sample from extraction socket, P: Sample from periodontal pocket pre-extraction. State (Symptom): D: Mean dry socket, I: Impaired wound healing, H: Healthy control. Day and Day1/Day2. Day: Unit in days. Day1: Pre: Sampling on day 0, Post: Sampling from day 3 to day 10. Day2: Pre: Sampling on day 0, Med: Sampling from day 3 to day 6, Post: Sampling from day 7 to day…	Dry socket
DP00P081	E70d0	DP00	DPpre	DPpre	Epre	DPP081	DP	DE	D	P	E	00	0	pre	pre	P081	AGTCAA,ATGAGC	CCTAYGGGRBGCASCAG	GGACTACNNGGGTATCTAAT	Site: S: Sample from saliva, E: Sample from extraction socket, P: Sample from periodontal pocket pre-extraction. State (Symptom): D: Mean dry socket, I: Impaired wound healing, H: Healthy control. Day and Day1/Day2. Day: Unit in days. Day1: Pre: Sampling on day 0, Post: Sampling from day 3 to day 10. Day2: Pre: Sampling on day 0, Med: Sampling from day 3 to day 6, Post: Sampling from day 7 to day…	Dry socket
DE03P081	E70d3	DE03	DEpost	DEmed	Emed	DEP081	DE	DE	D	E	E	03	3	post	med	P081	TGACCA,ATGAGC	CCTAYGGGRBGCASCAG	GGACTACNNGGGTATCTAAT	Site: S: Sample from saliva, E: Sample from extraction socket, P: Sample from periodontal pocket pre-extraction. State (Symptom): D: Mean dry socket, I: Impaired wound healing, H: Healthy control. Day and Day1/Day2. Day: Unit in days. Day1: Pre: Sampling on day 0, Post: Sampling from day 3 to day 10. Day2: Pre: Sampling on day 0, Med: Sampling from day 3 to day 6, Post: Sampling from day 7 to day…	Dry socket
HP00P082	E71d0	HP00	HPpre	HPpre	Epre	HPP082	HP	HE	H	P	E	00	0	pre	pre	P082	ACAGTG,ATGAGC	CCTAYGGGRBGCASCAG	GGACTACNNGGGTATCTAAT	Site: S: Sample from saliva, E: Sample from extraction socket, P: Sample from periodontal pocket pre-extraction. State (Symptom): D: Mean dry socket, I: Impaired wound healing, H: Healthy control. Day and Day1/Day2. Day: Unit in days. Day1: Pre: Sampling on day 0, Post: Sampling from day 3 to day 10. Day2: Pre: Sampling on day 0, Med: Sampling from day 3 to day 6, Post: Sampling from day 7 to day…	Dry socket
HE03P082	E71d3	HE03	HEpost	HEmed	Emed	HEP082	HE	HE	H	E	E	03	3	post	med	P082	GCCAAT,ATGAGC	CCTAYGGGRBGCASCAG	GGACTACNNGGGTATCTAAT	Site: S: Sample from saliva, E: Sample from extraction socket, P: Sample from periodontal pocket pre-extraction. State (Symptom): D: Mean dry socket, I: Impaired wound healing, H: Healthy control. Day and Day1/Day2. Day: Unit in days. Day1: Pre: Sampling on day 0, Post: Sampling from day 3 to day 10. Day2: Pre: Sampling on day 0, Med: Sampling from day 3 to day 6, Post: Sampling from day 7 to day…	Dry socket
DP00P083	E72d0	DP00	DPpre	DPpre	Epre	DPP083	DP	DE	D	P	E	00	0	pre	pre	P083	ATGTCA,ATGAGC	CCTAYGGGRBGCASCAG	GGACTACNNGGGTATCTAAT	Site: S: Sample from saliva, E: Sample from extraction socket, P: Sample from periodontal pocket pre-extraction. State (Symptom): D: Mean dry socket, I: Impaired wound healing, H: Healthy control. Day and Day1/Day2. Day: Unit in days. Day1: Pre: Sampling on day 0, Post: Sampling from day 3 to day 10. Day2: Pre: Sampling on day 0, Med: Sampling from day 3 to day 6, Post: Sampling from day 7 to day…	Dry socket
DE03P083	E72d3	DE03	DEpost	DEmed	Emed	DEP083	DE	DE	D	E	E	03	3	post	med	P083	ACTTGA,ATGAGC	CCTAYGGGRBGCASCAG	GGACTACNNGGGTATCTAAT	Site: S: Sample from saliva, E: Sample from extraction socket, P: Sample from periodontal pocket pre-extraction. State (Symptom): D: Mean dry socket, I: Impaired wound healing, H: Healthy control. Day and Day1/Day2. Day: Unit in days. Day1: Pre: Sampling on day 0, Post: Sampling from day 3 to day 10. Day2: Pre: Sampling on day 0, Med: Sampling from day 3 to day 6, Post: Sampling from day 7 to day…	Dry socket
HS00P93	C01d0	HS00	HSpre	HSpre	Spre	HSP93	HS	HS	H	S	S	00	0	pre	pre	P93	NA	NA	NA	Site: S: Sample from saliva, E: Sample from extraction socket, P: Sample from periodontal pocket pre-extraction. State (Symptom): D: Mean dry socket, I: Impaired wound healing, H: Healthy control. Day and Day1/Day2. Day: Unit in days. Day1: Pre: Sampling on day 0, Post: Sampling from day 3 to day 10. Day2: Pre: Sampling on day 0, Med: Sampling from day 3 to day 6, Post: Sampling from day 7 to day…	Saliva
HS00P96	C02d0	HS00	HSpre	HSpre	Spre	HSP96	HS	HS	H	S	S	00	0	pre	pre	P96	NA	NA	NA	Site: S: Sample from saliva, E: Sample from extraction socket, P: Sample from periodontal pocket pre-extraction. State (Symptom): D: Mean dry socket, I: Impaired wound healing, H: Healthy control. Day and Day1/Day2. Day: Unit in days. Day1: Pre: Sampling on day 0, Post: Sampling from day 3 to day 10. Day2: Pre: Sampling on day 0, Med: Sampling from day 3 to day 6, Post: Sampling from day 7 to day…	Saliva
HS00P109	C03d0	HS00	HSpre	HSpre	Spre	HSP109	HS	HS	H	S	S	00	0	pre	pre	P109	NA	NA	NA	Site: S: Sample from saliva, E: Sample from extraction socket, P: Sample from periodontal pocket pre-extraction. State (Symptom): D: Mean dry socket, I: Impaired wound healing, H: Healthy control. Day and Day1/Day2. Day: Unit in days. Day1: Pre: Sampling on day 0, Post: Sampling from day 3 to day 10. Day2: Pre: Sampling on day 0, Med: Sampling from day 3 to day 6, Post: Sampling from day 7 to day…	Saliva
HS00P110	C04d0	HS00	HSpre	HSpre	Spre	HSP110	HS	HS	H	S	S	00	0	pre	pre	P110	NA	NA	NA	Site: S: Sample from saliva, E: Sample from extraction socket, P: Sample from periodontal pocket pre-extraction. State (Symptom): D: Mean dry socket, I: Impaired wound healing, H: Healthy control. Day and Day1/Day2. Day: Unit in days. Day1: Pre: Sampling on day 0, Post: Sampling from day 3 to day 10. Day2: Pre: Sampling on day 0, Med: Sampling from day 3 to day 6, Post: Sampling from day 7 to day…	Saliva
HS00P118	C05d0	HS00	HSpre	HSpre	Spre	HSP118	HS	HS	H	S	S	00	0	pre	pre	P118	NA	NA	NA	Site: S: Sample from saliva, E: Sample from extraction socket, P: Sample from periodontal pocket pre-extraction. State (Symptom): D: Mean dry socket, I: Impaired wound healing, H: Healthy control. Day and Day1/Day2. Day: Unit in days. Day1: Pre: Sampling on day 0, Post: Sampling from day 3 to day 10. Day2: Pre: Sampling on day 0, Med: Sampling from day 3 to day 6, Post: Sampling from day 7 to day…	Saliva
HS00P137	C06d0	HS00	HSpre	HSpre	Spre	HSP137	HS	HS	H	S	S	00	0	pre	pre	P137	NA	NA	NA	Site: S: Sample from saliva, E: Sample from extraction socket, P: Sample from periodontal pocket pre-extraction. State (Symptom): D: Mean dry socket, I: Impaired wound healing, H: Healthy control. Day and Day1/Day2. Day: Unit in days. Day1: Pre: Sampling on day 0, Post: Sampling from day 3 to day 10. Day2: Pre: Sampling on day 0, Med: Sampling from day 3 to day 6, Post: Sampling from day 7 to day…	Saliva
HS00P142	C07d0	HS00	HSpre	HSpre	Spre	HSP142	HS	HS	H	S	S	00	0	pre	pre	P142	NA	NA	NA	Site: S: Sample from saliva, E: Sample from extraction socket, P: Sample from periodontal pocket pre-extraction. State (Symptom): D: Mean dry socket, I: Impaired wound healing, H: Healthy control. Day and Day1/Day2. Day: Unit in days. Day1: Pre: Sampling on day 0, Post: Sampling from day 3 to day 10. Day2: Pre: Sampling on day 0, Med: Sampling from day 3 to day 6, Post: Sampling from day 7 to day…	Saliva
HS00P167	C08d0	HS00	HSpre	HSpre	Spre	HSP167	HS	HS	H	S	S	00	0	pre	pre	P167	NA	NA	NA	Site: S: Sample from saliva, E: Sample from extraction socket, P: Sample from periodontal pocket pre-extraction. State (Symptom): D: Mean dry socket, I: Impaired wound healing, H: Healthy control. Day and Day1/Day2. Day: Unit in days. Day1: Pre: Sampling on day 0, Post: Sampling from day 3 to day 10. Day2: Pre: Sampling on day 0, Med: Sampling from day 3 to day 6, Post: Sampling from day 7 to day…	Saliva
HS00P176	C09d0	HS00	HSpre	HSpre	Spre	HSP176	HS	HS	H	S	S	00	0	pre	pre	P176	NA	NA	NA	Site: S: Sample from saliva, E: Sample from extraction socket, P: Sample from periodontal pocket pre-extraction. State (Symptom): D: Mean dry socket, I: Impaired wound healing, H: Healthy control. Day and Day1/Day2. Day: Unit in days. Day1: Pre: Sampling on day 0, Post: Sampling from day 3 to day 10. Day2: Pre: Sampling on day 0, Med: Sampling from day 3 to day 6, Post: Sampling from day 7 to day…	Saliva
HS00P179	C10d0	HS00	HSpre	HSpre	Spre	HSP179	HS	HS	H	S	S	00	0	pre	pre	P179	NA	NA	NA	Site: S: Sample from saliva, E: Sample from extraction socket, P: Sample from periodontal pocket pre-extraction. State (Symptom): D: Mean dry socket, I: Impaired wound healing, H: Healthy control. Day and Day1/Day2. Day: Unit in days. Day1: Pre: Sampling on day 0, Post: Sampling from day 3 to day 10. Day2: Pre: Sampling on day 0, Med: Sampling from day 3 to day 6, Post: Sampling from day 7 to day…	Saliva
HS00P192	C11d0	HS00	HSpre	HSpre	Spre	HSP192	HS	HS	H	S	S	00	0	pre	pre	P192	NA	NA	NA	Site: S: Sample from saliva, E: Sample from extraction socket, P: Sample from periodontal pocket pre-extraction. State (Symptom): D: Mean dry socket, I: Impaired wound healing, H: Healthy control. Day and Day1/Day2. Day: Unit in days. Day1: Pre: Sampling on day 0, Post: Sampling from day 3 to day 10. Day2: Pre: Sampling on day 0, Med: Sampling from day 3 to day 6, Post: Sampling from day 7 to day…	Saliva
HS00P198	C12d0	HS00	HSpre	HSpre	Spre	HSP198	HS	HS	H	S	S	00	0	pre	pre	P198	NA	NA	NA	Site: S: Sample from saliva, E: Sample from extraction socket, P: Sample from periodontal pocket pre-extraction. State (Symptom): D: Mean dry socket, I: Impaired wound healing, H: Healthy control. Day and Day1/Day2. Day: Unit in days. Day1: Pre: Sampling on day 0, Post: Sampling from day 3 to day 10. Day2: Pre: Sampling on day 0, Med: Sampling from day 3 to day 6, Post: Sampling from day 7 to day…	Saliva
HS00P201	C13d0	HS00	HSpre	HSpre	Spre	HSP201	HS	HS	H	S	S	00	0	pre	pre	P201	NA	NA	NA	Site: S: Sample from saliva, E: Sample from extraction socket, P: Sample from periodontal pocket pre-extraction. State (Symptom): D: Mean dry socket, I: Impaired wound healing, H: Healthy control. Day and Day1/Day2. Day: Unit in days. Day1: Pre: Sampling on day 0, Post: Sampling from day 3 to day 10. Day2: Pre: Sampling on day 0, Med: Sampling from day 3 to day 6, Post: Sampling from day 7 to day…	Saliva
DS04P86	N01d4	DS04	DSpost	DSmed	Smed	DSP86	DS	DS	D	S	S	04	4	post	med	P86	NA	NA	NA	Site: S: Sample from saliva, E: Sample from extraction socket, P: Sample from periodontal pocket pre-extraction. State (Symptom): D: Mean dry socket, I: Impaired wound healing, H: Healthy control. Day and Day1/Day2. Day: Unit in days. Day1: Pre: Sampling on day 0, Post: Sampling from day 3 to day 10. Day2: Pre: Sampling on day 0, Med: Sampling from day 3 to day 6, Post: Sampling from day 7 to day…	Saliva
DS05P114	N02d5	DS05	DSpost	DSmed	Smed	DSP114	DS	DS	D	S	S	05	5	post	med	P114	NA	NA	NA	Site: S: Sample from saliva, E: Sample from extraction socket, P: Sample from periodontal pocket pre-extraction. State (Symptom): D: Mean dry socket, I: Impaired wound healing, H: Healthy control. Day and Day1/Day2. Day: Unit in days. Day1: Pre: Sampling on day 0, Post: Sampling from day 3 to day 10. Day2: Pre: Sampling on day 0, Med: Sampling from day 3 to day 6, Post: Sampling from day 7 to day…	Saliva
DS00P119	N03d0	DS00	DSpre	DSpre	Spre	DSP119	DS	DS	D	S	S	00	0	pre	pre	P119	NA	NA	NA	Site: S: Sample from saliva, E: Sample from extraction socket, P: Sample from periodontal pocket pre-extraction. State (Symptom): D: Mean dry socket, I: Impaired wound healing, H: Healthy control. Day and Day1/Day2. Day: Unit in days. Day1: Pre: Sampling on day 0, Post: Sampling from day 3 to day 10. Day2: Pre: Sampling on day 0, Med: Sampling from day 3 to day 6, Post: Sampling from day 7 to day…	Saliva
DS00P138	N04d0	DS00	DSpre	DSpre	Spre	DSP138	DS	DS	D	S	S	00	0	pre	pre	P138	NA	NA	NA	Site: S: Sample from saliva, E: Sample from extraction socket, P: Sample from periodontal pocket pre-extraction. State (Symptom): D: Mean dry socket, I: Impaired wound healing, H: Healthy control. Day and Day1/Day2. Day: Unit in days. Day1: Pre: Sampling on day 0, Post: Sampling from day 3 to day 10. Day2: Pre: Sampling on day 0, Med: Sampling from day 3 to day 6, Post: Sampling from day 7 to day…	Saliva
DS04P138	N04d4	DS04	DSpost	DSmed	Smed	DSP138	DS	DS	D	S	S	04	4	post	med	P138	NA	NA	NA	Site: S: Sample from saliva, E: Sample from extraction socket, P: Sample from periodontal pocket pre-extraction. State (Symptom): D: Mean dry socket, I: Impaired wound healing, H: Healthy control. Day and Day1/Day2. Day: Unit in days. Day1: Pre: Sampling on day 0, Post: Sampling from day 3 to day 10. Day2: Pre: Sampling on day 0, Med: Sampling from day 3 to day 6, Post: Sampling from day 7 to day…	Saliva
DS00P140	N05d0	DS00	DSpre	DSpre	Spre	DSP140	DS	DS	D	S	S	00	0	pre	pre	P140	NA	NA	NA	Site: S: Sample from saliva, E: Sample from extraction socket, P: Sample from periodontal pocket pre-extraction. State (Symptom): D: Mean dry socket, I: Impaired wound healing, H: Healthy control. Day and Day1/Day2. Day: Unit in days. Day1: Pre: Sampling on day 0, Post: Sampling from day 3 to day 10. Day2: Pre: Sampling on day 0, Med: Sampling from day 3 to day 6, Post: Sampling from day 7 to day…	Saliva
DS06P140	N05d6	DS06	DSpost	DSmed	Smed	DSP140	DS	DS	D	S	S	06	6	post	med	P140	NA	NA	NA	Site: S: Sample from saliva, E: Sample from extraction socket, P: Sample from periodontal pocket pre-extraction. State (Symptom): D: Mean dry socket, I: Impaired wound healing, H: Healthy control. Day and Day1/Day2. Day: Unit in days. Day1: Pre: Sampling on day 0, Post: Sampling from day 3 to day 10. Day2: Pre: Sampling on day 0, Med: Sampling from day 3 to day 6, Post: Sampling from day 7 to day…	Saliva
DS00P166	N06d0	DS00	DSpre	DSpre	Spre	DSP166	DS	DS	D	S	S	00	0	pre	pre	P166	NA	NA	NA	Site: S: Sample from saliva, E: Sample from extraction socket, P: Sample from periodontal pocket pre-extraction. State (Symptom): D: Mean dry socket, I: Impaired wound healing, H: Healthy control. Day and Day1/Day2. Day: Unit in days. Day1: Pre: Sampling on day 0, Post: Sampling from day 3 to day 10. Day2: Pre: Sampling on day 0, Med: Sampling from day 3 to day 6, Post: Sampling from day 7 to day…	Saliva
DS10P166	N06d10	DS10	DSpost	DSpost	Spost	DSP166	DS	DS	D	S	S	10	10	post	post	P166	NA	NA	NA	Site: S: Sample from saliva, E: Sample from extraction socket, P: Sample from periodontal pocket pre-extraction. State (Symptom): D: Mean dry socket, I: Impaired wound healing, H: Healthy control. Day and Day1/Day2. Day: Unit in days. Day1: Pre: Sampling on day 0, Post: Sampling from day 3 to day 10. Day2: Pre: Sampling on day 0, Med: Sampling from day 3 to day 6, Post: Sampling from day 7 to day…	Saliva
DS00P172	N07d0	DS00	DSpre	DSpre	Spre	DSP172	DS	DS	D	S	S	00	0	pre	pre	P172	NA	NA	NA	Site: S: Sample from saliva, E: Sample from extraction socket, P: Sample from periodontal pocket pre-extraction. State (Symptom): D: Mean dry socket, I: Impaired wound healing, H: Healthy control. Day and Day1/Day2. Day: Unit in days. Day1: Pre: Sampling on day 0, Post: Sampling from day 3 to day 10. Day2: Pre: Sampling on day 0, Med: Sampling from day 3 to day 6, Post: Sampling from day 7 to day…	Saliva
DS07P172	N07d7	DS07	DSpost	DSpost	Spost	DSP172	DS	DS	D	S	S	07	7	post	post	P172	NA	NA	NA	Site: S: Sample from saliva, E: Sample from extraction socket, P: Sample from periodontal pocket pre-extraction. State (Symptom): D: Mean dry socket, I: Impaired wound healing, H: Healthy control. Day and Day1/Day2. Day: Unit in days. Day1: Pre: Sampling on day 0, Post: Sampling from day 3 to day 10. Day2: Pre: Sampling on day 0, Med: Sampling from day 3 to day 6, Post: Sampling from day 7 to day…	Saliva
DS00P180	N08d0	DS00	DSpre	DSpre	Spre	DSP180	DS	DS	D	S	S	00	0	pre	pre	P180	NA	NA	NA	Site: S: Sample from saliva, E: Sample from extraction socket, P: Sample from periodontal pocket pre-extraction. State (Symptom): D: Mean dry socket, I: Impaired wound healing, H: Healthy control. Day and Day1/Day2. Day: Unit in days. Day1: Pre: Sampling on day 0, Post: Sampling from day 3 to day 10. Day2: Pre: Sampling on day 0, Med: Sampling from day 3 to day 6, Post: Sampling from day 7 to day…	Saliva
DS06P180	N08d6	DS06	DSpost	DSmed	Smed	DSP180	DS	DS	D	S	S	06	6	post	med	P180	NA	NA	NA	Site: S: Sample from saliva, E: Sample from extraction socket, P: Sample from periodontal pocket pre-extraction. State (Symptom): D: Mean dry socket, I: Impaired wound healing, H: Healthy control. Day and Day1/Day2. Day: Unit in days. Day1: Pre: Sampling on day 0, Post: Sampling from day 3 to day 10. Day2: Pre: Sampling on day 0, Med: Sampling from day 3 to day 6, Post: Sampling from day 7 to day…	Saliva
DS00P191	N09d0	DS00	DSpre	DSpre	Spre	DSP191	DS	DS	D	S	S	00	0	pre	pre	P191	NA	NA	NA	Site: S: Sample from saliva, E: Sample from extraction socket, P: Sample from periodontal pocket pre-extraction. State (Symptom): D: Mean dry socket, I: Impaired wound healing, H: Healthy control. Day and Day1/Day2. Day: Unit in days. Day1: Pre: Sampling on day 0, Post: Sampling from day 3 to day 10. Day2: Pre: Sampling on day 0, Med: Sampling from day 3 to day 6, Post: Sampling from day 7 to day…	Saliva
DS08P191	N09d8	DS08	DSpost	DSpost	Spost	DSP191	DS	DS	D	S	S	08	8	post	post	P191	NA	NA	NA	Site: S: Sample from saliva, E: Sample from extraction socket, P: Sample from periodontal pocket pre-extraction. State (Symptom): D: Mean dry socket, I: Impaired wound healing, H: Healthy control. Day and Day1/Day2. Day: Unit in days. Day1: Pre: Sampling on day 0, Post: Sampling from day 3 to day 10. Day2: Pre: Sampling on day 0, Med: Sampling from day 3 to day 6, Post: Sampling from day 7 to day…	Saliva
DS00P193	N10d0	DS00	DSpre	DSpre	Spre	DSP193	DS	DS	D	S	S	00	0	pre	pre	P193	NA	NA	NA	Site: S: Sample from saliva, E: Sample from extraction socket, P: Sample from periodontal pocket pre-extraction. State (Symptom): D: Mean dry socket, I: Impaired wound healing, H: Healthy control. Day and Day1/Day2. Day: Unit in days. Day1: Pre: Sampling on day 0, Post: Sampling from day 3 to day 10. Day2: Pre: Sampling on day 0, Med: Sampling from day 3 to day 6, Post: Sampling from day 7 to day…	Saliva
DS07P193	N10d7	DS07	DSpost	DSpost	Spost	DSP193	DS	DS	D	S	S	07	7	post	post	P193	NA	NA	NA	Site: S: Sample from saliva, E: Sample from extraction socket, P: Sample from periodontal pocket pre-extraction. State (Symptom): D: Mean dry socket, I: Impaired wound healing, H: Healthy control. Day and Day1/Day2. Day: Unit in days. Day1: Pre: Sampling on day 0, Post: Sampling from day 3 to day 10. Day2: Pre: Sampling on day 0, Med: Sampling from day 3 to day 6, Post: Sampling from day 7 to day…	Saliva
DS00P194	N11d0	DS00	DSpre	DSpre	Spre	DSP194	DS	DS	D	S	S	00	0	pre	pre	P194	NA	NA	NA	Site: S: Sample from saliva, E: Sample from extraction socket, P: Sample from periodontal pocket pre-extraction. State (Symptom): D: Mean dry socket, I: Impaired wound healing, H: Healthy control. Day and Day1/Day2. Day: Unit in days. Day1: Pre: Sampling on day 0, Post: Sampling from day 3 to day 10. Day2: Pre: Sampling on day 0, Med: Sampling from day 3 to day 6, Post: Sampling from day 7 to day…	Saliva
DS04P194	N11d4	DS04	DSpost	DSmed	Smed	DSP194	DS	DS	D	S	S	04	4	post	med	P194	NA	NA	NA	Site: S: Sample from saliva, E: Sample from extraction socket, P: Sample from periodontal pocket pre-extraction. State (Symptom): D: Mean dry socket, I: Impaired wound healing, H: Healthy control. Day and Day1/Day2. Day: Unit in days. Day1: Pre: Sampling on day 0, Post: Sampling from day 3 to day 10. Day2: Pre: Sampling on day 0, Med: Sampling from day 3 to day 6, Post: Sampling from day 7 to day…	Saliva
DS00P196	N12d0	DS00	DSpre	DSpre	Spre	DSP196	DS	DS	D	S	S	00	0	pre	pre	P196	NA	NA	NA	Site: S: Sample from saliva, E: Sample from extraction socket, P: Sample from periodontal pocket pre-extraction. State (Symptom): D: Mean dry socket, I: Impaired wound healing, H: Healthy control. Day and Day1/Day2. Day: Unit in days. Day1: Pre: Sampling on day 0, Post: Sampling from day 3 to day 10. Day2: Pre: Sampling on day 0, Med: Sampling from day 3 to day 6, Post: Sampling from day 7 to day…	Saliva
DS05P196	N12d5	DS05	DSpost	DSmed	Smed	DSP196	DS	DS	D	S	S	05	5	post	med	P196	NA	NA	NA	Site: S: Sample from saliva, E: Sample from extraction socket, P: Sample from periodontal pocket pre-extraction. State (Symptom): D: Mean dry socket, I: Impaired wound healing, H: Healthy control. Day and Day1/Day2. Day: Unit in days. Day1: Pre: Sampling on day 0, Post: Sampling from day 3 to day 10. Day2: Pre: Sampling on day 0, Med: Sampling from day 3 to day 6, Post: Sampling from day 7 to day…	Saliva
DS03P237	E152	DS03	DSpost	DSmed	Smed	DSP237	DS	DS	D	S	S	03	3	post	med	P237	ATCACG,ACTGAT	CCTAYGGGRBGCASCAG	GGACTACNNGGGTATCTAAT	Site: S: Sample from saliva, E: Sample from extraction socket, P: Sample from periodontal pocket pre-extraction. State (Symptom): D: Mean dry socket, I: Impaired wound healing, H: Healthy control. Day and Day1/Day2. Day: Unit in days. Day1: Pre: Sampling on day 0, Post: Sampling from day 3 to day 10. Day2: Pre: Sampling on day 0, Med: Sampling from day 3 to day 6, Post: Sampling from day 7 to day…	Saliva
DS03P239	E154	DS03	DSpost	DSmed	Smed	DSP239	DS	DS	D	S	S	03	3	post	med	P239	CGATGT,ACTGAT	CCTAYGGGRBGCASCAG	GGACTACNNGGGTATCTAAT	Site: S: Sample from saliva, E: Sample from extraction socket, P: Sample from periodontal pocket pre-extraction. State (Symptom): D: Mean dry socket, I: Impaired wound healing, H: Healthy control. Day and Day1/Day2. Day: Unit in days. Day1: Pre: Sampling on day 0, Post: Sampling from day 3 to day 10. Day2: Pre: Sampling on day 0, Med: Sampling from day 3 to day 6, Post: Sampling from day 7 to day…	Saliva
DS03P245	E160	DS03	DSpost	DSmed	Smed	DSP245	DS	DS	D	S	S	03	3	post	med	P245	AGTCAA,ACTGAT	CCTAYGGGRBGCASCAG	GGACTACNNGGGTATCTAAT	Site: S: Sample from saliva, E: Sample from extraction socket, P: Sample from periodontal pocket pre-extraction. State (Symptom): D: Mean dry socket, I: Impaired wound healing, H: Healthy control. Day and Day1/Day2. Day: Unit in days. Day1: Pre: Sampling on day 0, Post: Sampling from day 3 to day 10. Day2: Pre: Sampling on day 0, Med: Sampling from day 3 to day 6, Post: Sampling from day 7 to day…	Saliva
DS03P272	E187	DS03	DSpost	DSmed	Smed	DSP272	DS	DS	D	S	S	03	3	post	med	P272	TGACCA,ACTGAT	CCTAYGGGRBGCASCAG	GGACTACNNGGGTATCTAAT	Site: S: Sample from saliva, E: Sample from extraction socket, P: Sample from periodontal pocket pre-extraction. State (Symptom): D: Mean dry socket, I: Impaired wound healing, H: Healthy control. Day and Day1/Day2. Day: Unit in days. Day1: Pre: Sampling on day 0, Post: Sampling from day 3 to day 10. Day2: Pre: Sampling on day 0, Med: Sampling from day 3 to day 6, Post: Sampling from day 7 to day…	Saliva
DS03P279	E194	DS03	DSpost	DSmed	Smed	DSP279	DS	DS	D	S	S	03	3	post	med	P279	ACAGTG,ACTGAT	CCTAYGGGRBGCASCAG	GGACTACNNGGGTATCTAAT	Site: S: Sample from saliva, E: Sample from extraction socket, P: Sample from periodontal pocket pre-extraction. State (Symptom): D: Mean dry socket, I: Impaired wound healing, H: Healthy control. Day and Day1/Day2. Day: Unit in days. Day1: Pre: Sampling on day 0, Post: Sampling from day 3 to day 10. Day2: Pre: Sampling on day 0, Med: Sampling from day 3 to day 6, Post: Sampling from day 7 to day…	Saliva
DS03P288	E203	DS03	DSpost	DSmed	Smed	DSP288	DS	DS	D	S	S	03	3	post	med	P288	GCCAAT,ACTGAT	CCTAYGGGRBGCASCAG	GGACTACNNGGGTATCTAAT	Site: S: Sample from saliva, E: Sample from extraction socket, P: Sample from periodontal pocket pre-extraction. State (Symptom): D: Mean dry socket, I: Impaired wound healing, H: Healthy control. Day and Day1/Day2. Day: Unit in days. Day1: Pre: Sampling on day 0, Post: Sampling from day 3 to day 10. Day2: Pre: Sampling on day 0, Med: Sampling from day 3 to day 6, Post: Sampling from day 7 to day…	Saliva
DS03P295	320042_1	DS03	DSpost	DSmed	Smed	DSP295	DS	DS	D	S	S	03	3	post	med	P295	AACTCCGT,TCAGGCAA	CCTAYGGGRBGCASCAG	GGACTACNNGGGTATCTAAT	Site: S: Sample from saliva, E: Sample from extraction socket, P: Sample from periodontal pocket pre-extraction. State (Symptom): D: Mean dry socket, I: Impaired wound healing, H: Healthy control. Day and Day1/Day2. Day: Unit in days. Day1: Pre: Sampling on day 0, Post: Sampling from day 3 to day 10. Day2: Pre: Sampling on day 0, Med: Sampling from day 3 to day 6, Post: Sampling from day 7 to day…	Saliva
DS03P298	320042_2	DS03	DSpost	DSmed	Smed	DSP298	DS	DS	D	S	S	03	3	post	med	P298	GCAGATAC,ACACTGTC	CCTAYGGGRBGCASCAG	GGACTACNNGGGTATCTAAT	Site: S: Sample from saliva, E: Sample from extraction socket, P: Sample from periodontal pocket pre-extraction. State (Symptom): D: Mean dry socket, I: Impaired wound healing, H: Healthy control. Day and Day1/Day2. Day: Unit in days. Day1: Pre: Sampling on day 0, Post: Sampling from day 3 to day 10. Day2: Pre: Sampling on day 0, Med: Sampling from day 3 to day 6, Post: Sampling from day 7 to day…	Saliva
DS03P312	320042_3	DS03	DSpost	DSmed	Smed	DSP312	DS	DS	D	S	S	03	3	post	med	P312	ATCGACCT,ACTCGAGA	CCTAYGGGRBGCASCAG	GGACTACNNGGGTATCTAAT	Site: S: Sample from saliva, E: Sample from extraction socket, P: Sample from periodontal pocket pre-extraction. State (Symptom): D: Mean dry socket, I: Impaired wound healing, H: Healthy control. Day and Day1/Day2. Day: Unit in days. Day1: Pre: Sampling on day 0, Post: Sampling from day 3 to day 10. Day2: Pre: Sampling on day 0, Med: Sampling from day 3 to day 6, Post: Sampling from day 7 to day…	Saliva
DS03P313	228	DS03	DSpost	DSmed	Smed	DSP313	DS	DS	D	S	S	03	3	post	med	P313	ATCGACCT,ACTCGAGA	CCTAYGGGRBGCASCAG	GGACTACNNGGGTATCTAAT	Site: S: Sample from saliva, E: Sample from extraction socket, P: Sample from periodontal pocket pre-extraction. State (Symptom): D: Mean dry socket, I: Impaired wound healing, H: Healthy control. Day and Day1/Day2. Day: Unit in days. Day1: Pre: Sampling on day 0, Post: Sampling from day 3 to day 10. Day2: Pre: Sampling on day 0, Med: Sampling from day 3 to day 6, Post: Sampling from day 7 to day…	Saliva

## Sheet: Supplementary Table 1 C
Supplementary Table 1C OUT table with all samples
OTUID	DE03P016	DE03P017	DE03P049	DE03P054	DE03P060	DE03P065	DE03P076	DE03P081	DE03P083	DE07P016	DE07P049	DE07P054	DE07P060	DE07P065	DE07P076	DE08P017	DE10P016	DG00P016	DG00P017	DG00P049	DG00P054	DG00P060	DG00P076	DG00P081	DG00P083	DS00P030	DS00P037	DS00P049	DS00P054	DS00P060	DS00P065	DS00P076	DS00P119	DS00P138	DS00P140	DS00P166	DS00P172	DS00P180	DS00P191	DS00P193	DS00P194	DS00P196	DS03P016	DS03P017	DS03P030	DS03P037	DS03P049	DS03P054	DS03P060
ASV_1	3385	3245	3534	27441	6007	2506	25961	598	124	3576	5319	8771	13669	804	13088	1195	2287	6898	2396	3614	6153	14064	2896	95	121	1435	4402	640	73	351	5872	368	379	147	192	1855	5	928	410	488	1913	1230	7810	6639	1970	5154	241	350	38
ASV_2	1385	2291	5078	2245	5647	6677	9745	225	63	2819	5226	4559	12146	1082	8166	613	836	1215	1397	3437	2713	7748	3693	77	189	1335	2033	662	226	653	6181	1991	4	217	177	80	2	25	1791	40	852	615	4809	3372	1742	2724	131	471	48
ASV_4	388	815	29889	2816	909	1188	2731	212	80	1119	10444	10503	675	493	2276	369	2805	1390	143	30220	12244	273	2434	25	292	5551	457	4294	62	1612	484	89	0	9	30	27	1	1	3	0	13	66	500	2897	3747	2241	318	291	21
ASV_3	1849	5700	407	165	569	2112	746	33	95	1670	829	251	472	491	11761	770	107	2632	599	346	3518	242	3052	39	198	602	1013	6350	66	75	2309	43	13	138	2	1	0	635	3341	7	1896	3861	1918	3319	461	1063	82	11015	61
ASV_5	590	1132	8746	606	6600	1237	702	127	132	966	11706	6492	1139	642	1803	439	297	615	812	7535	3874	8736	2041	65	118	1020	880	396	161	2188	2931	296	25	123	0	47	1	17	3671	12	143	17	447	1261	668	1225	355	96	47
ASV_11	1186	345	24	105	712	162	103	21518	836	4404	56	244	78	111	328	449	1001	2166	644	55	857	171	55	3534	889	39	46	559	896	895	78	786	352	5250	13217	448	412	897	676	849	1388	52	398	388	36	63	691	554	126
ASV_7	862	1281	51	78	3717	122	54	541	490	1282	28	186	234	131	160	1095	234	402	12240	39	359	592	148	983	989	91	452	1157	707	1312	49	13579	2028	983	1627	866	805	1745	489	1720	1238	33	556	357	106	239	2405	1756	6808
ASV_6	145	489	223	2436	3123	907	79	5	2	351	463	697	495	243	202	138	9	95	139	333	403	679	818	11	1	760	4023	30	1	24	2438	30	0	0	0	7	0	10	171	0	4	21	1923	1972	955	5162	10	171	2
ASV_8	493	1238	38	44	575	58	16	202	108	592	58	255	122	27	170	6483	149	207	536	29	360	618	468	44	58	192	112	52	1778	138	104	5010	1496	2786	3	4	1017	2487	4792	7	20	2	853	777	139	256	104	1057	1
ASV_9	1514	1566	82	82	814	512	68	819	1896	921	98	56	432	210	187	428	264	448	886	114	357	349	638	769	8551	92	76	1609	622	1772	472	1929	893	3056	4	74	17	1505	1172	835	837	1484	1557	548	67	137	165	1078	54
ASV_14	1083	719	9	44	424	59	3	602	6942	2554	8	81	73	113	27	1025	1936	639	3500	36	195	123	166	4807	2067	34	26	833	626	932	10	1799	98	545	10	1940	953	672	127	2810	3217	60	318	510	24	39	2841	447	443
ASV_13	1816	222	72	92	185	184	69	581	471	763	47	48	1070	63	886	174	7893	1848	217	122	143	82	306	1199	1550	74	28	1923	311	1102	31	754	116	877	52	3865	15	524	667	254	1751	3769	233	184	105	127	247	200	28
ASV_15	2312	598	17	45	495	74	12	923	16021	4677	13	76	144	131	66	563	4101	691	1426	39	163	144	212	3711	2209	25	40	963	2861	1716	8	2400	529	94	246	1688	131	362	49	2178	360	1409	320	120	18	34	3416	279	624
ASV_18	100	1168	8	27	239	27	2	273	75	170	4	109	22	29	79	5045	105	154	2073	17	184	340	109	37	59	66	33	11	1013	1004	37	76	87	123	4078	2	1202	3	1271	359	277	0	124	1779	88	66	7623	3428	13061
ASV_12	7	26	590	510	1431	1091	634	15	10	7	1096	487	1620	505	2906	52	0	7	7	706	3683	685	1582	4	3	1761	244	8	3	1	434	8	28	0	48	3	0	1	0	0	0	7	47	457	3614	209	12	230	4
ASV_22	30	14	518	180	39	74	124	356	157	235	847	486	54	15	220	16	8437	41	6	551	363	38	54	584	124	423	36	679	85	1589	3	44	0	219	0	0	5	0	1784	1	4	98	50	105	294	160	118	124	15
ASV_25	631	32	412	663	388	1269	378	507	84	106	69	826	603	271	854	116	808	767	63	228	1561	237	388	133	436	2174	189	420	19	53	168	247	3	17	13	150	20	434	48	5	109	3916	171	276	1436	338	127	23	3
ASV_23	1221	1304	52	32	429	193	55	1111	445	614	103	96	246	75	134	346	183	250	543	40	183	223	319	765	893	41	45	782	124	627	149	1569	93	1162	0	35	16	631	268	28	198	212	975	481	35	78	57	994	18
ASV_17	162	11	216	364	1505	502	256	9	11	41	501	147	1077	221	236	35	0	236	173	472	694	779	225	942	22	32	2146	128	9	7	17691	3	19	1	9	23	0	76	0	96	348	1941	53	102	41	278	42	3	81
ASV_20	33	7	84	398	381	484	544	8	13	8	69	363	122	98	997	13	20	33	9	109	336	690	124	48	14	152	64	214	43	803	28	65	1	36	17	0	0	1	50	0	262	3	103	81	143	115	19	293	24
ASV_38	169	150	12	48	50	47	8	231	92	298	11	51	66	51	34	181	433	84	2781	25	50	13	69	303	70	26	26	40	1374	149	21	54	787	1464	2649	4265	1491	689	114	4063	293	96	123	109	14	57	304	52	4639
ASV_16	153	134	410	135	144	1759	47	2	8	187	1	190	367	260	306	135	34	303	60	222	8	364	24	6	9	36	860	12	3	0	226	0	0	0	0	2	0	0	1	0	0	1	2754	77	37	959	2	56	0
ASV_26	147	109	131	184	207	105	75	89	1913	209	55	15	88	116	196	370	165	106	109	69	43	68	105	132	424	78	56	78	318	462	19	45	1238	1238	1018	855	1123	871	4319	312	532	10	125	787	93	141	84	513	365
ASV_10	0	0	0	0	0	0	0	1	0	0	0	0	0	2	0	19	407	0	0	0	0	0	0	2	0	0	0	0	0	0	0	0	0	0	0	0	0	0	0	0	0	0	0	4	0	0	6213	0	0
ASV_27	175	445	6	31	115	70	7	517	2979	271	8	165	61	111	296	762	141	134	927	57	34	39	271	105	108	21	41	61	749	1144	4	3135	57	43	422	301	23	217	207	225	29	2	111	152	22	41	218	286	14
ASV_21	101	202	567	89	350	3442	29	242	70	116	766	120	196	172	33	159	176	355	136	104	87	660	1063	39	222	166	38	0	12	133	10	6	0	1	0	0	0	0	0	5	0	8	1077	1163	129	147	0	461	2
ASV_65	1340	345	10	68	262	31	4	551	403	2323	11	54	44	30	6	361	932	829	1412	20	172	79	9	524	625	11	27	235	216	102	19	616	9	6824	75	242	798	335	22	544	410	187	183	262	12	22	365	222	120
ASV_40	572	221	513	223	660	286	403	17	76	242	342	171	1391	170	267	49	10	1104	175	254	409	397	312	57	34	63	69	73	9	13	1130	52	6	36	39	46	0	143	380	28	869	508	100	165	82	116	18	42	15
ASV_54	41	48	3	59	95	54	16	120	1603	50	8	120	486	732	77	608	712	69	690	65	5	84	295	36	266	43	14	35	29	3180	12	1292	60	279	2	706	1	550	4	1712	18	0	67	69	36	43	439	261	1299
ASV_35	219	288	9	16	74	53	18	232	611	197	7	18	507	24	268	947	183	344	241	65	46	74	366	98	46	14	40	84	552	64	0	416	90	270	0	619	24	50	2	13	48	7	185	177	15	21	148	815	1
ASV_31	126	881	13	216	29	43	10	1745	562	575	10	255	21	33	61	651	218	80	147	29	39	31	88	46	143	7	23	94	286	7906	2	780	82	4	1022	228	586	5	57	156	375	1	140	180	12	42	62	594	249
ASV_33	63	27	1184	1286	169	126	55	18	5	36	6338	1791	162	32	409	22	4	234	10	1074	721	52	141	2	0	186	713	18	4	0	100	8	129	110	0	0	0	0	6	0	4	7	135	83	175	440	2	63	0
ASV_37	262	47	267	738	377	1214	371	3	33	469	622	132	441	2621	603	91	16	206	42	70	2895	133	348	72	8	1058	42	41	8	0	91	4	12	3	1	3	0	400	17	34	189	7	783	183	1564	22	20	2	2
ASV_51	70	46	15	39	316	34	12	171	187	68	15	89	38	86	50	442	35	38	195	32	35	73	75	68	49	15	151	24	460	65	22	4100	2515	1670	3512	228	4111	512	1600	769	1152	4	74	66	22	110	413	229	1587
ASV_87	162	356	13	5	141	7	2	44	21	219	3	173	17	5	12	213	42	68	395	8	17	90	267	52	50	68	48	5	219	20	185	1677	1285	184	2	0	325	860	7664	438	1002	5	175	150	61	85	4	440	11
ASV_39	181	141	11	77	81	63	5	76	33	118	11	302	28	59	95	146	131	96	1036	14	30	28	173	50	5	132	5	5	3	400	31	12	6	687	4	112	397	1	0	232	2	0	167	333	145	85	99	40	26
ASV_67	1	4	0	19	497	19	6	40	11	2	0	78	41	13	46	6	3	5	3	13	5	133	50	12	9	37	232	0	5913	160	125	33	58	4	6486	2	17527	32	520	0	3387	2	1	1	39	39	188	19	5
ASV_55	121	14	3630	150	1465	134	51	60	800	117	825	273	240	75	310	16	80	158	24	1570	254	272	157	50	2768	83	39	187	14	91	382	284	171	51	474	35	1	2	962	53	6	21	75	44	162	115	55	137	13
ASV_52	962	55	56	13	122	35	15	133	144	132	7	20	570	14	46	69	755	553	66	133	46	33	194	673	490	15	6	184	35	209	33	536	52	208	968	1946	7	8	218	82	2267	52	73	46	9	32	65	195	6
ASV_36	106	96	150	1940	1893	798	76	70	12	118	1983	2162	277	155	249	49	44	88	102	501	129	1661	285	2	39	107	212	51	50	102	815	141	10	0	0	1	0	0	33	4	3	245	273	577	180	303	9	615	5
ASV_29	562	607	10	41	467	88	22	24	42	71	20	30	83	76	43	708	52	96	1150	21	63	83	310	65	125	34	129	138	326	67	87	227	534	172	581	115	983	793	503	174	229	338	231	141	40	114	1237	126	671
ASV_57	60	25	15	2	108	133	12	70	1981	299	0	18	53	77	7	31	4	27	27	15	1	34	0	79	15146	19	0	81	14553	0	5	7	1	26	0	0	0	98	69	0	396	9	44	2	31	1	2	45	0
ASV_43	115	102	146	802	482	345	427	30	156	186	465	510	856	154	271	67	124	251	145	916	304	183	190	3	119	97	155	118	7	137	60	52	17	58	60	105	1	3	69	8	631	174	199	491	116	217	41	96	4
ASV_46	298	551	349	3588	288	3742	173	253	183	409	287	612	91	197	91	502	4	497	432	313	107	553	363	129	283	198	16	2	2	2008	104	65	0	0	0	1	0	0	0	0	13	4	503	861	211	81	8	394	15
ASV_59	51	70	18	207	36	25	0	246	385	95	3	685	69	51	2	221	338	259	444	30	22	26	25	148	70	22	28	157	20	760	10	1263	3	52	13	329	0	14	3	3	88	95	37	42	21	80	7056	84	37
ASV_30	55	184	129	242	275	455	62	97	9	91	95	165	219	149	392	61	28	34	160	247	64	541	108	4	7	70	935	42	51	0	7	12	1	2	6	0	0	2	2	0	14	3	1092	511	44	1821	16	14	2
ASV_138	5	56	11	23	4	190	46	117	9	4	38	64	6	316	217	87	0	6	34	3	1191	6	160	62	6	144	3	22	36	27	1	1187	503	261	1	0	1	538	0	0	0	0	3	2105	169	45	78	95	25
ASV_42	9	85	78	98	65	330	67	0	40	2	81	298	24	73	691	4	0	17	5	44	241	27	319	1	94	104	151	3410	5	14	26	5	928	10	1	0	0	600	328	11	26	120	15	6	117	246	49	554	2
ASV_72	13	3	161	55	0	67	9	8	19	1	77	119	2	25	108	0	15	13	15	195	36	3	14	8	107	23	54	4170	103	8	83	2	82	80	4	0	0	260	146	45	430	278	5	193	18	103	108	170	0
ASV_60	40	79	8	23	74	50	0	2849	49	202	14	3	23	9	63	691	393	62	129	25	2	87	12	90	53	0	98	100	1113	24	51	64	0	140	1	915	17	0	108	187	10	0	132	150	9	66	176	9	1660
ASV_41	82	1	39	151	204	149	250	20	16	8	60	56	646	49	227	7	0	17	43	78	481	633	82	1852	22	8	88	19	4	8	394	9	38	0	3	9	3	54	0	360	79	1840	68	71	27	13	35	4	40
ASV_48	272	6190	1777	411	914	52	308	39	16	240	2261	331	174	12	188	385	1	360	311	1246	91	973	88	12	19	21	36	0	5	0	346	3254	0	0	13	1	0	0	0	0	1	0	351	3106	12	282	8	107	2
ASV_24	0	0	1	1305	0	5	0	5	0	0	8	1873	184	6	7	0	0	0	0	56	155	0	421	60	0	0	4	0	51	0	0	73	0	0	0	0	0	0	0	0	0	0	0	0	1	2	0	1	0
ASV_32	1974	155	166	173	110	361	186	4	8	549	395	131	189	212	140	405	7	5989	102	50	2454	77	1222	81	5	99	573	120	18	5	449	7	0	0	0	0	0	1	0	109	560	481	686	140	66	246	24	55	30
ASV_113	585	161	14	25	545	10	3	11400	921	1190	14	67	27	22	8	139	404	423	197	10	136	159	110	756	1914	44	26	120	121	720	13	367	20	537	10	760	53	73	135	66	94	15	182	125	29	41	1005	312	74
ASV_34	206	423	18	50	17	61	6	365	142	201	13	69	16	34	11	1874	86	124	106	51	33	12	162	78	113	40	44	183	306	75	7	43	71	80	266	20	8	138	20	5	71	1	144	310	22	40	93	240	69
ASV_69	286	293	4	15	40	7	0	44	88	639	8	12	4	1	34	347	1466	145	983	6	23	21	12	309	93	16	33	102	393	69	4	307	8	168	236	820	1007	65	107	6	57	16	164	93	17	23	23	273	375
ASV_62	194	289	2	10	22	6	6	87	518	284	1	20	25	20	23	257	11	100	466	7	0	35	22	181	450	12	20	1111	876	34	5	474	1160	3	0	390	648	55	17	1320	38	7	99	91	11	10	1147	134	41
ASV_49	48	73	110	31	769	173	58	3	32	105	65	21	667	60	62	81	8	25	73	163	33	562	166	0	8	45	500	9	7	2	52	86	969	344	0	1	0	5	834	10	14	49	271	84	39	839	10	15	1
ASV_28	0	0	1	293	0	0	0	0	0	0	0	6852	0	0	0	0	0	0	0	0	85	0	0	0	0	0	0	0	0	0	0	255	0	0	0	0	0	0	0	0	0	0	0	0	0	0	67	0	0
ASV_50	5	28	17	185	27	60	1415	12	1	40	26	77	45	30	60	14	5	14	44	17	115	30	374	3	0	12	239	12	11	11	396	26	0	0	0	0	0	0	1	0	2	5	59	8	5	387	17	33	0
ASV_58	37	82	170	1903	2097	76	12	74	25	39	632	1578	347	26	52	27	3	35	49	489	61	2259	62	0	2	37	229	3	131	97	561	109	0	0	0	0	0	0	5	3	5	407	34	574	43	122	4	17	6
ASV_81	935	177	8	6	143	28	0	361	220	1757	7	12	18	14	10	231	1332	344	570	8	5	22	12	1107	222	10	31	93	389	120	0	698	94	179	915	1129	205	157	183	109	14	24	125	46	14	27	35	121	41
ASV_56	34	84	5	53	25	56	48	270	678	64	6	50	24	98	225	154	9	40	27	34	89	17	425	46	823	78	4	369	22	3	6	44	17	3	17	5	3	122	1	2	0	47	23	99	40	11	95	2544	2
ASV_47	52	1	613	349	1026	252	88	3	0	38	369	638	167	118	42	30	181	3	4	2301	434	681	316	1	0	46	16	4	0	0	1603	2	0	1	8	0	0	0	14	1	1	109	28	124	28	50	0	0	0
ASV_44	822	72	99	21	185	516	511	8	11	361	110	30	164	213	200	129	0	991	53	30	69	80	57	158	11	68	277	39	1	1	61	0	10	1	1	99	1	59	0	23	261	6	296	78	36	66	8	4	2
ASV_71	16	37	14	17	147	26	14	6	5	119	8	20	84	19	25	12	18	0	28	18	159	41	38	41	5	26	96	6	1	2	29	4	3558	1556	1	1	2	429	544	82	77	7	25	1	59	12	22	0	0
ASV_73	213	32	1058	17	279	3266	143	84	12	51	294	22	46	1766	398	38	64	172	130	457	118	424	2691	4	94	132	21	25	2	5377	60	2	0	0	0	0	0	0	10	2	8	0	32	75	161	140	12	34	60
ASV_94	80	80	19	29	28	18	4	413	1017	108	8	23	15	56	10	477	43	227	1749	39	53	18	68	148	73	23	20	67	248	1054	7	387	0	43	554	239	427	1	23	72	71	225	61	71	16	111	324	97	114
ASV_53	12	28	7	10	41	16	0	20	31	23	21	73	24	7	19	1125	138	13	46	18	197	15	5	21	19	76	11	2	253	0	0	2	0	40	0	0	0	0	13	0	2	0	10	34	75	13	21	63	4
ASV_66	0	43	4	81	7	15	0	91	39	1	0	228	6	5	0	1	0	0	43	6	4	8	0	34	53	3	2	1	51	334	0	11889	1380	5	2	3	0	953	0	1	1	0	0	38	0	0	25	3	12
ASV_74	170	55	408	184	155	1153	175	16	23	93	153	99	119	1911	255	79	78	240	20	396	451	340	344	1	24	643	16	79	1	40	46	29	0	4	0	1	0	0	0	4	0	9	185	174	350	57	6	4	0
ASV_63	47	105	130	923	908	395	20	113	9	99	1176	865	140	75	80	53	63	87	80	686	118	811	90	7	8	40	49	5	24	79	594	19	0	3	6	2	0	0	4	24	26	181	257	312	70	69	7	625	11
ASV_90	86	14	42	14	53	43	8	45	288	83	11	20	15	20	121	29	228	167	36	41	24	11	8	415	919	49	9	4695	57	50	9	251	17	3	60	1096	0	1	33	77	1694	8	39	40	37	47	343	164	1
ASV_119	404	19	5	1	64	15	10	34	25	42	23	2	6	20	7	57	0	24	63	11	43	6	3	1685	43	3	11	196	3	10	302	13	452	153	130	8	11	1145	68	80	229	2336	38	3	6	2	9	2	3
ASV_881	54	2	53	307	46	1323	286	14	8	25	37	312	149	266	672	25	27	14	4	27	1327	43	279	7	12	3785	44	84	2	5	4	0	0	3	1	0	0	0	39	0	64	5	42	41	2225	135	3	7	0
ASV_86	0	0	22	81	94	61	1	197	11	0	85	85	10	194	2	0	0	0	0	22	35	37	13	26	11	23	966	40	168	0	12	0	0	175	2145	7	679	0	0	69	0	0	0	0	37	518	333	51	1
ASV_88	496	34	1	4	22	9	3	78	62	37	0	6	9	2	8	150	25	253	221	0	28	2	12	1405	28	7	16	64	47	25	5	4	208	192	315	1446	3	424	264	564	1765	569	47	19	16	3	351	18	499
ASV_79	57	93	123	364	302	115	871	5	6	31	295	121	212	33	257	43	57	135	31	303	439	440	150	2	4	34	342	11	3	28	2513	16	4	0	3	3	0	1	1	4	56	47	23	190	35	328	31	1	9
ASV_77	53	35	1605	313	483	155	205	0	0	64	958	793	201	48	258	34	7	78	49	1288	106	161	116	0	5	145	59	107	1	23	422	19	0	6	8	8	0	2	6	1	3	18	92	519	170	87	5	1	1
ASV_124	97	82	16	36	40	5	1	79	3	105	14	16	20	101	0	539	9	117	217	82	23	13	43	4	3	10	46	38	229	29	0	2298	0	214	115	2	11	15	119	9	8	1	69	51	14	19	122	18	1467
ASV_99	83	82	4	11	21	12	0	49	4	98	3	12	40	0	2	410	0	131	100	44	5	14	40	38	0	9	41	4	168	3	23	613	0	9	8	3493	0	0	1	1057	1	1796	50	35	14	79	32	28	71
ASV_85	145	252	91	166	297	22	5	16	17	163	41	27	169	26	8	269	71	187	71	203	51	140	109	0	13	13	10	9	31	16	38	64	195	88	1	0	12	241	828	10	23	14	112	327	13	12	18	98	9
ASV_75	187	44	35	34	79	333	13	29	5	92	41	92	914	87	1246	56	23	207	103	54	99	77	173	3	16	39	158	7	18	1	283	272	1	0	0	0	0	0	2	0	0	5	1067	46	70	597	9	16	0
ASV_84	79	6	492	29	49	71	149	1	2	9	491	8	43	27	89	34	0	120	3	730	209	11	33	1	6	1859	2	4	0	0	0	2	0	0	0	28	0	0	0	0	7	5	41	55	827	50	4	5	0
ASV_106	0	10	7	6	76	2	0	381	11	0	4	5	7	0	0	0	0	0	1	8	2	65	0	60	14	2	0	10	4	243	0	56	4	557	4622	0	69	539	869	1	1	0	0	11	0	6	36	80	9580
ASV_76	123	48	547	65	175	93	265	27	40	94	531	118	99	63	120	83	200	67	42	395	216	52	69	4	115	82	56	51	42	169	63	15	75	85	3	10	3	323	1621	8	432	91	108	163	120	71	51	128	20
ASV_78	33	79	47	63	69	25	16	0	1	193	47	70	1825	12	15	50	1	31	699	71	457	82	78	4	2	15	231	48	19	8	222	10	88	98	0	0	1	547	76	105	10	277	83	51	31	238	15	6	6
ASV_83	94	208	367	51	46	303	431	3	0	117	13	52	81	215	302	172	37	280	39	27	22	50	423	0	1	842	21	14	1	3	3	7	0	5	0	0	0	0	0	7	25	0	294	669	253	111	2	26	0
ASV_64	25	16	1	0	0	28	0	0	0	140	0	0	1	6	0	12	18	30	30	0	0	0	0	0	0	3	830	1	0	0	3035	0	0	0	0	0	0	0	0	0	0	0	845	50	3	733	8	0	0
ASV_97	93	183	11	22	217	32	9	69	394	138	24	104	41	8	11	153	31	48	144	9	88	98	50	98	884	60	39	119	463	76	20	287	31	182	5	4	9	202	1156	56	40	261	256	86	41	227	9	195	9
ASV_89	48	24	24	50	65	100	305	3	7	30	88	8	54	53	316	28	0	2	43	24	25	51	68	114	18	27	31	414	9	7	1388	5	64	45	1	241	1	1133	0	1592	208	813	51	54	17	6	63	23	5
ASV_70	229	9	90	64	162	118	8	0	5	51	417	63	200	133	38	43	4	305	8	146	1046	30	292	105	2	14	33	1	2	4	193	2	319	4	0	0	0	69	70	40	147	5	99	98	109	63	1	0	2
ASV_100	80	407	6	103	134	21	0	162	8338	165	4	168	8	80	12	363	28	48	100	5	7	140	1	52	466	8	14	25	140	586	0	52	0	735	0	0	5	1	1	50	0	2	111	103	2	9	132	62	11
ASV_93	103	94	686	278	938	188	292	4	2	72	195	886	174	65	246	19	0	166	118	383	138	204	192	1	0	92	38	3	1	9	110	6	1	2	16	8	0	1	1	5	7	11	87	257	108	100	2	1	0
ASV_118	0	0	7	252	55	0	3	270	3	0	0	376	13	0	0	0	4	0	0	46	9	65	20	2	2	8	139	1	11	20	0	39	0	0	86	0	2	168	275	0	1	0	0	0	1	117	41	158	13
ASV_98	61	52	0	0	1	54	1	6	144	71	0	0	1	414	0	162	0	85	78	0	0	0	2	24	71	35	40	1	532	0	0	0	10027	3	10	1	10	2544	0	0	10	0	87	18	35	2	439	7	0
ASV_61	1	395	6	48	358	94	582	0	0	2	3	234	308	36	822	0	0	5	23	64	40	4	374	0	0	0	216	0	0	0	0	1	0	0	0	0	0	0	0	0	9	41	6	134	4	124	0	0	0
ASV_117	23	17	5	29	0	17	3	29	65	14	5	68	3	71	2	13	28	17	16	17	22	3	1	32	16	98	94	9	20	96	0	6	512	26	317	136	1	292	80	130	161	9	24	24	112	29	88	43	1007
ASV_104	69	140	11	11	5	127	0	302	8	27	3	40	5	54	22	225	5	60	903	17	2	6	40	238	10	3	14	0	2	4	0	9	459	20	0	106	0	286	14	584	1	0	42	119	3	18	44	41	2
ASV_105	0	0	2	5	4	2	0	19	12	0	0	2	4	0	0	0	0	0	0	0	11	1	50	8	8	29	100	0	42	149	11	1	122	0	0	0	6	276	3	146	2	1	0	1	25	11	174	0	12215
ASV_136	21	11	19	53	7	16	29	8	16	491	0	9	3	6	26	15	12	104	24	11	5	3	0	16	13	5	4	5	36	0	48	77	0	40	1	0	0	2	0	0	3	380	27	0	0	10	4	27	0
ASV_174	32	177	0	4	5	18	1	773	12	26	1	16	0	181	26	189	1	37	567	0	6	4	48	605	26	13	4	25	0	0	0	0	2	6	874	3	0	1	3	1	3	0	28	214	12	7	138	6	0
ASV_112	989	79	3	15	5	26	6	71	7	4867	11	14	41	15	1	109	161	504	151	7	6	5	14	23	11	9	0	5	5	45	0	67	5	10	10	137	2	6	3	0	323	548	136	29	2	3	406	10	13
ASV_111	78	36	590	247	292	1	7	6	6	18	321	1441	196	0	6	1	31	10	10	658	386	95	19	15	5	86	9	27	21	35	1	10	0	0	0	212	0	0	5	0	1	95	2	110	72	50	8	18	1
ASV_126	170	9	0	8	14	11	5	78	23	278	0	2	78	9	4	52	0	152	178	1	8	0	6	3093	32	1	10	19	1	38	19	3	312	189	366	1685	2	4344	1	1058	654	120	35	2	6	6	68	6	1137
ASV_96	0	1	0	0	0	0	0	230	1	3	43	0	1	0	1	8	1	0	3	1	0	38	0	26	0	0	0	89	9	0	0	1	1	0	0	1	0	0	0	0	0	0	0	3	1	0	379	2	12
ASV_130	38	11	96	132	100	136	96	109	11	131	138	53	267	147	83	73	1608	312	47	266	80	118	57	20	7	89	52	14	0	11	130	2	0	6	4	8	0	0	0	9	43	7	68	165	111	37	7	3	2
ASV_137	58	9	6	46	16	2	0	2	0	39	20	19	35	1	6	23	22	26	44	39	8	5	14	1	5	1	3	0	3	0	0	13	23	68	206	222	211	13	37	20	0	4	15	8	0	2	30	1	4
ASV_107	9	0	94	18	10	8	9	1	0	9	87	56	84	3	11	3	36	2	1	111	137	7	8	6	3	319	18	1	2	5	0	3	0	0	0	0	1	0	3	0	0	94	3	12	163	43	0	2	0
ASV_109	13	11	0	4	25	1	1	21	7	11	2	11	10	1	4	7	2	6	9	1	15	13	7	277	17	5	2	4	220	4	234	60	0	16	0	0	1097	7	26	21	43	61	8	12	2	6	4	337	0
ASV_189	99	137	75	420	117	138	68	143	26	94	67	318	87	131	166	270	135	100	115	171	56	95	105	9	7	40	10	8	32	126	19	272	9	149	365	507	54	12	77	124	81	2	92	126	26	22	5	41	23
ASV_92	0	0	12	66	47	8	107	1	0	3	74	15	107	0	3	1	4	0	5	8	186	42	30	6	3	9	10	0	14	4	3	5	0	0	0	0	0	0	0	0	0	8	1	1	8	16	1	4	2
ASV_82	38	36	16	18	1437	152	530	11	0	59	29	197	666	30	122	22	0	7	37	30	46	578	218	0	2	33	73	7	1	2	9	0	0	0	0	2	0	0	0	0	0	3	33	26	40	70	3	0	0
ASV_95	2	9	107	78	103	247	13	0	0	16	239	156	116	81	15	17	6	3	76	76	237	71	34	1	2	65	61	0	0	0	315	0	0	0	2	0	0	0	0	0	0	0	4	59	69	34	2	1	0
ASV_110	869	40	1	1	0	2	0	271	28	138	0	10	2	3	0	85	24	1031	386	2	83	1	14	1158	17	5	8	39	12	1	17	5	69	269	375	151	50	79	101	597	307	400	39	4	5	9	4635	15	134
ASV_80	0	0	0	6	0	0	0	0	0	0	0	2	1	0	0	0	1	0	0	0	4	0	1	0	0	0	0	2	0	0	294	0	0	0	0	0	0	0	0	0	0	0	2	4	0	1	4	0	0
ASV_114	73	44	0	13	6	3	0	9	4	58	4	6	35	0	8	110	2	60	797	3	0	6	35	407	6	1	10	5	67	31	1	562	0	124	0	0	0	1	44	1061	890	0	76	6	1	6	4	1	3200
ASV_199	1	0	1	0	223	3	21	0	1	4	3	0	15	0	18	5	0	3	18	7	8	3	6	4	10	0	1	4	2	0	29	8	1870	426	3	2	0	2763	64	40	123	7	4	2	0	0	4	1	0
ASV_159	213	78	15	31	20	39	15	20	421	169	46	46	10	20	9	41	309	1097	54	10	28	18	41	41	239	12	2	32	18	73	2	24	139	80	14	529	2	26	518	2	1934	1128	66	42	10	27	8	4	3
ASV_116	52	124	537	9	120	325	30	5	0	46	13	52	27	82	44	57	16	246	78	83	30	47	374	0	0	158	35	0	8	1	16	151	0	5	0	0	0	0	0	8	5	0	173	181	304	123	3	1	1
ASV_122	168	4	25	2	27	3	1	2	12	92	5	6	4	0	55	10	1267	127	12	59	15	13	0	13	9	17	3	546	21	867	0	34	20	52	968	19	0	8	750	2	6	0	23	9	20	18	137	34	44
ASV_120	0	1	3	52	32	82	1	47	69	1	0	132	13	26	37	4	0	1	3	1	0	70	2	20	34	4	0	9	15	1818	15	8	0	1849	13	0	2	0	3	0	1	7	3	2	4	23	5	133	84
ASV_91	4	47	57	16	21	4	5	4	104	15	155	1156	2	0	38	625	1	1	21	24	85	34	224	5	8	2	39	4	698	0	38	0	437	416	16	56	6	450	109	360	54	0	4	36	3	425	16	39	1
ASV_152	24	16	57	130	219	38	186	7	102	91	327	112	404	22	105	9	28	66	63	90	290	169	33	8	15	49	95	2	0	3	280	9	306	424	3	9	11	472	177	379	99	725	31	14	38	47	7	7	1
ASV_129	1510	215	7	16	32	10	2	134	16	267	2	16	7	30	8	209	63	52	58	5	15	4	28	36	77	14	16	3	73	15	3	22	51	109	35	0	5	156	104	66	16	0	144	63	11	28	4	23	1
ASV_176	19	3	8	8	5	23	0	1277	190	33	3	3	10	31	28	5	939	67	2	9	9	9	4	93	717	2	0	1367	2	123	2	71	2	238	6	2188	7	0	501	1	4	3646	10	1	0	0	183	17	3
ASV_200	49	79	54	52	521	71	30	71	31	79	109	249	97	9	103	29	11	41	83	71	533	406	57	28	30	89	65	32	19	170	55	37	0	4	1	3	0	3	109	0	5	1	83	113	76	163	24	29	8
ASV_103	18	121	8	31	4	6	5	32	23	45	2	29	24	26	0	213	146	10	5	16	20	9	62	10	24	22	11	4	183	30	0	2137	4	89	0	13	6	12	37	10	34	0	21	35	26	13	13	115	36
ASV_154	34	58	66	438	135	76	5	13	656	30	36	73	60	66	20	41	15	27	52	143	62	69	24	5	305	8	20	12	12	203	23	93	18	233	0	1	0	0	134	2	390	18	21	169	12	23	5	20	6
ASV_148	0	1	11	0	0	400	1	490	130	2	0	0	0	435	0	3	0	1	2	14	0	0	2	84	413	0	1	0	79	0	0	30	0	0	0	0	0	0	0	0	0	0	1	0	0	1	1	90	0
ASV_209	6	5	14	118	37	3	51	21	58	4	12	230	4	11	126	35	38	2	69	19	194	35	20	2	8	78	24	12	73	1349	7	17	0	0	0	0	1	0	1299	0	2	0	8	19	76	34	21	149	18
ASV_115	8	6	31	107	137	203	9	11	3	47	2460	329	79	103	119	11	7	8	6	60	257	333	30	5	1	137	24	1	0	222	168	3	0	1	0	1	0	1	0	0	0	0	25	107	251	47	0	0	7
ASV_188	34	0	25	11	19	36	62	22	5	3	19	2	19	35	58	11	2	78	11	32	4	11	11	341	18	8	6	51	2	72	300	7	6	101	2572	476	3	116	4	381	1959	582	3	6	6	4	91	5	6
ASV_203	20	46	4	13	60	7	5	2	9	39	7	13	10	26	14	96	0	24	160	5	14	19	1	60	8	3	40	10	85	26	69	16	1478	1281	1611	115	3292	395	492	686	997	2	16	29	3	21	132	5	1038
ASV_146	19	38	437	256	273	71	26	1	1	20	735	152	289	26	84	7	8	14	45	1724	187	130	25	0	0	29	50	3	0	17	347	10	0	0	0	5	0	0	1	2	1	20	7	240	35	38	3	2	2
ASV_142	1	3	7	68	1	5	10	2	2	0	0	185	2	2	6	92	0	1	0	22	15	0	0	5	0	15	12	13	21	34	4	14	0	0	821	2	0	90	4	339	0	20	2	1	12	1	154	11	5
ASV_143	21	47	336	93	32	79	125	1	3	4	110	105	22	45	389	48	3	14	38	182	129	64	35	2	15	77	8	4	0	13	87	0	0	0	0	0	0	0	0	0	0	0	4	378	49	85	3	26	1
ASV_108	1	32	93	166	211	56	3	11	0	2	668	158	121	17	17	0	0	4	177	323	35	377	47	8	0	50	126	0	0	1	7	2	1	0	0	3	1	0	0	0	0	0	3	285	46	100	1	2	1
ASV_123	42	48	30	13	186	85	610	0	0	95	3	7	67	16	1660	51	0	142	481	12	150	44	173	0	1	24	12	0	0	0	1	5	146	117	0	0	6	683	0	43	1429	2185	150	34	17	11	0	73	3
ASV_125	1	0	0	9	2	1	0	1	0	7	1	0	4	0	0	9	0	1	2	0	0	2	0	17	0	0	1	10	17	0	0	3	0	4	1	2160	0	0	1	15	0	498	2	0	0	0	15	0	4
ASV_407	0	0	3	8	43	1	0	47	5	0	0	8	2	1	0	0	0	0	0	3	0	40	5	16	8	2	31	1	24	0	19	6	0	1	1353	0	1	7	14	5	3	3	0	2	1	65	91	96	0
ASV_141	61	7	202	71	305	60	34	4	1	19	148	95	148	86	85	7	70	5	6	93	276	434	67	4	2	150	4	39	21	6	29	35	4	41	0	4	3	21	54	1	196	2	10	38	282	17	4	23	9
ASV_127	199	109	2	0	6	4	1	11	33	190	0	4	4	0	16	119	68	261	142	2	22	0	0	57	87	1	0	627	21	0	48	4	37	1	0	0	31	18	0	0	1	99	72	77	1	0	21	204	0
ASV_140	29	3	152	368	34	996	98	7	9	4	166	176	2	1255	52	12	2	39	2	198	712	2	2	1	7	58	78	21	0	6	2	3	0	0	0	0	0	0	0	0	1	3	41	26	36	181	3	4	0
ASV_135	13	766	9	4	9	267	0	4	0	18	40	5	2	8	38	47	41	28	17	8	1	8	23	0	0	69	22	31	18	1	0	1	0	0	0	0	0	0	0	0	0	0	34	59	32	540	6	5	0
ASV_147	9	81	733	32	126	146	4	10	1	42	120	37	10	39	8	30	12	193	23	30	8	135	428	0	1	78	5	0	6	99	27	54	1	0	0	8	0	1	8	0	4	0	135	202	128	70	2	3	2
ASV_158	3	0	1	10	0	6	0	396	19	0	0	9	0	2	0	0	2	73	0	18	3	0	4	19	19	0	3	0	2	0	0	11	0	0	0	0	1	0	73	6	0	0	0	30	0	5	25	2	0
ASV_220	136	1375	109	295	94	36	119	15	0	737	197	163	128	16	94	79	15	158	173	129	191	108	92	3	3	25	54	6	2	1	59	5	0	0	0	15	0	11	8	11	13	18	73	295	35	71	24	4	2
ASV_197	2	7	0	3	6	0	0	0	0	4	0	0	4	5	0	20	13	6	143	2	0	1	6	0	0	0	37	0	111	3	4	85	1057	366	1	56	380	405	320	506	288	1	2	4	1	14	125	0	2440
ASV_134	18	20	120	175	119	88	117	8	15	18	14	233	82	19	136	20	22	18	25	52	155	126	15	1	31	29	15	51	11	135	74	18	0	107	71	0	0	1	85	1	0	13	19	55	41	24	10	27	9
ASV_207	1	0	0	7	10	11	1	94	26	8	2	1	3	2	3	1	33	4	0	1	39	3	1	26	139	1	0	217	61	4	0	8	0	9	618	74	3	0	442	1	1578	127	0	2	1	0	33	0	0
ASV_101	0	0	4	2	0	3	1	0	0	0	1	5	0	0	0	0	0	0	0	1	36	0	2	0	0	5	3	0	4	1	0	0	0	0	0	0	0	0	0	0	21	0	0	0	25	6	3	0	0
ASV_145	0	2	3	8	2	0	0	0	0	10	12	1	0	1	0	1	0	0	25	1	2	5	0	52	0	9	1	23	0	0	0	72	0	0	0	0	2	0	0	0	0	0	0	0	10	4	108	0	0
ASV_167	121	0	77	89	44	14	29	0	0	0	11	52	31	8	15	0	0	126	0	86	30	26	31	0	0	133	1	4	4	0	3	5	0	3	0	0	0	0	0	0	0	0	13	45	69	38	1	6	0
ASV_149	204	164	39	84	69	53	9	1	4	74	66	47	302	4	42	67	13	102	55	265	52	184	76	1	2	19	105	50	1	5	2	1	0	0	0	0	0	0	0	0	11	4	479	213	10	204	7	0	0
ASV_870	18	4	194	220	33	16	38	29	7	48	256	329	33	4	41	6	40	10	1	241	1008	7	13	19	15	933	19	30	2	8	1	4	0	2	0	8	0	0	6	0	0	9	15	31	579	71	11	35	0
ASV_210	3	5	3	117	4	10	7	90	67	11	8	234	0	27	1	10	6	3	8	11	5	12	2	43	38	2	1	14	77	116	0	24	0	1	34	1195	0	0	0	90	37	0	2	2	7	17	123	58	1138
ASV_157	15	7	2	0	0	1	1	2	4	27	0	0	5	1	1	73	0	15	14	0	0	1	2	200	0	0	4	0	2	5	0	0	111	5	238	554	34	0	23	872	204	0	22	18	1	2	2	0	347
ASV_319	742	6	0	0	2	2	0	7	2	114	0	0	1	4	0	36	0	265	76	0	3	0	1	141	3	0	0	6	4	28	0	7	24	15	199	725	0	100	4	177	110	543	42	1	2	0	179	0	10
ASV_144	5	0	11	73	74	45	211	2	0	1	46	78	339	36	192	4	0	93	2	56	177	89	32	1	0	33	115	2	0	2	46	1	0	0	2	0	0	0	0	0	10	18	48	25	20	55	3	0	0
ASV_121	17	6	62	44	148	171	132	7	1	14	43	12	84	73	94	27	1	24	20	83	453	44	217	5	2	125	43	17	2	2	146	1	0	0	0	3	0	0	0	1	14	58	46	16	55	40	12	1	0
ASV_311	35	52	54	44	79	62	16	6	4	168	36	58	169	19	123	22	0	27	33	29	51	206	33	3	14	26	98	7	26	2	97	13	0	0	0	1	0	0	0	0	4	9	294	38	19	165	3	6	0
ASV_166	0	0	5	14	6	528	306	1	2	1	3	14	12	644	481	0	0	1	0	1	36	7	15	0	0	560	4	1	0	0	0	0	0	0	0	0	0	0	0	0	0	0	1	0	718	8	0	1	0
ASV_177	0	44	17	2	17	83	9	3	81	2	0	12	5	34	467	4	3	12	2	1	0	24	18	4	2	6	1	1	27	2	0	5	8	0	0	0	0	0	0	0	0	0	50	8	15	7	9	86	1
ASV_208	21	55	5	23	2	27	0	8	1	33	4	99	11	6	31	42	5	48	47	3	11	1	72	4	3	9	204	4	28	192	1	125	454	14	0	172	36	4	78	269	150	0	13	3	11	85	26	68	39
ASV_150	1591	73	8	6	29	4	9	124	20	1135	1	3	21	0	8	85	64	286	101	2	45	12	1	88	14	0	1	1	16	14	23	107	12	17	0	0	0	84	2	37	19	0	78	14	4	0	6	3	0
ASV_133	26	21	172	159	138	85	72	8	5	10	84	117	149	54	116	109	4	11	19	206	279	48	80	3	15	33	30	5	4	9	102	11	0	15	2	0	0	0	0	0	1	32	44	280	18	30	0	13	1
ASV_187	70	13	17	14	10	44	7	32	96	10	20	15	44	13	72	6	2	11	15	31	34	23	30	15	163	1	16	1539	7	0	93	38	1	28	0	3	0	6	83	16	4	235	63	7	18	25	60	71	0
ASV_212	3	15	0	6	13	1	0	10	27	12	1	2	5	8	0	6	0	0	7	1	16	0	6	86	21	4	4	0	21	1	2	13	13	0	0	164	52	65	28	283	30	151	2	8	3	0	24	1	55
ASV_235	37	42	108	86	92	23	114	4	4	47	125	80	153	8	86	6	12	147	20	59	176	57	32	3	9	34	67	4	0	9	135	6	29	1	1	20	0	250	6	0	62	24	15	42	39	85	1	4	0
ASV_165	15	350	3	1	7	36	16	6	2	23	9	1	8	7	115	47	0	12	25	16	0	18	220	1	5	14	32	1	0	1	73	1	0	0	0	0	0	0	0	0	11	0	22	79	33	29	0	61	2
ASV_221	24	13	3	14	17	19	1	265	923	62	0	3	11	68	2	32	348	14	39	6	18	4	35	65	65	8	19	18	224	163	4	101	0	3	207	1	2	5	0	0	23	0	16	8	5	20	38	42	22
ASV_151	5	37	25	337	326	115	5	48	0	8	352	106	95	32	25	9	3	4	1	36	15	300	22	1	0	28	119	1	2	32	40	25	0	0	0	0	0	0	0	0	0	1	3	790	14	46	3	2	5
ASV_169	6	7	52	26	9	28	24	1	0	2	116	81	36	5	292	2	1	7	1	53	284	8	58	2	1	15	144	1	0	3	9	2	0	0	0	0	0	1	1	0	1	13	3	16	45	169	0	36	0
ASV_139	0	4	15	10	1	20	1	1	4	1	2	1	0	3	2	0	0	0	16	26	12	0	2	4	28	6	32	27	6	1	1	0	203	38	1	0	0	135	14	15	49	19	0	14	23	23	9	8	0
ASV_193	9	9	32	1	1	3	2	768	2	14	2	1	0	3	0	10	2	7	12	29	0	0	1	59	6	0	0	111	0	9	0	0	0	28	0	2	0	0	105	18	108	2919	6	12	0	0	5	9	4
ASV_202	120	27	2	1	1	9	1	18	19	134	0	1	1	2	8	20	211	32	29	6	1	2	5	58	63	3	1	46	97	160	13	62	6	0	0	222	16	16	1	12	35	0	21	7	1	2	12	68	13
ASV_186	1	19	36	25	103	43	99	1	16	9	75	52	90	0	167	4	0	0	7	49	67	75	83	4	2	17	28	0	27	33	347	5	8	11	0	0	0	7	2830	1	41	3	1	3	61	25	0	11	7
ASV_163	45	6	18	1	18	527	44	9	1	10	8	4	28	139	54	36	8	33	10	20	26	8	15	22	12	55	9	9	4	8	3	18	0	0	0	159	0	1	0	8	20	318	57	56	63	20	5	4	3
ASV_247	0	0	3	20	8	1	2	111	1	0	16	19	0	2	0	4	0	1	2	7	112	9	4	13	1	12	3	12	7	2	2	9	1	85	5	368	1	0	0	0	0	19	1	19	7	0	64	69	53
ASV_294	132	24	4	4	22	12	0	2	9	21	2	6	2	8	8	38	2	12	14	4	11	8	30	69	40	6	5	106	5	2	105	9	574	657	0	3	21	626	427	416	182	441	13	22	10	12	14	3	35
ASV_182	2	2	0	5	13	58	4	8	38	5	0	6	1	19	148	5	3	2	7	0	3	0	8	17	71	0	0	18	107	1	0	69	0	61	1	0	1	0	657	0	0	0	16	144	1	0	6	50	0
ASV_128	0	0	0	0	1	213	0	0	0	0	0	2	8	44	0	0	0	0	0	6	0	2	0	0	0	4	0	0	2	0	0	0	0	0	0	0	0	0	5	0	0	0	0	0	3	1	0	0	0
ASV_161	18	40	44	66	176	73	16	0	0	24	19	21	75	16	9	6	0	3	27	58	52	121	47	1	2	19	20	1	0	1	4	0	0	0	0	0	0	0	0	0	2	0	16	14	3	20	0	1	1
ASV_278	1	12	5	3	11	7	1	6	4	2	2	13	5	0	6	11	1	7	45	11	33	6	9	146	2	6	9	2	5	0	5	2	482	863	0	132	854	823	488	278	294	1	6	22	0	14	33	1	44
ASV_168	205	37	40	20	45	30	19	2	7	20	18	10	33	13	15	39	0	224	46	15	19	2	16	178	13	3	2	149	1	0	24	3	15	5	143	8	0	145	0	137	406	897	88	118	5	17	3	14	0
ASV_245	8	1	34	20	63	274	13	5	7	6	84	32	18	78	25	5	0	3	2	22	1529	6	148	1	10	312	0	2	2	3	0	2	0	0	3	0	0	0	0	0	2	1	6	9	187	3	2	9	1
ASV_131	0	0	0	6	1573	241	0	0	2	0	0	2	65	15	59	0	0	0	0	0	3	301	0	0	1	42	0	46	0	0	488	1	140	0	0	0	0	0	6	0	0	1	0	0	53	56	0	0	0
ASV_206	11	5	5	21	34	23	3	0	13	5	7	3	26	57	2	8	0	4	6	3	67	4	15	5	4	12	19	53	1	1	75	26	68	11	11	39	3	18	3	1483	107	99	9	1	12	6	18	1	4
ASV_180	25	22	669	41	522	55	117	1	0	22	396	55	53	22	150	8	0	16	79	381	67	89	73	1	0	35	12	0	0	6	24	4	1	1	25	0	0	0	0	0	2	18	15	35	29	17	1	0	1
ASV_156	0	0	0	4	1	1	2	0	0	5	0	1	4	0	2	0	8	0	1	1	11	1	0	0	0	17	363	0	0	0	0	0	0	0	0	0	0	0	0	4	0	0	1	4	6	331	2	0	0
ASV_284	28	24	67	62	107	62	130	1	2	29	150	62	218	13	104	2	2	115	15	62	175	94	15	0	1	55	46	6	1	0	151	6	0	1	1	0	0	4	7	0	14	21	12	40	33	46	1	4	0
ASV_217	5	2	2	1	82	32	29	2	4	2	5	3	9	73	12	8	0	2	10	3	59	17	2	1	28	8	21	5	0	2	1496	7	352	0	0	10	2	3	46	751	12	30	0	7	6	3	13	3	7
ASV_181	41	125	12	180	31	77	5	5	32	76	5	137	33	16	225	114	12	33	79	13	19	452	59	2	3	2	10	2	182	314	7	7	3	5	0	1	0	0	8	0	0	3	41	240	2	51	23	14	68
ASV_185	13	9	2	0	1	4	0	26	12	18	0	77	2	1	0	68	3	12	7	2	0	1	0	7	7	12	18	0	132	2	2	883	0	5	122	10	4	0	0	0	0	0	11	28	2	5	10	34	0
ASV_211	8	9	1	3	2	1	0	6	10	12	0	2	6	0	0	13	4	9	129	0	3	0	0	13	9	3	4	0	254	1	0	28	0	5	1	0	12	1	3	56	6	1	3	22	0	1	35	27	1
ASV_225	55	3	8	34	2	13	0	87	44	43	10	112	3	5	0	17	35	3	5	11	48	0	7	43	44	7	27	0	140	10	0	7	125	2	0	6	1	130	14	31	0	0	10	10	3	42	110	22	633
ASV_179	130	75	31	20	17	0	4	0	1	227	33	26	356	2	23	29	194	514	131	113	49	28	57	0	1	6	7	0	3	0	21	2	0	0	0	0	0	1	48	0	45	127	154	109	15	34	0	2	3
ASV_281	0	0	0	11	7	3	0	105	13	0	0	6	8	14	0	0	3	0	0	21	3	11	23	97	34	0	0	26	0	1	0	1	138	198	235	0	0	10	0	0	0	0	0	1	1	0	131	36	32
ASV_230	6	1	12	135	51	109	41	4	0	11	42	112	127	42	21	5	373	11	11	19	12	46	107	1	1	41	9	4	0	11	0	7	13	1	0	0	0	1	256	0	7	26	4	17	16	14	4	1	1
ASV_192	4	10	36	48	39	42	78	3	1	14	144	68	30	20	94	2	0	2	407	61	114	14	24	2	2	1	16	0	0	0	137	0	1	6	32	0	0	7	7	0	11	7	21	104	6	20	2	1	0
ASV_184	11	14	94	70	253	66	43	1	0	46	547	111	260	17	19	7	10	80	46	435	37	107	80	1	1	17	53	4	3	11	152	0	4	0	13	1	0	0	109	1	53	2	70	12	17	55	4	19	1
ASV_132	89	0	0	0	0	74	807	0	2	0	1	0	0	18	884	0	0	130	0	3	0	0	36	0	0	1	0	1	0	0	0	0	0	0	0	0	0	0	0	0	0	0	0	61	378	2	0	0	0
ASV_196	5	8	0	0	9	5	1	58	22	13	0	1	0	1	4	6	8	5	26	0	0	3	0	161	30	2	3	84	28	1	0	18	1	1	5	588	310	0	0	1	3	1	11	7	0	0	14	56	2
ASV_160	58	2480	31	12	5	3	0	0	0	67	15	138	1	3	0	103	0	236	43	2	7	9	6	0	0	19	1	0	45	2	20	1	3	0	0	0	0	15	0	0	0	0	189	247	0	16	14	0	1
ASV_229	98	31	1	6	7	25	0	1	6	47	2	2	5	24	2	276	5	27	71	2	3	0	6	3	2	7	10	21	6	1	0	4	372	200	0	13	2	1221	171	29	28	35	26	15	1	5	37	1	10
ASV_195	1	22	122	14	22	140	74	7	2	12	43	36	18	40	109	8	2	8	7	20	21	21	286	0	0	30	14	4	4	62	2	17	3	0	12	2	0	0	4	0	0	0	65	103	63	85	1	1	0
ASV_201	5	9	0	0	0	26	9	9	65	8	0	0	0	3	567	12	0	14	5	0	0	0	9	4	283	7	0	40	4	0	2	0	1	0	0	382	0	0	1	0	0	0	9	3	0	1	5	129	4
ASV_153	180	162	8	29	149	24	4	9	2	8	9	57	26	1	50	36	3	155	29	3	163	48	64	0	0	10	3	1	2	0	44	39	0	8	0	0	0	0	238	1	307	0	70	300	12	33	2	19	1
ASV_226	6	4	4	7	49	30	37	0	1	2	1	0	486	7	66	2	0	2	1	8	17	21	10	1	1	11	48	0	0	5	74	2	1071	1	1	0	4	836	43	1	5	0	2	0	9	11	1	1	0
ASV_162	13	6	0	18	8	13	0	16	0	16	0	62	2	2	0	49	31	12	12	9	7	10	10	1	0	12	14	1	1687	0	3	0	37	16	196	1	0	1	0	0	0	0	12	5	22	3	21	2	0
ASV_231	6	310	20	0	514	7	1	128	0	10	7	0	88	5	3	76	0	9	10	32	1	4047	3	0	1	0	8	0	0	2	2	1	0	1	0	0	0	0	14	0	0	0	10	749	3	48	0	1	4
ASV_171	7	0	0	4	0	253	0	37	42	0	0	13	0	77	0	0	0	0	0	0	0	0	0	40	36	0	3	0	2	0	40	0	0	210	0	0	0	0	0	0	0	0	0	1	0	8	96	0	0
ASV_194	428	20	4	4	93	32	8	0	4	572	4	8	7	17	54	58	109	31	18	7	5	31	1	1	120	1	5	3218	0	0	163	8	37	34	0	1	0	955	35	3	10	681	38	7	3	8	106	11	1
ASV_183	0	0	42	213	4	0	0	0	0	0	0	543	6	0	0	0	0	0	0	0	43	4	0	0	0	211	1	0	0	0	0	1	0	0	0	0	0	0	0	0	11	33	0	0	259	272	1	0	0
ASV_175	11	460	355	47	65	7	0	1	0	16	133	49	18	20	2	24	16	21	13	150	15	111	2	0	0	17	4	0	4	2	45	11	0	0	0	0	0	1	0	0	0	0	175	85	8	20	2	1	3
ASV_172	0	0	0	6	0	4	2	3	1	2	0	9	0	75	1	10	1	1	3	0	4	0	0	2	1	1	41	4	6	1	0	0	0	1	0	213	0	0	0	169	0	0	5	1	7	15	3211	3	5
ASV_301	2	0	4	16	3	6	0	37	12	6	0	11	1	0	1	2	2	0	0	7	3	1	7	4	6	13	0	3	8	2	0	19	8	2	0	2	0	0	0	0	0	0	5	1	7	9	26	35	59
ASV_433	0	0	1	0	49	1	2	0	0	0	3	0	44	0	4	0	0	1	0	6	1	3	0	4	0	0	1	6	0	3	13	20	3	959	0	1	0	2	2	5517	201	2	0	0	2	1	11	2	7
ASV_309	672	3	0	2	3	0	2	5	0	194	0	0	1	1	6	30	5	51	23	3	3	0	0	120	1	2	0	1	2	7	10	1	10	0	18	16	9	44	4	31	221	30	23	2	0	0	298	1	1
ASV_173	72	1	14	4	7	155	28	0	7	1	11	5	1	27	36	12	5	70	0	14	57	6	4	0	2	144	1	1	5	0	0	0	0	0	0	0	0	0	0	0	3	0	3	52	70	4	1	7	0
ASV_333	69	14	1	4	13	4	0	0	0	48	2	0	6	2	1	35	5	29	1120	1	2	0	12	25	2	1	7	0	3	2	2	2	27	23	306	322	217	216	0	348	28	6	11	19	0	5	7	0	49
ASV_577	10	14	36	58	203	103	206	3	0	17	60	88	121	24	62	13	3	10	12	55	75	235	52	1	0	17	41	7	0	7	26	4	0	1	0	0	0	0	1	0	6	3	15	30	30	25	5	3	6
ASV_342	226	16	0	3	3	9	2	2	12	64	0	0	4	10	5	79	21	33	28	1	2	0	34	21	6	22	3	12	25	2	0	19	122	24	25	2004	45	5	15	21	39	32	24	3	14	2	44	6	58
ASV_214	9	2	45	18	8	127	0	78	1	2	27	5	11	32	1	5	0	13	3	71	39	12	14	20	1	4	14	94	2	10	8	8	51	39	0	0	0	8	223	1	43	4	11	14	10	20	3	67	1
ASV_204	0	0	5	3	22	0	0	0	0	0	3	3	13	0	0	0	0	0	0	0	34	3	0	0	0	0	16	0	0	0	0	0	154	364	0	0	6	1	43	0	9	0	0	0	2	6	13	0	1
ASV_223	1	13	1	20	2	1	8	716	28	67	1	361	0	1	18	13	16	0	10	0	6	57	45	9	2	1	1	0	21	538	1	1	0	3	7	0	2	0	11	0	0	0	5	56	2	2	16	67	39
ASV_255	0	2	0	7	9	111	19	5	17	0	3	8	10	0	2079	0	2	0	1	4	14	18	83	7	76	1	1	20	1	0	0	39	0	0	0	0	0	0	0	0	2	0	0	3	6	10	1	50	0
ASV_164	1	4	13	8	637	13	7	0	0	5	28	621	13	5	325	4	0	1	11	1	15	1674	423	0	0	2	28	0	1	0	68	1	0	0	0	0	0	0	6	0	0	0	5	37	55	373	0	7	0
ASV_282	25	70	17	25	21	13	10	4	5	8	27	11	15	6	31	12	8	19	9	20	13	27	9	0	23	4	13	10	8	23	1	27	3	214	2	1	0	14	39	140	218	121	24	99	5	12	13	29	3
ASV_286	83	184	4	4	18	1	2	5	0	43	4	0	9	1	0	103	39	209	53	5	5	1	5	26	3	2	4	12	17	1	0	18	8	91	193	1030	26	108	37	248	172	444	29	11	1	4	71	6	8
ASV_483	5	17	0	7	7	9	1	38	11	6	2	4	55	15	13	38	39	12	80	0	11	7	28	306	17	4	16	67	21	2	4	77	24	40	15	254	1	186	4	319	18	103	4	5	3	5	31	26	80
ASV_190	5	3	15	25	22	18	0	4	0	17	2	14	61	1	2	4	0	3	15	7	32	35	34	0	1	2	8	0	0	34	10	0	0	3	0	0	0	0	0	0	4	4	27	3	8	14	0	0	3
ASV_280	3	3	206	160	69	23	8	0	0	9	124	314	84	18	16	0	0	0	0	1694	221	57	21	0	1	29	19	0	0	4	21	1	25	4	0	0	0	0	0	0	18	0	4	75	56	21	0	0	1
ASV_786	8	2	189	126	23	44	43	5	6	6	131	249	2	10	35	1	184	7	1	193	331	6	3	0	6	254	16	6	20	122	1	10	0	0	0	0	0	0	7	0	0	0	11	8	113	67	8	34	0
ASV_246	28	18	1	5	9	5	1	50	24	53	2	8	14	2	4	35	64	12	405	4	13	7	6	85	20	2	1	12	287	27	2	9	6	4	17	22	10	2	1	28	0	1	19	20	5	6	32	9	695
ASV_358	26	39	5	6	23	0	0	400	77	48	3	5	5	3	5	23	3	11	32	4	17	4	11	4604	105	4	2	3	12	7	4	44	20	0	1	1	3	110	2	127	10	0	18	2	0	0	199	2	123
ASV_368	28	8	4	17	3	3	2	11	1	19	0	29	15	0	1	28	137	16	11	12	1	6	5	10	3	4	15	4	85	1	0	105	0	5	789	104	4	1	0	22	0	9	8	8	7	12	51	5	2
ASV_178	0	0	3	6	6	40	1	0	1	0	19	3	4	21	8	0	3	0	0	18	8	12	2	0	0	129	170	0	0	0	0	0	0	0	0	0	0	0	0	0	0	10	0	0	111	767	0	0	0
ASV_241	5	5	5	19	450	49	210	6	0	14	15	8	48	3	150	1	1	2	124	10	15	402	12	2	2	10	37	10	7	1	75	1	17	124	0	0	1	59	150	0	3	554	7	3	10	57	5	121	0
ASV_222	0	0	0	34	5	14	1	0	0	0	5	28	327	5	5	0	0	0	0	11	8	10	120	0	0	7	82	3	8	0	0	725	0	153	0	0	0	0	979	1	0	0	0	0	16	199	2	0	0
ASV_361	32	12	0	37	4	2	0	28	3	21	0	13	21	4	4	32	130	551	33	6	34	3	82	21	9	3	0	133	4	6	0	12	0	0	1	1	15	0	0	0	0	4	21	4	2	4	528	14	220
ASV_507	52	21	39	74	28	23	37	17	18	791	68	43	45	2	24	29	72	179	36	49	50	40	10	5	6	15	24	3	2	4	14	6	2	8	0	30	0	12	9	5	44	108	42	18	31	16	16	6	0
ASV_426	0	0	0	5	6	29	4	20	5	0	0	55	5	6	51	0	0	0	0	4	2	17	110	11	6	0	0	1	5	0	4	9	75	14	3	0	0	44	146	1	464	2	0	0	0	1	5	90	1
ASV_251	5	8	1	8	6	3	0	28	42	9	0	7	0	4	12	14	0	2	4	2	1	7	5	3	14	14	2	21	36	0	0	30	19	32	0	2	48	34	39	0	20	0	7	0	5	2	32	15	2
ASV_224	1	0	35	15	4	158	34	0	3	1	8	7	36	31	70	2	0	0	0	40	25	18	5	0	1	6	0	1	2	0	0	0	0	0	0	0	0	0	0	0	0	0	0	18	8	0	0	0	0
ASV_363	70	3	0	2	0	0	0	1	2	12	0	0	1	0	0	15	0	5	266	0	4	0	2	37	1	0	2	2	32	1	0	21	449	187	73	789	209	361	67	546	277	40	2	5	2	0	40	1	273
ASV_205	7	28	7	8	0	26	450	0	0	54	4	2	0	9	18	15	21	2	34	5	10	8	35	0	0	1	30	4	0	2	81	15	0	0	0	0	0	0	0	0	0	0	89	8	1	34	2	1	0
ASV_234	3	0	99	39	93	140	494	0	3	0	61	33	116	54	642	74	0	0	1	6	426	97	163	0	4	40	11	11	0	0	40	0	1	0	0	0	0	0	0	0	0	0	2	31	110	16	2	0	0
ASV_334	2	3	6	2	29	15	7	0	0	4	5	4	34	13	17	3	0	0	2	8	43	5	1	0	0	95	42	0	0	0	1	0	1102	0	0	0	0	99	13	5	2	0	13	0	160	5	0	0	0
ASV_262	21	25	8	5	10	19	0	0	5	23	7	18	13	10	5	127	21	32	18	1	22	23	3	42	4	4	1	8	3	3	23	30	1512	34	0	0	1	164	24	0	52	59	25	23	10	12	33	6	0
ASV_198	25	66	58	8	146	16	1	2	5	22	146	213	42	6	217	9	0	1	19	16	33	360	253	2	2	3	14	0	15	1	35	3	91	0	0	0	0	34	120	27	3	15	17	46	14	114	2	67	1
ASV_219	0	9	7	9	5	22	0	2	0	0	55	7	3	4	69	2	0	0	1	5	1	57	11	0	1	4	0	2	0	0	0	5	0	0	0	0	0	0	0	0	0	1	1	62	2	5	19	1	0
ASV_216	1	0	0	2	0	0	0	2	2	0	0	1	0	0	0	0	0	0	0	0	2	0	0	2	0	0	3	0	3	2	0	1	0	0	1	1	0	0	0	2	0	0	0	0	0	7	3	2	7
ASV_228	236	55	11	11	4	40	20	1	2	44	4	9	3	5	66	68	0	446	23	15	38	6	22	0	1	2	5	102	3	0	32	0	378	0	0	0	1	168	0	110	123	128	371	28	11	34	1	6	0
ASV_1119	0	0	26	4	10	31	0	46	5062	9	39	4	141	109	0	2	4	0	1	29	10	16	19	29	1160	2	3	7	0	0	0	3	0	0	0	0	0	0	0	0	7	21	16	18	8	6	2	0	0
ASV_276	4	2	16	30	43	38	71	0	5	28	21	15	44	11	126	14	0	1	3	16	33	12	19	26	0	1	15	77	2	1	50	3	204	14	0	6	4	128	78	288	1077	189	9	4	4	17	4	0	2
ASV_269	21	15	70	41	97	25	41	0	1	24	267	82	75	13	81	11	2	40	22	57	120	46	19	0	0	8	37	2	1	29	135	0	1	2	0	0	0	1	27	1	1	13	8	27	13	14	1	1	1
ASV_793	0	0	41	11	43	66	52	1	1	1	25	7	22	14	5	2	0	0	1	8	97	72	11	1	2	2	59	120	1	3	30	2	38	33	1	0	0	79	5	28	207	4	4	1	7	95	4	4	2
ASV_472	5	1	3	4	2	5	1	5	5	7	0	0	0	30	1	7	0	2	2	0	20	1	0	16	116	1	10	5	0	0	3	0	0	833	8	0	4	0	1	8	1	1908	6	0	2	2	2	0	7
ASV_303	5	2	0	0	6	5	0	1	2	8	1	1	2	20	1	20	1	11	177	0	2	0	13	50	0	2	42	2	7	4	1	1	153	74	453	108	1093	196	132	187	475	0	8	15	3	5	27	1	264
ASV_273	9	4	0	6	1	0	0	7	6	17	1	1	2	0	5	56	5	10	61	0	16	0	8	0	3	5	11	78	79	31	3	40	0	1	40	5	132	0	0	0	0	0	2	22	4	5	97	13	927
ASV_297	0	6	49	18	2	31	3	8	30	0	89	13	0	7	5	0	0	0	20	69	1	0	9	7	387	0	2	5	9	2	19	0	99	14	0	21	0	285	76	35	79	19	0	47	3	13	4	11	0
ASV_488	14	12	41	146	47	18	77	18	1	62	38	85	199	5	49	12	35	29	16	93	53	54	36	0	0	36	19	5	0	1	14	0	0	0	0	2	0	1	0	0	4	4	26	17	25	24	0	0	0
ASV_237	0	19	2	0	3	10	0	1	6	0	0	1	0	1	0	15	0	3	5	7	0	2	0	2	1	21	8	0	4	3	4	0	6	0	0	0	0	0	6	0	0	0	1	33	14	58	1	1	0
ASV_218	11	2	978	36	123	75	21	6	7	18	759	131	23	33	43	10	1	4	5	354	74	10	79	1	13	90	15	1	3	7	35	0	0	8	0	0	0	0	0	0	1	0	19	37	85	28	1	11	1
ASV_299	10	5	0	33	20	44	6	75	4	16	10	9	2	3	183	3	48	3	2	1	15	24	78	4	1	75	14	49	2	0	0	64	0	0	0	0	0	0	3	0	1	0	0	23	67	191	10	1	0
ASV_341	4	1	3	0	2	20	3	30	60	9	2	0	6	4	186	20	0	3	64	1	0	1	9	20	86	0	11	21	4	8	2	19	0	6	122	119	0	0	0	0	0	12	4	0	2	14	12	92	4
ASV_264	0	0	0	6	10	4	0	2	0	0	3	0	1	3	0	0	0	0	1	0	0	2	5	0	1	1	0	0	48	3	0	99	237	84	0	87	78	322	0	120	0	0	0	5	0	0	31	11	84
ASV_350	0	4	8	4	8	1	0	1	0	6	3	0	57	2	4	5	0	50	15	7	13	0	5	33	1	0	6	2	0	0	56	0	1	250	1	257	28	0	121	1130	23	48	2	3	0	2	1	0	0
ASV_615	0	1	0	1	17	4	1	5	5	0	0	1	13	3	0	2	0	0	5	0	0	2	57	85	4	1	0	0	1	0	0	0	82	90	0	33	3	0	12	1752	1	2218	0	1	3	1	0	3	0
ASV_244	22	1	399	118	49	45	49	3	0	19	54	35	53	22	42	16	73	28	4	85	36	74	32	2	2	86	4	10	2	0	12	7	0	34	1	1	0	0	0	0	1	2	37	94	17	25	1	2	0
ASV_256	33	2	959	101	8	75	25	0	2	35	997	103	4	21	184	11	0	64	5	11	63	12	105	0	2	26	16	5	6	1	12	0	18	0	0	0	0	3	11	34	7	19	15	38	25	32	0	2	0
ASV_355	0	0	3	16	0	67	0	114	74	0	0	21	1	23	0	0	0	0	0	2	1	1	0	52	57	0	0	0	31	0	0	5	0	1	294	0	1	28	2	1	0	0	0	1	0	0	1	2	4
ASV_324	8	16	41	66	51	36	15	12	1	29	220	46	167	11	31	5	43	3	7	75	47	63	18	1	0	30	12	5	0	4	5	5	0	0	9	0	0	0	5	0	2	1	20	25	23	11	1	2	1
ASV_265	0	0	0	1	10	360	2	2	3	2	14	1	2	222	0	2	0	0	0	3	18	1	3	0	2	1161	0	4	0	6	1	0	0	0	0	0	0	0	0	0	1	0	2	4	494	4	3	1	0
ASV_259	65	3	420	64	468	26	2	0	0	12	115	0	58	2	5	4	0	53	1	183	4	729	5	0	3	83	21	40	0	52	4	12	0	0	0	0	0	0	6	0	0	0	14	12	62	134	1	8	0
ASV_232	1	1	56	12	0	7	3	10	18	2	4	2	1	9	2	0	0	1	19	49	7	0	12	11	464	2	28	33	3	0	0	0	70	0	0	2	0	145	18	1	0	3	0	30	3	37	10	6	0
ASV_215	102	2	5	6	22	9	2	2	2	3	2	2	19	11	9	10	15	2	5	3	23	4	45	4	1	7	3	12	1	1	2	5	7	2	4	8	0	27	0	6	8	28	13	1	0	2	0	0	1
ASV_260	0	0	0	0	0	4	62	0	0	0	0	0	0	0	32	0	0	0	0	0	12	0	1	0	1	0	0	0	0	1	0	0	0	0	0	0	0	0	0	0	0	0	0	0	0	2	0	0	3
ASV_570	18	6	1	1	7	3	1	2	2	5	0	0	0	2	2	23	0	5	59	2	1	0	4	59	4	10	1	3	15	3	0	22	98	24	124	614	148	299	75	75	16	0	2	1	10	1	47	2	83
ASV_456	57	6	11	4	2	11	0	8	2	4	16	19	10	2	14	6	2	8	2	8	8	3	36	0	4	1	0	1	1	0	6	14	18	2	8	1	0	221	46	158	597	43	31	4	11	3	9	12	0
ASV_409	210	9	4	6	4	6	1	58	26	71	0	4	8	6	0	12	60	27	8	11	41	2	9	22	23	7	5	18	0	0	0	13	7	93	220	6	11	7	53	14	3	63	17	3	10	8	9	5	0
ASV_242	23	18	23	8	4	83	2	4	0	10	5	4	0	7	25	16	10	12	6	15	2	0	1	0	0	52	4	8	18	0	2	0	0	0	0	0	0	0	0	0	0	0	306	6	8	31	11	1	0
ASV_252	11	4	9	25	10	21	47	2	2	1	8	18	12	15	83	18	0	5	5	5	7	8	13	0	3	175	0	8	0	0	0	1	0	0	0	0	0	0	0	0	0	0	4	37	81	16	0	1	0
ASV_388	2	0	51	7	5	0	1	0	1	0	3	4	19	0	4	0	0	0	1	36	7	6	13	6	0	1	10	1	8	11	45	2	15	61	179	2	8	188	16	9	848	49	1	1	0	18	19	1	2
ASV_293	0	0	0	3	0	0	0	41	0	1	16	2	0	2	0	3	1	0	0	0	18	9	0	4	0	6	19	21	25	0	0	0	0	5	15	2	0	0	0	0	0	0	0	0	10	4	63	0	0
ASV_238	10	0	12	6	35	22	4	1	4	8	1	2	10	5	1	10	0	146	2	1	4	7	10	244	9	3	594	0	0	2	1115	0	17	0	0	0	0	49	0	226	222	216	14	4	1	40	1	0	0
ASV_313	0	1	0	0	58	0	0	3	1	2	0	2	5	0	0	3	0	2	1	1	3	13	2	48	0	0	0	0	1	0	0	59	0	7	9	9	0	6	201	4	10	0	4	1	5	1	1	4	0
ASV_250	13	12	3	0	11	10	0	57	3	17	1	20	1	4	8	82	2	13	13	9	15	3	4	18	4	0	8	1	61	7	0	49	28	33	56	25	5	85	93	0	18	0	11	16	4	4	222	22	57
ASV_345	0	0	6	0	0	1	0	262	8	0	0	1	0	0	3	0	45	0	0	5	0	0	0	5	5	0	0	0	0	0	0	0	0	0	0	0	196	0	44	0	40	0	0	0	0	1	0	15	0
ASV_249	15	1	36	22	45	95	23	11	12	1	46	34	52	25	98	24	1	16	2	31	214	26	49	1	13	27	17	6	3	3	9	0	0	4	0	0	0	0	0	1	15	1	16	140	9	8	1	19	0
ASV_338	2	4	43	0	39	216	50	2	8	9	4	3	53	46	320	1	0	11	9	4	54	28	18	3	6	24	187	0	0	0	11	0	0	0	0	0	0	2	0	0	24	48	23	5	12	59	0	27	0
ASV_292	15	0	10	30	31	5	35	4	0	5	30	78	25	1	127	18	1	8	4	4	1031	10	12	0	27	85	0	3	0	0	0	3	0	0	25	0	0	0	0	1	0	0	4	18	101	0	2	7	0
ASV_285	140	37	0	3	6	20	1	12	66	53	5	12	10	46	4	29	66	12	30	0	50	8	10	5	216	9	8	633	5	9	50	0	12	0	0	2	0	11	117	76	2	1	189	6	3	10	15	4	4
ASV_233	0	2	0	0	605	13	1	0	0	0	0	0	42	11	1	0	0	0	0	0	0	701	0	0	0	0	0	4	0	0	1689	0	0	0	0	0	0	0	0	0	0	0	0	1	0	0	1	8	0
ASV_556	9	9	0	5	54	4	1	99	17	7	1	28	2	3	7	14	5	2	18	1	10	39	3	276	40	3	9	40	14	2	2	48	0	2	128	30	18	6	4	14	45	0	6	10	2	4	18	55	0
ASV_257	14	399	0	0	8	34	0	0	0	26	15	8	3	6	118	36	9	23	17	0	2	94	5	0	0	30	14	2	2	0	0	227	0	0	0	0	0	0	0	0	0	1	25	387	16	112	23	0	0
ASV_491	1	10	6	20	28	9	90	0	1	6	2	5	11	4	89	1	0	2	7	9	41	5	18	0	1	6	17	16	1	6	4	0	1790	53	0	0	1	994	28	150	1	132	10	5	25	13	0	5	0
ASV_270	2112	40	0	0	0	0	0	0	1	260	0	0	2	0	0	70	19	1047	104	0	0	0	0	4	0	2	0	0	1	0	0	7	0	0	0	21	0	0	0	0	0	1491	60	0	2	0	0	0	0
ASV_227	12	645	9	2	5	142	0	2	2	24	4	106	1	61	0	25	1	22	18	8	0	6	26	0	0	2	1	0	1	2	3	0	0	0	0	0	0	0	0	0	0	0	27	32	7	5	0	0	0
ASV_754	53	2	4	4	0	10	0	3	4	20	0	0	1	9	4	3	4	4	4	9	9	0	4	163	4	0	1	17	2	15	28	2	0	30	3	245	0	2	0	11	357	786	6	0	4	2	48	2	1
ASV_307	0	0	0	0	0	0	0	0	0	0	0	0	0	0	0	2	0	0	0	0	0	0	1	0	0	2	1	0	23	0	0	0	0	0	0	981	0	0	0	4	0	2	0	0	0	0	2	5	0
ASV_314	35	4	66	12	72	59	24	0	0	16	16	0	26	158	30	42	0	34	12	49	70	4	59	0	0	183	2	1	0	0	2	10	0	4	0	19	0	0	0	14	6	314	16	7	219	7	0	0	0
ASV_462	17	1	3	2	18	0	0	2	0	9	2	9	0	4	4	8	0	2	9	4	62	7	1	1	0	0	3	3	2	11	68	1	271	675	0	0	1	11	623	131	1	239	10	8	8	1	3	0	0
ASV_320	8	2	0	2	21	1	0	1	0	8	0	0	2	2	0	16	0	17	722	0	0	2	0	5	1	2	1	2	43	3	0	0	289	189	0	81	518	105	50	0	0	0	7	8	2	0	9	0	185
ASV_335	32	40	0	10	0	0	1	3	2	35	1	0	2	14	0	393	0	52	273	0	0	1	3	4	10	0	5	0	22	2	0	465	106	17	2	196	147	107	37	0	0	0	24	22	0	7	0	21	136
ASV_392	13	9	0	2	3	4	0	1	0	6	1	0	1	2	0	43	0	7	144	0	0	0	0	7	0	4	5	0	850	1	0	0	24	6	2	29	111	167	6	7	146	0	2	0	3	7	40	2	215
ASV_258	0	0	0	0	0	0	0	1453	4	0	0	3	3	1	0	0	0	0	0	0	0	3	0	15	7	3	3	0	0	0	6	0	0	0	0	2	0	0	1	0	0	0	0	1	33	47	0	1	1
ASV_310	10	2	1	4	21	6	0	2	1	16	0	3	6	6	0	15	3	2	92	0	2	8	9	6	1	1	29	7	17	4	3	8	273	11	0	49	1133	351	42	36	199	1	8	14	1	21	131	3	43
ASV_283	7	0	53	3	1	12	5	3	15	0	19	0	1	4	8	0	0	9	18	187	0	1	7	2	119	7	16	68	6	0	0	0	0	10	0	0	0	0	14	14	40	21	0	27	30	15	5	3	0
ASV_1153	8	7	31	21	97	12	43	0	2	11	31	27	164	3	26	3	0	3	13	30	46	156	10	1	0	8	66	7	0	0	29	40	0	31	0	0	0	0	19	0	1	1	19	8	26	100	2	7	0
ASV_528	1	2	0	19	64	19	0	0	0	3	5	1	3	17	0	8	0	1	16	6	6	12	2	1	1	1	217	1	2	11	1	1	129	193	0	6	696	103	56	64	3	5	2	22	0	71	28	3	162
ASV_446	1	2	86	40	28	29	5	0	0	4	34	65	89	37	5	10	0	0	3	105	71	47	17	0	0	13	7	0	1	0	26	1	0	0	10	0	0	0	0	0	4	0	4	23	19	6	0	0	0
ASV_327	10	8	0	2	9	0	1	0	0	18	0	0	20	0	0	25	0	3	217	2	3	2	7	14	0	0	1	0	0	2	1	0	447	24	565	1	104	275	15	196	134	2	4	0	0	3	4	0	22
ASV_343	2	3	1	4	2	12	0	5	2	1	0	9	5	0	0	9	0	2	43	0	5	0	0	2	2	2	63	0	5	30	3	44	41	8	104	3	39	101	1	36	8	0	3	2	4	11	22	4	1221
ASV_346	30	24	197	42	10	39	67	0	0	0	1	70	16	76	8	5	0	19	4	352	4	7	6	1	0	14	31	0	4	1	1	0	0	3	0	0	0	0	0	0	0	0	4	17	17	91	1	9	0
ASV_377	16	1	3	2	47	0	0	0	0	37	1	2	7	0	0	3	0	76	7	0	3	3	1	6	0	0	20	5	0	0	18	0	2	21	0	1812	1	1	3	8	191	973	10	0	1	6	4	2	0
ASV_521	0	1	0	2	12	2	0	3	0	0	0	1	1	2	0	10	0	0	5	0	0	0	0	0	0	0	11	0	374	0	10	1	1262	3	357	0	1256	1231	116	1	6	0	0	0	0	4	49	0	249
ASV_715	26	5	2	4	24	7	2	1	1	8	12	0	8	7	1	49	3	6	8	4	6	0	0	1	16	4	2	0	1	0	0	3	0	76	0	0	0	85	237	0	44	5	19	4	2	1	1	1	0
ASV_275	0	32	21	0	15	27	0	12	5	1	4	8	0	8	0	19	9	1	11	2	0	20	0	6	0	46	0	0	1	19	0	2	19	33	0	0	2	58	0	0	2	0	13	23	35	15	0	104	74
ASV_243	10	15	19	123	85	173	101	1	0	10	9	100	13	2	18	8	0	5	10	11	300	49	139	5	2	3	2	0	0	0	1	0	0	0	0	16	0	0	9	12	9	5	34	419	7	12	0	0	0
ASV_481	194	3	0	0	2	1	1	1	2	65	0	0	0	1	0	21	0	7	19	2	0	0	2	92	2	0	0	4	4	0	0	0	6	0	0	435	0	69	4	182	89	297	5	2	2	0	262	0	1
ASV_396	42	0	0	2	0	0	0	6	2	26	0	0	0	1	0	7	0	76	2	0	0	1	0	169	3	1	0	1	2	14	0	0	0	0	0	688	0	0	0	93	0	420	2	1	0	0	7	0	65
ASV_248	0	0	1	0	0	2	0	1	1	1	2	0	0	1	0	0	0	0	0	3	0	0	0	3	1	2	2	0	1	1245	0	0	0	0	0	0	0	0	0	0	0	0	0	0	1	4	0	17	9
ASV_630	0	2	0	0	0	4	0	0	0	0	0	1	0	7	0	9	0	1	276	0	2	1	2	3	0	2	2	1	34	0	22	0	570	2	0	39	816	0	103	0	25	0	0	4	2	0	19	0	0
ASV_236	3	42	108	7	50	33	0	2	0	8	37	11	4	11	0	11	13	5	7	50	2	101	53	0	0	14	4	0	0	17	10	1	0	0	0	0	0	0	0	0	0	0	112	25	11	15	0	0	0
ASV_474	156	24	1	1	33	0	3	2	2	50	0	0	6	4	9	75	6	58	46	0	14	3	1	13	3	1	1	48	1	4	34	2	230	410	1	8	1	94	5	89	66	27	27	9	2	5	8	1	3
ASV_520	7	6	0	2	3	2	0	14	3	7	0	4	0	0	0	16	0	27	7	0	0	1	0	1	3	1	0	0	3265	0	0	2	0	0	0	0	0	0	59	0	0	0	8	0	5	1	38	0	0
ASV_340	18	18	54	1	3	10	6	0	7	5	107	4	22	6	13	6	0	6	13	43	9	1	6	1	7	4	1	0	1	0	21	2	267	19	0	0	0	79	90	95	2	837	11	9	5	4	9	23	0
ASV_305	20	15	0	5	8	0	0	72	4	40	0	1	0	0	0	31	0	50	42	2	3	6	0	23	5	6	1	5	6	1	0	0	0	0	0	182	5	0	1	0	0	0	12	3	5	12	39	2	1
ASV_423	1	1	2	2	0	16	0	67	51	5	2	6	3	12	0	8	0	1	13	1	5	0	2	60	70	7	1	2	11	4	0	4	1	3	0	0	0	2	39	0	0	0	2	2	6	19	127	12	19
ASV_298	0	0	0	2	2	0	0	0	0	0	16	0	0	0	0	0	0	0	0	0	0	45	0	0	0	0	0	0	0	0	1	0	0	0	0	0	0	0	0	0	0	0	0	0	0	0	1	0	0
ASV_267	6	21	68	10	11	46	0	2	1	21	5	18	0	17	10	16	1	20	6	43	8	4	4	0	0	63	35	0	6	2	0	0	0	0	0	0	0	0	0	0	0	1	487	6	47	991	1	4	0
ASV_347	10	0	1	13	5	5	2	55	2	52	6	19	0	9	2	16	3	60	14	1	12	7	1	11	3	1	28	27	21	10	0	0	9	179	982	17	50	0	3	181	188	0	9	10	7	19	154	11	41
ASV_289	27	0	2	0	13	0	0	3	0	8	2	0	0	6	0	22	0	0	84	1	1	3	0	88	0	4	6	2	19	0	8	0	54	165	1	5	7	101	19	218	51	0	2	10	0	39	596	0	7
ASV_308	1	0	0	0	0	1	0	0	0	0	0	14	0	0	2	0	0	0	0	0	0	0	0	0	0	0	0	0	0	0	0	0	0	0	0	0	0	0	0	0	0	0	0	0	0	0	0	0	0
ASV_326	55	11	16	2	3	7	3	9	2	18	1	0	30	10	2	6	262	1	15	3	16	1	0	33	2	5	5	0	1	0	4	4	3	0	0	0	0	42	0	3	336	0	175	1	6	0	0	2	0
ASV_348	13	2	6	2	0	9	4	3	2	6	18	9	39	0	10	14	0	8	13	9	15	4	2	2	3	1	0	2	1	0	23	2	456	490	0	0	0	203	16	64	101	23	11	0	0	4	9	7	0
ASV_662	22	5	12	21	5	4	11	8	5	41	54	0	11	17	13	13	0	2	11	16	23	7	5	64	1	3	3	10	2	0	31	2	122	1	0	5	3	133	5	1721	423	49	318	9	5	1	7	2	1
ASV_783	0	0	0	0	16	14	7	1	0	5	0	0	47	8	8	2	0	1	1	1	3	2	3	42	1	1	1	11	0	2	2	3	87	175	0	0	14	22	4	331	28	184	2	0	2	0	5	0	2
ASV_449	18	4	42	2	28	19	17	2	3	3	152	12	59	5	24	2	0	52	3	42	8	19	7	2	6	1	0	7	0	1	12	1	86	0	0	2	0	40	5	25	8	9	11	0	1	5	6	1	0
ASV_375	271	6	3	21	2	13	3	7	4	63	5	38	7	8	1	41	40	412	15	4	8	3	4	1	0	25	7	6	3	2	3	4	0	63	2	5	0	0	40	0	17	0	18	13	21	6	6	1	1
ASV_402	7	15	9	0	5	2	0	40	3	19	0	0	1	0	4	79	0	12	11	7	5	0	1	9	7	1	79	0	1	22	0	1	0	0	0	1518	2	0	0	2	14	0	6	19	1	47	5	0	1
ASV_891	7	2	135	53	16	16	36	1	1	39	154	85	2	10	56	4	1	4	0	135	399	2	10	0	3	358	9	10	1	3	0	0	1	0	0	0	0	0	0	0	0	0	11	14	222	17	1	4	0
ASV_352	0	0	0	2	6	36	2	103	21	0	0	1	3	34	625	0	2	0	0	1	0	6	1	38	42	9	4	9	1	0	0	4	0	1	12	0	0	0	0	0	1	0	0	0	3	7	5	18	0
ASV_277	42	12	57	64	43	78	19	60	3	11	29	29	23	21	97	30	1	12	3	65	184	21	60	0	6	27	25	2	2	2	76	1	0	1	0	1	0	0	0	0	0	3	18	65	18	18	2	6	0
ASV_300	0	0	6	7	3	5	0	0	0	0	9	2	1	7	3	0	0	0	0	1	19	8	0	0	0	9	2	3	5	416	1	0	1	0	0	2	0	0	126	0	0	0	0	0	16	4	0	2	7
ASV_436	3	3	112	94	57	37	6	2	0	8	64	46	27	34	3	7	5	75	3	609	86	73	10	0	0	70	16	0	0	2	10	4	0	0	3	0	0	0	0	0	1	0	4	21	26	3	0	1	0
ASV_302	79	58	14	4	12	8	3	0	0	87	17	0	225	2	6	84	1	34	90	10	10	21	19	0	0	0	0	0	0	0	0	1	0	0	0	0	0	0	0	0	0	0	2099	19	0	1	1	0	0
ASV_498	123	3	37	16	17	12	4	0	0	22	29	1	20	0	0	23	0	62	2	69	19	2	35	2	0	3	33	0	1	0	3	0	1798	2	0	2	0	1645	99	19	12	0	24	2	5	48	0	1	0
ASV_460	0	0	0	0	0	1	2	0	1	0	1	0	0	10	0	1	0	1	0	0	0	0	1	4	0	1	35	1	6	9	0	0	60	53	1	63	470	292	47	28	514	0	0	1	0	1	2	0	225
ASV_239	0	0	0	1	0	0	0	0	0	0	1	13	0	0	0	0	0	0	0	0	25	0	0	0	0	7	69	0	2	0	0	3	0	0	0	0	0	0	0	5	0	0	0	0	6	6	9	0	0
ASV_316	31	678	0	2	5	14	0	0	0	47	10	5	3	2	0	105	3	43	36	0	2	29	0	0	0	1	212	4	0	3	0	37	0	0	0	0	0	0	1	0	0	0	70	164	0	347	4	0	0
ASV_578	27	19	0	1	0	2	0	1	1	83	1	3	1	1	0	26	0	25	712	0	0	6	0	0	0	0	0	2	1	3	0	0	2	8	72	33	1041	3	0	133	1	9	31	1	0	0	5	0	144
ASV_339	9	0	1	3	3	12	12	38	6	12	5	1	2	0	90	0	31	5	3	2	3	3	5	8	16	1	0	40	0	22	0	5	0	1	5	0	1	28	5	0	3	136	0	4	2	2	8	7	0
ASV_290	41	464	0	0	0	0	0	0	0	99	0	0	0	0	0	5336	1	119	296	0	0	0	0	0	0	0	0	0	8	0	0	1	0	0	0	0	0	0	0	0	0	0	82	86	0	0	0	0	0
ASV_466	46	2	0	1	35	2	0	5	7	2	0	2	0	0	3	8	0	7	6	1	9	3	2	303	8	0	2	1	0	0	23	1	1114	724	1	0	8	9	109	20	1	0	7	0	0	4	151	0	0
ASV_279	0	0	0	14	0	18	0	10	16	0	0	1	16	1	0	0	0	0	0	0	3	0	4	16	14	0	0	0	31	0	0	0	0	0	0	0	0	0	0	0	0	0	0	0	0	0	1	0	0
ASV_373	0	0	0	0	2	2	0	85	7395	0	0	0	0	28	0	0	0	0	1	0	0	0	0	83	281	0	0	1	3	1	0	8	0	0	0	0	0	0	0	0	0	0	0	1	0	0	0	0	0
ASV_268	15	0	5	1	25	33	10	14	8	3	15	5	26	15	13	13	0	184	4	9	73	8	87	11	13	9	3	7	4	6	60	0	0	4	0	4	0	0	0	0	0	4	5	2	0	5	5	1	0
ASV_272	1	0	0	11	16	29	3	0	0	3	0	7	13	1	4	0	0	0	0	0	4	176	97	0	0	20	0	1	0	0	0	0	0	0	0	0	0	0	0	0	0	0	27	3	11	10	1	0	0
ASV_328	0	7	0	0	5	1	0	1	0	0	0	1	0	0	0	0	0	0	1	2	2	0	0	0	0	1	0	0	0	0	0	5	0	0	0	0	0	2	0	0	0	0	0	9	3	0	4	1	0
ASV_496	0	0	2	2	8	0	0	0	0	4	2	2	0	0	1	9	4	3	457	1	0	0	0	0	0	0	0	0	4	0	0	2	0	7	123	0	1	22	0	95	119	1	3	0	0	0	7	1	0
ASV_359	28	25	10	4	0	5	0	10	9	33	2	0	0	0	0	480	0	43	35	14	0	0	9	7	6	1	1	2	18	13	1	696	3	0	0	0	0	0	165	0	0	0	40	5	0	1	15	2	33
ASV_254	5	2	0	0	0	0	0	0	0	6	0	0	0	0	0	1284	0	1	1	0	0	0	0	0	0	0	0	0	0	0	0	0	0	0	0	0	0	0	0	0	0	0	702	1	0	0	0	0	0
ASV_389	2	4	0	6	51	0	0	2	4	6	0	3	16	1	0	28	0	1	23	3	14	53	0	0	0	3	0	4	30	3	0	3602	0	0	0	1	2	0	0	90	0	0	2	4	0	2	10	1	0
ASV_644	0	0	4	0	9	3	0	9	4	0	0	1	0	0	0	1	0	0	0	0	3	1	2	20	8	1	4	0	3	18	4	2	302	49	15	240	1021	250	72	68	2	0	0	0	0	0	9	5	577
ASV_323	25	9	126	43	43	40	15	0	0	13	34	26	23	287	63	12	17	24	3	79	111	6	22	0	2	65	5	9	0	0	11	0	0	13	0	0	0	3	1	0	0	0	5	85	74	9	3	4	1
ASV_315	3649	183	1	2	13	1	0	2	0	214	2	11	4	0	5	210	51	154	94	1	0	9	4	0	1	0	0	0	0	0	1	0	0	1	0	0	0	1	64	1	0	7	197	197	1	0	5	0	0
ASV_253	0	0	0	0	0	0	0	0	0	0	0	0	0	0	0	1	1	0	0	0	0	0	0	0	0	0	0	0	0	0	0	0	0	0	0	0	0	0	0	0	0	0	3	0	0	0	0	0	0
ASV_287	0	0	2	3	0	0	0	0	0	0	0	1	3	1	0	0	13	0	0	1	30	0	2	0	0	0	0	0	0	0	0	0	8	11	0	0	0	0	2	3	0	0	3	0	0	4	29	0	0
ASV_422	60	4	0	0	2	2	0	0	0	5	1	1	1	0	0	32	11	3	44	1	3	0	10	2	0	0	1	0	9	0	9	11	140	348	187	28	0	587	3	332	8	2	3	1	0	3	261	2	113
ASV_410	4	5	0	11	13	3	10	0	0	2	0	20	0	4	26	36	1	1	4	1	33	6	8	0	0	3	0	1	84	0	0	0	0	1	357	14	4	0	3	0	0	0	16	35	2	7	4	0	0
ASV_337	9	0	39	38	29	0	5	1	0	0	3	51	47	11	2	1	0	3	0	20	34	26	7	0	0	37	3	2	0	0	72	0	0	0	0	0	0	0	0	0	0	0	6	12	41	1	0	0	0
ASV_1044	27	8	0	2	3	1	0	53	5	14	2	3	14	10	0	11	54	10	14	0	37	0	5	206	7	4	3	4	10	2	1	3	96	169	1	33	0	71	1	27	123	35	10	2	2	0	11	10	65
ASV_329	1	1	0	5	7	2	0	8	14	2	0	7	3	3	5	2	0	1	2	0	20	2	0	3	0	2	9	0	21	12	0	18	65	185	0	0	16	39	2	0	0	0	2	1	0	27	10	3	533
ASV_533	221	18	0	2	37	3	1	20	1	136	2	0	2	1	4	37	8	145	13	0	10	4	2	32	1	0	4	2	0	3	0	0	16	578	57	4	9	78	35	39	474	0	41	24	1	3	191	0	0
ASV_390	0	2	0	0	5	0	0	1	0	1	0	0	3	0	0	0	0	0	0	8	2	2	23	0	0	0	1	1	17	0	0	19	27	2	0	0	0	1	0	0	0	1	2	0	0	3	7	2	0
ASV_438	56	10	32	14	83	33	149	2	0	136	93	27	20	1	472	9	310	8	1	28	52	10	12	0	3	82	0	6	1	5	0	0	40	0	0	0	0	0	23	0	0	0	64	39	64	2	1	1	0
ASV_1237	4	1	0	1	1	3	0	2	1	1	0	0	0	0	0	14	0	1	145	0	1	0	1	4	0	0	0	1	2	3	1	0	127	210	119	871	343	129	87	335	27	9	3	3	0	1	3	0	183
ASV_400	1	0	4	16	5	0	0	0	0	2	3	57	0	0	0	0	0	0	1	7	22	1	0	0	1	1	2	0	35	2	0	0	0	0	0	0	0	0	35	0	458	0	0	1	9	3	0	87	0
ASV_601	3	8	0	5	4	3	1	4	9	14	0	0	2	9	0	6	18	12	19	3	2	3	4	11	6	0	0	0	1	2	0	10	4	1105	0	0	0	0	1	1061	599	1	5	15	1	4	0	3	1
ASV_428	0	0	0	0	2	21	0	59	50	0	0	0	0	16	0	0	0	0	0	0	0	0	0	38	47	0	0	0	0	0	0	0	0	0	0	0	0	0	0	0	0	0	0	0	0	0	0	146	0
ASV_470	0	0	2	1	0	0	1	4	3	0	0	0	0	0	0	0	0	0	0	2	4	0	0	2	17	0	3	3	0	0	0	0	26	0	0	1	0	417	0	124	334	0	0	6	0	0	18	1	1
ASV_266	0	0	0	3	0	0	0	0	0	0	0	0	0	0	0	0	0	0	5	1	0	0	8	0	0	0	0	0	194	0	0	0	1	0	0	45	0	0	181	0	0	0	0	1	0	0	6	0	0
ASV_371	4	0	0	5	4	4	0	0	0	5	0	3	0	0	0	24	0	4	776	0	0	1	1	0	0	1	1	0	27	1	33	0	205	66	4	25	68	533	8	2	42	0	2	0	1	1	7	0	258
ASV_506	1	0	0	2	13	0	0	0	2	1	0	2	0	13	0	3	0	1	130	0	1	4	1	7	1	1	3	4	9	0	0	0	295	28	0	36	1802	86	3	198	2	1	0	1	0	0	630	0	0
ASV_414	2	0	5	12	2	1	0	0	0	15	14	43	5	1	0	1	285	0	0	17	26	1	0	0	0	3	1	0	30	0	0	2	0	0	0	0	0	0	15	0	1	0	3	2	7	3	10	75	0
ASV_365	14	47	2	1	3	3	3	28	229	33	1	7	5	6	4	139	12	6	20	4	0	3	34	4	9	0	7	3	65	7	0	263	0	110	0	14	32	1	63	14	2	0	21	8	0	5	15	35	47
ASV_376	13	5	0	4	4	4	1	0	0	14	1	5	0	5	0	36	0	22	312	0	2	1	0	0	2	0	0	0	5	0	0	0	0	9	0	2	0	0	0	0	0	0	7	6	0	0	0	0	0
ASV_524	2	3	19	37	5	11	8	8	3	4	18	45	2	9	36	3	0	2	3	27	98	5	9	1	8	171	4	4	7	52	0	2	34	0	0	157	0	0	23	0	0	0	2	4	86	22	1	37	0
ASV_432	9	6	1	0	1	0	1	13	3	5	1	2	4	0	0	11	22	3	0	0	3	4	5	23	4	1	0	1	9	3	0	1	25	11	140	34	1	21	2	123	34	24	2	13	0	3	22	11	0
ASV_288	0	3	5	0	14	43	3	0	7	0	0	1	1	0	20	0	0	0	0	6	0	0	2	0	2	2	1	5	5	0	0	0	0	0	0	0	0	0	0	0	0	0	0	0	1	3	0	93	0
ASV_801	2	4	2	1	3	1	0	22	2	12	0	1	4	9	1	15	57	1	21	5	4	1	8	1	2	0	3	4	6	4	1	1	39	150	71	230	14	85	40	197	78	4	9	3	0	4	4	11	26
ASV_291	59	24	0	5	6	10	2	1	3	34	0	13	3	7	18	11	0	3	47	0	16	12	23	0	8	0	13	174	2	9	2	0	113	0	0	0	0	387	14	3	43	1	4	35	3	4	7	1	2
ASV_322	0	0	0	0	0	0	0	0	0	0	0	0	0	0	0	0	0	0	0	0	0	0	0	0	0	0	0	0	0	0	0	0	0	0	0	0	0	0	0	0	0	0	0	0	0	0	0	0	0
ASV_296	69	103	0	0	0	0	0	0	0	91	3	0	4	0	0	298	8	90	104	0	0	0	0	0	0	0	0	1	25	0	0	0	0	0	0	0	0	0	0	0	0	0	86	11	0	0	5	3	0
ASV_412	8	2	0	0	0	0	1	0	0	13	1	0	1	2	0	20	0	13	39	0	0	0	0	2	0	0	2	0	0	3	0	0	94	14	67	218	45	11	13	358	31	196	16	0	0	0	6	3	72
ASV_385	0	2	55	174	5	19	18	5	2	4	36	56	10	10	43	4	3	3	1	42	36	5	32	3	17	5	9	8	4	6	97	2	1	2	2	1	0	110	33	16	40	30	7	18	7	19	3	14	0
ASV_405	4	7	0	0	0	20	3	12	48	5	0	0	0	4	162	10	0	6	4	0	0	0	2	13	99	0	0	14	2	0	6	9	0	0	0	128	0	0	0	0	1	0	6	0	1	0	1	116	0
ASV_387	0	6	0	1	65	5	0	4	0	5	1	5	1	7	1	31	2	0	162	0	1	5	0	0	0	10	14	0	5	0	0	2	0	0	80	9	0	0	0	26	261	0	0	28	1	36	0	0	176
ASV_886	0	0	2	0	0	7	0	3	11	0	0	0	0	1	1	0	6	0	0	6	0	0	1	20	22	0	2	2	7	0	0	0	27	20	4	571	5	183	6	270	111	16	0	11	0	0	16	1	0
ASV_1133	0	0	1	0	0	2	14	124	21	0	0	2	0	1	11	1	9	0	0	6	0	0	2	718	116	0	1	8	3	0	6	1	6	163	0	568	0	107	5	31	365	36	1	1	0	12	5	3	0
ASV_317	16	19	0	0	1	8	0	531	3	24	0	1	0	1	2	34	0	32	294	0	0	0	0	3	6	0	0	1	18	0	0	2	0	0	0	0	0	0	0	0	0	0	13	3	0	0	25	0	0
ASV_360	15	8	2	5	14	1	0	6	5	14	0	5	4	4	0	685	0	17	74	0	0	2	0	7	5	2	1	0	313	2	0	0	11	0	0	28	21	33	16	289	2	0	7	3	3	0	1	3	107
ASV_325	8	70	51	12	53	16	1	22	0	9	44	31	12	9	14	136	1	0	7	189	247	18	117	1	1	2	19	2	108	0	130	0	0	0	0	0	56	0	0	0	0	0	20	66	0	9	15	0	0
ASV_529	595	6	0	0	12	0	0	14	2	46	3	0	0	1	0	19	9	10	7	25	6	0	1	167	11	1	2	2	0	77	3	1	7	48	0	24	0	24	23	346	63	0	12	1	0	3	4	0	7
ASV_372	0	0	0	0	0	0	0	0	0	0	2	0	0	0	0	0	1	0	0	0	0	1	0	11	0	0	0	2	1	0	0	0	0	0	0	0	0	0	0	0	0	0	0	0	0	0	20	0	1
ASV_885	11	10	2	6	6	3	18	0	1	20	3	7	3	31	47	17	2	157	12	3	6	4	22	6	0	10	2	0	21	0	0	0	0	0	0	1	20	0	6	2	3	0	71	12	11	5	6	0	16
ASV_306	24	12	0	0	27	0	3	0	1	29	0	0	1	2	2	48	0	13	16	1	1	2	3	3	0	1	12	0	23	19	3	6	121	7	0	69	79	16	83	24	7	0	15	15	3	0	77	0	202
ASV_394	1	2	0	3	14	2	2	0	1	0	0	3	4	0	0	14	0	2	105	0	0	2	0	1	0	0	18	0	16	3	0	6	1	0	0	0	4	33	0	44	0	0	1	4	0	35	66	0	302
ASV_1126	2	6	0	1	4	1	0	2	1	0	0	2	1	1	0	4	4	28	55	1	1	0	5	6	0	1	7	0	3	0	1	11	448	133	144	45	570	193	98	59	60	3	1	0	0	0	12	0	294
ASV_331	3	0	0	1	0	11	4	0	0	10	0	0	4	13	7	185	118	6	1	2	1	0	14	0	0	0	0	0	0	10	169	0	4	5	7	9	6	4	5	9	9	6	1	81	0	0	0	0	8
ASV_1219	0	0	2	8	15	1	0	9	4	1	1	3	3	11	0	0	0	0	12	0	1	3	4	4	3	0	5	0	38	0	1	2	777	13	100	20	7	754	26	1	31	0	0	1	1	0	16	4	0
ASV_263	0	0	0	0	0	2	0	0	0	0	0	0	0	5	0	0	1	0	0	0	0	0	0	0	0	0	0	0	0	13	0	0	0	0	0	0	0	0	0	0	0	0	0	4	0	2	0	0	0
ASV_399	108	6	1	29	105	16	4	2	4	20	5	44	8	4	3	9	0	4	10	1	48	16	2	6	4	16	55	0	2	0	31	0	9	10	0	0	0	3	536	3	1	6	28	2	13	16	0	1	0
ASV_590	1	0	0	3	1	1	0	5	6	3	3	0	0	2	0	10	0	6	7	0	0	1	5	106	3	3	0	2	8	3	1	1	14	0	90	94	103	69	1	690	108	2	4	0	1	2	12	6	150
ASV_304	0	2	538	6	31	2	0	0	0	0	955	205	13	3	236	0	0	0	1	6	12	41	6	0	0	4	6	0	0	3	13	42	0	0	0	0	0	0	5	1	0	0	3	0	133	206	0	8	0
ASV_475	0	0	2	1	0	0	0	2	5	0	0	0	0	0	0	3	0	1	0	1	1	0	0	110	6	2	3	0	1	0	0	0	0	0	41	206	21	0	1	441	9	1678	0	3	1	0	0	0	49
ASV_945	11	12	2	0	1	0	1	1	2	11	0	0	4	0	0	28	80	11	19	2	0	0	2	15	0	3	9	4	12	2	2	2	82	44	383	362	1	46	0	137	6	2	19	0	0	0	12	27	20
ASV_495	62	6	0	3	19	4	0	1	0	6	0	8	1	1	0	30	12	3	120	1	0	3	2	6	0	0	18	1	335	0	8	14	4	1	0	5	83	92	35	33	199	0	1	20	8	14	82	0	94
ASV_594	0	5	1	1	17	0	0	3	7	1	4	3	5	9	1	2	18	0	6	3	4	2	1	2	7	2	1	0	0	0	7	3	93	19	0	57	206	1	27	26	0	2	1	7	4	0	3	4	2
ASV_403	1	1	0	39	2	0	0	39	6	2	0	55	1	0	1	0	0	0	3	3	0	0	57	1	2	0	1	69	0	71	0	34	0	0	0	27	0	0	0	1	2	0	0	1	0	1	1839	15	7
ASV_567	3	1	0	5	0	3	5	0	1	6	1	43	0	5	0	8	0	2	68	0	0	0	0	2	0	4	20	1	1	6	0	0	0	4	0	0	0	1	1	0	19	0	3	0	8	10	20	1	285
ASV_546	5	23	6	4	12	1	0	3	1	19	3	3	0	4	0	24	23	6	38	4	15	1	0	9	1	2	5	1	1	2	0	0	219	15	0	1	0	197	6	10	12	0	14	28	6	8	1	0	87
ASV_439	1	1	2	21	3	0	0	0	0	0	0	69	2	0	0	2	0	0	3	6	0	5	6	0	0	3	4	0	23	0	0	0	83	16	334	52	1	37	0	14	147	0	1	2	5	10	0	0	12
ASV_761	3	6	1	5	6	0	0	2	0	5	1	2	0	0	0	18	0	9	100	2	3	0	8	1	1	0	12	4	39	3	0	7	245	167	0	160	600	87	149	3	58	1	8	8	1	0	9	5	14
ASV_452	0	0	0	0	0	5	0	168	49	1	0	0	0	1	0	0	1	0	0	0	0	0	2	1736	41	2	1	0	0	4	0	0	0	7	0	1	1	4	0	4	1	0	0	0	3	6	4	0	0
ASV_437	1	3	1	0	29	2	1	2	0	2	0	1	4	2	0	13	0	0	18	0	1	3	33	101	0	8	34	0	5	0	3	5	51	63	225	9	0	176	15	13	258	0	2	2	3	23	9	1	0
ASV_398	0	0	2	2	0	0	0	1	3	0	9	4	5	5	2	0	16	0	0	2	0	4	8	23	0	1	3	14	0	0	16	2	43	225	0	41	0	160	6	0	2	0	1	0	1	1	14	24	0
ASV_391	0	0	2	0	0	9	0	2	4	0	0	0	0	4	3	0	0	1	0	0	0	0	1	2	3	0	0	0	27	27	0	0	0	0	0	0	0	0	28	0	0	0	0	0	0	2	0	42	0
ASV_1023	24	3	0	0	1	0	1	0	1	4	0	1	0	1	1	10	5	30	9	0	0	1	5	23	0	2	0	0	13	0	0	0	160	59	46	6	767	292	91	289	9	70	2	3	2	2	7	0	177
ASV_418	0	0	2	6	8	11	2	3	0	0	2	6	0	3	1	0	1	0	4	5	5	3	5	1	0	1	53	0	20	0	13	0	87	4	170	57	60	21	9	69	16	0	1	4	1	26	17	2	0
ASV_482	23	22	3	7	19	0	0	12	13	96	19	4	42	5	0	26	32	56	61	16	3	16	15	1	13	4	4	4	2	0	4	4	1	0	43	5	12	0	7	1	15	0	31	14	2	3	2	4	2
ASV_1199	5	16	23	64	10	24	11	10	0	14	29	140	5	7	33	5	7	8	3	41	73	1	30	3	3	143	14	3	1	7	0	0	0	0	0	0	0	0	0	0	0	0	1	22	89	44	5	6	0
ASV_321	0	0	0	5	1	190	14	0	2	0	2	2	6	48	27	0	0	0	2	0	6	1	2	1	14	1	2	339	2	0	6	0	0	0	0	0	0	0	0	0	0	0	1	0	1	4	7	0	0
ASV_471	0	0	0	0	1	15	0	1782	21	0	0	0	0	5	3	0	4	0	0	0	3	0	7	1102	29	0	0	0	0	0	0	3	0	1	0	0	0	0	0	0	0	0	0	1	0	0	1	0	0
ASV_685	6	10	0	0	1	4	0	0	0	15	0	5	0	6	0	27	0	10	3	0	0	0	0	0	0	0	0	0	160	0	0	0	0	73	0	29	41	0	215	47	0	1	8	0	0	0	10	4	52
ASV_395	13	6	4	1	0	3	0	0	0	17	0	0	0	7	5	16	0	12	8	3	0	0	20	0	2	5	0	1	1	0	0	1	1	13	1	20	0	2	4	21	9	49	6	13	3	0	0	1	0
ASV_381	1	1	4	2	6	34	29	0	0	4	1	1	1	4	144	1	0	3	5	3	22	1	3	0	0	50	32	1	0	0	150	0	2	0	0	0	0	15	3	5	23	69	8	2	46	96	2	6	0
ASV_356	53	12	0	4	13	2	0	0	1	9	0	1	1	5	2	229	6	4	28	1	4	0	60	0	0	2	13	0	15	0	0	0	17	27	50	0	0	168	1	0	54	0	3	9	4	27	5	0	21
ASV_1066	0	0	0	1	0	0	0	294	15	0	0	0	0	0	0	4	0	0	1	0	11	0	5	1191	27	0	0	2	3	0	18	0	39	95	39	22	1	256	6	178	1	0	1	0	0	2	70	0	7
ASV_1072	3	0	100	16	3	8	11	1	1	16	114	24	0	7	10	1	6	1	1	145	227	0	4	0	0	425	5	2	1	0	0	0	0	0	0	0	0	0	13	0	0	0	5	8	208	8	0	1	0
ASV_312	0	3	0	1	2	1	0	0	0	80	0	0	0	1	0	66	16	2	0	0	1	0	0	0	0	0	0	0	0	0	1	6	0	0	0	0	0	0	0	0	0	0	2	0	0	0	5	1	1
ASV_485	4	6	0	0	0	0	0	49	23	0	1	0	0	3	0	7	0	0	2	1	5	0	0	57	41	0	0	3	0	0	6	0	1	0	0	29	0	56	0	1	1	0	1	1	0	0	308	1	1
ASV_353	111	47	1	0	0	2	0	0	2	98	0	0	0	0	2	179	7	46	35	2	0	0	0	0	3	2	1	2	114	0	0	0	0	0	0	0	0	0	0	0	0	0	88	15	0	0	40	1	0
ASV_330	0	1	0	0	0	0	0	0	0	1	0	0	0	0	0	0	0	0	1	0	0	0	2	0	0	0	0	0	6	0	0	0	0	0	0	0	0	0	0	0	0	0	0	0	1	1	0	0	0
ASV_419	0	0	1	0	10	0	4	0	0	0	0	0	3	2	15	0	0	0	0	0	5	6	4	0	0	3	4	0	0	0	1	3	48	0	0	2	0	0	1	3	7	30	1	0	4	0	2	0	3
ASV_357	48	15	2	2	24	2	1	1	0	4	0	7	0	2	8	5	0	3	10	0	6	3	33	0	3	0	14	9	1	14	93	0	185	221	0	0	0	260	195	20	15	0	4	17	0	6	4	1	15
ASV_351	1	3	0	0	17	0	0	0	0	3	0	2	0	0	0	9	0	1	277	0	0	0	1	0	0	0	23	0	9	0	11	0	0	17	0	72	10	0	14	0	143	0	6	16	4	30	0	0	221
ASV_295	0	0	0	0	0	0	0	0	0	2	0	0	0	0	0	7	3	0	0	0	0	0	0	0	0	0	0	0	0	0	0	7	0	0	0	0	0	0	0	0	0	0	0	0	0	0	3	0	2
ASV_589	0	0	0	0	1	0	2	0	0	0	0	0	4	0	1	184	0	0	0	2	0	0	0	0	1	0	0	0	0	0	0	0	0	0	0	0	0	0	0	41	102	0	0	1	3	1	9	1	0
ASV_930	26	9	0	2	4	5	3	0	5	17	0	0	0	7	11	93	3	15	15	0	5	0	2	74	3	1	0	2	2	0	8	1	125	491	83	29	0	139	8	2	17	23	10	13	5	2	69	0	3
ASV_378	6	14	0	0	7	0	0	0	0	22	0	1	1	8	0	14	0	7	114	4	7	5	23	0	0	0	0	0	2	2	4	0	4	162	3	0	62	0	66	110	375	0	6	17	1	1	1	0	100
ASV_545	1	0	0	0	78	22	24	0	2	1	0	1	7	51	25	1	0	0	0	3	21	9	3	0	16	6	23	3	0	0	18	20	95	0	0	0	3	0	14	148	7	0	0	0	5	5	0	0	0
ASV_440	0	1	0	0	0	21	0	55	29	2	0	0	0	9	4	1	0	0	0	1	0	0	0	40	39	0	0	0	0	0	0	5	0	0	0	13	0	0	0	0	0	0	0	0	0	0	0	21	0
ASV_383	0	0	0	0	6	0	0	12	0	4	1	1	29	0	0	1	1	2	1	8	0	7	4	4	2	0	3	2	0	0	1	15	0	0	0	0	1	0	0	0	0	0	1	2	0	2	2	2	0
ASV_427	19	0	137	9	0	48	7	1	1	0	2	45	25	167	11	0	0	7	1	5	88	0	7	0	0	55	3	2	0	0	0	2	1	8	0	0	0	5	0	0	10	43	3	3	37	10	0	1	0
ASV_382	1	0	0	4	7	0	0	0	0	2	0	4	0	5	2	6	1	65	76	0	20	1	0	0	0	0	14	2	2	0	1	14	0	5	0	4	33	1	1	37	213	1	1	2	0	6	378	0	43
ASV_374	10	0	52	12	20	41	118	3	3	3	16	18	33	26	19	23	9	1	3	14	71	10	18	2	5	79	3	7	2	0	13	1	0	1	0	9	0	0	0	6	16	0	17	35	54	18	0	1	0
ASV_604	2	1	3	6	5	1	0	6	0	2	2	4	2	3	2	7	6	0	15	4	1	8	1	2	0	2	18	1	6	1	3	3	127	241	152	105	614	55	177	42	108	0	2	2	4	12	26	5	85
ASV_366	1	4	1	4	2	2	0	0	0	3	3	0	0	0	0	14	0	0	23	0	43	0	0	0	1	0	1	0	2	0	0	1	0	0	4	0	0	0	0	0	0	0	0	1	3	1	0	0	0
ASV_458	8	4	2	16	192	2	3	0	0	5	3	24	25	11	15	23	0	16	6	10	35	9	72	0	1	7	93	0	26	1	29	46	16	0	0	0	9	0	0	0	1	0	5	34	25	58	0	0	0
ASV_397	0	0	0	3	5	0	0	1	1	0	3	0	0	0	0	0	0	0	0	0	1	7	2	5	1	1	0	58	3	0	3	0	0	0	0	1	7	0	6	19	0	3	0	3	0	0	7	0	17
ASV_635	38	6	0	1	0	3	2	2	3	12	0	0	1	4	6	26	2	5	10	2	6	0	4	85	2	1	0	7	2	0	0	0	318	139	0	32	1	120	4	3	40	25	8	12	4	1	1	0	0
ASV_494	5	2	0	0	12	3	0	3	1	0	0	2	2	0	2	15	0	4	50	1	1	0	2	1	1	0	1	0	74	0	3	19	38	21	0	101	72	115	12	133	105	0	3	15	0	8	36	1	283
ASV_454	11	15	2	2	14	3	0	2	3	14	0	2	2	1	0	21	3	7	13	3	14	2	3	37	3	5	12	0	1	0	0	1	641	0	0	5	0	0	0	38	628	35	11	4	1	0	10	0	1
ASV_349	0	17	2	1	0	1	1	0	0	1	0	1	0	0	1	1	0	0	16	0	1	0	1	1	0	0	0	4	0	4	24	0	0	106	0	0	2	0	31	0	3	0	0	1	0	2	6	0	94
ASV_430	0	0	0	0	1	2	6	14	1	0	7	4	0	3	0	0	0	0	0	0	0	7	0	4	0	3	4	7	0	0	0	0	1	0	0	0	33	0	1	0	0	1	0	0	1	0	45	0	0
ASV_522	43	29	14	3	3	4	1	2	1	13	14	3	9	3	4	15	0	76	12	14	3	9	32	3	0	1	3	16	2	0	4	0	59	2	0	0	0	5	4	17	17	594	11	9	5	7	2	5	0
ASV_420	0	0	38	6	21	98	182	0	0	0	25	1	52	23	384	17	0	0	0	4	141	28	62	0	0	109	0	0	0	0	23	0	0	0	0	0	0	0	0	0	0	0	2	3	294	0	0	1	0
ASV_1182	4	4	0	1	0	1	0	0	0	3	3	1	0	0	0	11	0	6	138	1	0	0	0	5	0	0	0	3	27	0	3	0	0	0	0	0	611	0	6	0	26	0	1	1	0	4	22	0	0
ASV_336	0	2	0	8	0	0	0	2	1	0	0	6	2	0	0	9	0	0	0	0	0	0	1	0	0	1	0	0	647	0	0	0	0	0	0	0	0	0	0	0	0	0	0	3	1	4	2	0	0
ASV_463	27	1	2	1	1	2	0	6	5	2	1	1	0	0	4	3	43	0	0	1	0	1	0	0	41	11	1	4	4	330	6	0	3	0	23	1	0	0	28	0	93	0	1	0	5	4	0	38	11
ASV_415	8	0	25	44	8	2	2	0	0	0	2	94	27	12	1	2	0	0	0	7	45	10	2	0	0	1	2	0	1	0	47	1	0	0	0	0	0	0	0	0	0	0	2	4	1	2	0	0	0
ASV_616	9	7	2	1	3	0	0	1	2	17	0	1	0	9	0	152	0	14	39	2	2	1	0	1	1	1	5	12	5	1	0	0	50	141	1	40	2	7	8	7	46	5	5	4	6	10	62	0	0
ASV_1084	1	1	0	3	0	0	0	1	3	4	0	0	15	0	0	15	2	2	9	5	0	1	9	4	1	1	2	0	19	1	0	4	0	0	0	10	5	0	1	0	0	13	0	0	0	2	4	3	133
ASV_384	7	5	0	0	0	0	0	0	0	8	0	0	0	0	0	24	0	6	1	0	0	0	0	0	0	0	11	0	78	0	0	0	0	0	0	0	0	0	3	0	0	0	10	1	0	9	1	0	0
ASV_996	2	1	4	2	1	1	0	0	0	1	0	1	1	7	0	1	0	0	1	2	0	0	10	0	2	12	8	7	27	2	0	0	51	49	149	17	52	168	19	8	52	9	3	1	1	2	2	2	62
ASV_1208	2	1	5	2	0	3	0	8	3	0	13	1	9	0	1	4	4	0	3	3	4	1	63	305	5	1	0	0	1	4	0	0	46	289	0	0	1	321	0	172	2	0	3	5	0	4	7	1	107
ASV_408	73	2	16	36	33	21	2	0	0	16	0	21	33	3	4	19	0	294	7	0	37	15	283	0	0	2	93	1	0	1	0	0	27	0	0	0	0	15	0	0	0	0	29	1	1	34	1	0	1
ASV_457	4	0	1	2	0	2	1	2	0	0	16	0	0	0	2	0	1	0	0	1	2	21	1	0	0	2	23	4	16	5	0	5	60	5	187	0	357	51	12	21	171	0	0	1	2	14	10	0	247
ASV_519	2	0	0	0	11	1	0	0	0	0	0	1	0	1	4	3	0	1	118	0	0	1	4	2	0	0	2	0	7	0	25	0	161	0	55	16	50	115	0	78	85	0	1	14	0	1	1	0	440
ASV_584	4	3	6	6	5	3	1	33	3	10	5	21	0	35	23	10	4	3	30	0	26	1	16	0	0	4	13	0	84	0	0	11	23	86	44	12	0	75	11	10	1	1	3	3	9	13	11	13	8
ASV_769	1	1	4	12	0	25	2	0	1	5	0	31	1	10	7	2	3	2	0	4	1	6	4	0	0	14	38	1	0	0	3	0	0	0	0	0	0	0	1	0	0	0	29	6	7	49	0	12	0
ASV_404	11	126	0	2	0	0	0	10	6	25	1	6	0	0	0	170	0	27	177	1	0	1	2	34	12	2	0	11	150	0	0	0	0	0	0	0	1	1	0	0	0	0	14	62	0	5	18	1	8
ASV_421	2	1	0	2	23	0	0	5	0	0	0	29	2	0	1	7	0	2	126	8	1	6	5	3	0	5	173	0	1	0	1	0	5	0	0	12	0	65	0	11	50	0	7	12	9	258	75	0	58
ASV_559	0	1	5	1	42	0	0	0	0	1	4	0	5	0	0	0	0	1	54	16	0	9	0	0	0	0	0	0	0	0	20	0	251	1	0	2	0	133	7	215	114	0	1	0	0	0	0	0	0
ASV_344	0	0	0	13	0	0	0	2	0	0	0	11	0	0	0	0	0	0	0	38	8	0	0	0	0	0	0	0	2	0	0	0	0	0	0	0	0	0	0	0	0	0	0	0	0	0	0	0	1
ASV_411	0	0	1	9	0	0	1	0	0	4	0	13	10	1	0	0	0	0	0	23	14	7	1	0	0	13	25	0	0	0	0	0	0	0	1	2	0	0	0	0	0	0	0	1	3	123	0	1	0
ASV_707	4	1	0	1	0	0	0	8	2	28	0	7	0	0	0	15	202	5	45	3	8	0	2	5	4	1	6	10	3	7	0	3	0	0	16	14	0	0	0	0	0	13	4	4	0	8	76	2	3
ASV_637	11	2	544	0	139	0	0	0	0	5	90	0	14	0	0	1	4	3	0	1563	2	201	0	0	0	0	6	0	0	0	5	0	0	0	0	0	0	0	0	0	0	0	12	11	0	0	0	0	0
ASV_477	0	0	0	1	97	0	2	1	0	0	9	0	1	2	0	0	0	0	0	0	0	204	0	0	0	5	0	0	0	0	90	0	0	0	0	0	0	0	0	0	0	0	0	0	3	3	6	3	0
ASV_406	8	14	1	0	0	1	0	0	0	5	0	3	0	0	1	3	0	1	14	0	0	0	1	0	0	41	172	0	0	0	0	0	0	0	0	0	0	0	0	1	2	0	4	1	42	7	0	0	0
ASV_729	3	2	1	0	4	1	0	0	0	2	0	0	3	0	0	20	0	6	22	0	0	2	0	1	0	1	2	3	1	3	1	1	0	6	210	144	9	0	2	248	1	4	1	11	0	3	4	0	4
ASV_583	0	0	2	0	0	4	0	56	22	3	0	4	3	2	6	10	11	0	1	1	0	1	6	17	24	1	6	148	0	3	2	8	0	0	35	13	0	1	0	13	0	1	1	1	0	7	8	12	7
ASV_465	27	11	0	35	24	26	6	0	0	22	0	0	50	86	6	17	0	15	13	5	4	7	12	0	0	31	0	0	0	0	0	6	0	13	0	3	0	0	0	2	13	3	4	12	21	5	0	0	0
ASV_734	0	0	6	31	0	1	1	0	0	0	1	25	0	1	18	0	1	0	0	5	3	0	10	2	1	0	0	0	1	0	0	1	0	15	0	0	0	0	0	0	0	239	2	1	0	2	0	1	0
ASV_369	0	1	2	1	2	8	11	0	0	16	0	7	0	1	52	3	0	3	0	0	0	1	31	0	0	10	0	0	1	0	0	0	0	0	0	0	0	0	0	0	0	0	24	8	3	0	0	2	0
ASV_684	5	3	1	1	3	2	1	2	7	6	2	0	3	11	0	11	1	4	70	4	12	0	28	0	8	4	0	23	2	1	0	0	249	82	1	37	0	199	24	7	19	6	6	1	1	0	19	0	25
ASV_550	0	4	0	0	0	0	0	0	0	1	0	0	0	0	0	507	4	2	0	0	0	0	0	0	0	0	0	0	0	0	0	0	0	0	0	0	0	0	0	0	0	0	728	0	0	0	0	0	0
ASV_651	4	0	58	1	12	23	3	0	1	1	10	1	14	8	3	0	0	0	0	94	3	6	0	3	0	0	8	1	0	2	9	2	2	32	2	2	0	380	0	0	34	54	1	0	2	12	13	0	4
ASV_531	2	2	0	0	3	0	0	13	0	0	0	0	21	0	0	2	0	2	5	6	0	1	24	7	0	0	1	0	7	0	0	9	0	0	6	3	0	0	0	0	0	0	2	0	1	0	1	4	2
ASV_401	6	0	0	0	0	0	0	3	10	2	0	0	0	0	26	0	3	2	0	0	2	0	3	4	31	0	0	1	0	0	24	5	0	0	0	0	0	0	0	0	0	1	0	0	0	0	13	8	0
ASV_1000	0	0	0	4	38	0	0	6	14	2	2	14	3	3	2	3	2	0	1	3	4	2	1	2	5	8	3	4	0	7	0	7	0	0	7	14	0	0	0	0	0	4	1	1	6	2	3	9	0
ASV_512	0	0	0	0	1	1	0	0	0	0	0	0	0	8	4	2	0	0	14	0	1	0	0	1	0	7	21	0	0	19	4	0	93	0	0	157	497	11	48	16	44	0	1	0	3	6	3	0	751
ASV_530	8	0	1	12	9	17	3	10	5	2	2	0	1	2	10	3	0	2	0	7	4	7	10	205	4	2	1	2	2	0	4	5	1	0	0	0	1	10	0	1	48	1	4	0	0	1	7	2	0
ASV_592	0	0	8	18	16	13	9	0	0	0	13	7	17	2	70	0	1	0	0	0	2	21	14	0	0	6	40	2	0	3	26	2	0	0	0	0	0	0	0	0	1	2	0	0	9	55	0	0	0
ASV_688	1	2	3	3	12	0	0	0	0	0	2	2	4	0	0	0	0	0	0	1	0	11	0	0	0	1	9	2	0	0	5	0	6	22	0	0	0	0	255	17	134	4	1	0	3	6	1	6	3
ASV_744	2	19	2	2	198	17	2	0	0	10	1	8	20	10	0	19	4	1	4	5	0	706	3	0	0	16	2	0	2	0	0	1	6	0	0	0	0	5	13	6	0	0	18	107	8	32	0	12	0
ASV_653	0	0	0	0	0	2	1	42	29	0	0	0	0	2	1	1	0	0	0	1	2	0	0	210	34	0	0	18	0	0	0	0	0	0	0	0	0	0	0	0	1	446	1	7	1	0	0	0	0
ASV_459	7	6	0	0	0	0	0	0	0	7	0	0	0	0	0	7	22	14	9	0	0	0	0	0	0	0	0	0	0	1	0	0	0	0	0	0	0	0	1	0	0	0	4	6	0	0	0	107	3
ASV_416	0	0	0	0	0	0	1	5	0	0	0	0	0	0	1	0	0	0	0	0	0	0	56	45	0	0	0	0	0	0	0	3	0	0	0	0	0	0	0	0	0	0	0	0	0	0	0	39	0
ASV_833	0	0	1	0	0	3	0	15	680	0	0	3	0	4	0	0	1	0	0	0	6	0	0	9	231	0	2	1	0	0	0	0	0	0	0	0	1	1	0	0	6	8	2	17	0	0	0	1	0
ASV_490	13	13	0	3	1	2	0	0	0	18	0	0	0	1	0	71	0	20	543	1	1	0	0	0	0	0	2	0	0	0	0	0	0	3	0	0	0	7	0	0	0	13	10	19	0	4	0	0	0
ASV_587	34	11	0	0	60	1	0	2	5	10	0	0	1	0	0	9	0	1	4	0	3	10	5	4	22	0	0	4	1	1	1	8	60	399	0	0	2	25	135	53	51	97	2	16	0	3	6	1	1
ASV_657	4	1	0	2	1	0	0	4	0	47	0	4	2	1	0	13	1	1	5	0	1	2	7	1	0	0	1	0	2	1	0	0	1	0	9	2	0	0	0	139	2	1	10	33	0	16	4	0	1
ASV_425	3	21	0	3	74	7	1	0	0	5	0	4	5	1	2	7	0	0	319	0	0	5	5	0	0	2	40	0	6	0	13	0	0	0	0	29	0	0	17	0	217	0	7	2	0	5	0	1	0
ASV_772	1	1	1	47	6	0	1	0	1	2	12	0	2	3	13	0	0	0	1	0	1	2	0	0	1	0	0	11	0	0	4	1	193	97	2	0	0	992	0	34	330	313	0	0	0	0	4	0	0
ASV_469	8	21	0	42	34	0	0	0	0	11	0	30	0	0	0	22	0	12	8	2	19	18	0	0	0	2	0	0	0	0	0	0	0	0	0	0	0	0	0	0	0	0	324	5	0	0	0	0	0
ASV_525	27	34	0	1	5	2	0	3	0	51	0	0	0	0	0	82	1	79	63	1	2	7	0	1	0	11	0	0	9	3	1	35	0	0	0	12	15	0	0	5	6	0	27	5	3	9	10	2	3
ASV_379	2	0	0	0	7	0	0	0	0	1	0	0	0	0	0	3	0	1	24	0	0	0	0	0	0	0	7	0	0	0	1	1	0	211	0	33	102	0	6	232	0	0	0	9	0	2	13	0	19
ASV_639	1	1	3	2	9	8	4	0	0	2	9	7	8	6	5	0	1	0	1	6	31	7	2	0	0	1	2	0	0	0	18	0	0	0	24	0	0	0	0	0	2	1	2	14	1	5	0	0	0
ASV_431	21	14	1	0	10	1	14	0	1	32	2	0	0	0	4	18	7	17	2	0	20	3	10	0	0	6	6	0	2	0	30	0	8	0	0	0	0	17	13	15	12	46	187	10	2	28	0	2	0
ASV_489	5	2	0	4	29	5	0	5	0	7	0	4	9	1	0	8	0	1	501	3	0	1	2	0	0	1	1	0	0	0	0	0	144	0	0	331	197	440	7	130	0	0	4	7	1	2	2	0	0
ASV_668	29	0	1	0	0	3	0	15	3	8	0	0	0	0	1	2	0	0	2	1	4	0	2	148	1	1	3	2	0	3	1	0	19	16	42	22	2	59	3	64	518	89	1	0	1	1	3	0	4
ASV_370	95	0	0	0	0	2	0	0	0	1433	0	0	0	10	0	9	1	1	0	0	0	0	2	0	0	0	0	0	0	1	1	1	0	0	0	0	0	0	0	0	2	0	0	0	0	0	0	1	0
ASV_693	0	0	0	0	2	0	0	4	0	0	0	1	0	0	0	10	0	0	15	0	0	0	0	35	0	0	0	0	3	1	0	0	73	3	0	275	2	98	14	0	41	18	0	0	0	0	1	0	351
ASV_934	48	5	0	0	1	1	0	0	0	22	0	1	7	1	2	91	0	625	9	0	0	1	7	0	1	0	0	1	1	48	0	0	17	31	20	25	23	23	23	27	12	6	41	5	0	0	0	6	33
ASV_455	0	4	0	0	0	2	2	0	0	124	0	0	0	35	3	913	89	0	0	0	0	0	1	0	0	0	85	0	0	3	1	1	0	0	0	1	0	0	0	0	1	0	0	165	0	0	0	1	6
ASV_442	0	0	0	0	0	0	0	0	0	0	0	0	0	0	0	0	0	0	0	0	1	0	0	0	0	0	1	0	0	0	0	0	298	0	0	0	0	12	0	0	0	0	0	0	0	0	0	0	0
ASV_730	0	0	1	61	0	0	0	2	1	1	0	158	0	0	0	5	0	1	0	0	1	2	0	5	0	0	0	0	0	0	0	8	0	0	0	27	0	0	0	1	0	0	0	0	1	2	6	1	0
ASV_557	0	3	37	0	37	6	0	23	9	4	29	1	171	5	13	0	0	0	1	50	5	10	10	73	7	6	7	0	0	0	0	1	36	11	0	0	0	99	0	0	13	9	6	0	7	0	4	1	1
ASV_571	3	0	7	0	7	8	7	5	4	1	16	1	12	0	1	9	0	83	18	11	1	2	3	144	0	1	11	23	0	0	2	1	26	0	0	0	0	39	0	16	388	15	1	2	1	5	1	0	2
ASV_624	1	1	0	0	1	2	0	12	6	2	0	0	0	8	0	4	4	3	4	0	0	0	0	3	2	1	0	0	16	1	0	0	0	136	0	0	0	0	1	0	881	0	0	7	1	0	4	20	0
ASV_979	2	2	1	0	0	1	0	0	2	3	0	2	0	1	0	3	19	3	3	0	1	1	2	2	0	1	5	1	9	10	1	4	1	9	208	182	0	7	0	8	21	1	5	1	0	1	7	0	118
ASV_464	0	0	2	2	48	2	0	3	6	13	1	26	3	1	2	2	1	0	0	7	24	15	2	1	6	4	1	0	4	0	0	7	107	0	0	0	0	119	0	0	0	0	1	10	14	12	6	5	2
ASV_518	0	3	0	0	1	0	0	2	2	1	0	1	7	0	0	2	1	0	0	1	7	1	7	1	1	0	0	2	0	0	0	0	1	1	1	5	0	0	0	77	5	6	0	1	0	8	2	0	0
ASV_503	0	0	0	3	10	3	0	0	0	3	1	4	4	0	1	4	0	0	0	7	15	2	19	0	0	2	0	0	0	0	6	63	149	0	0	0	0	0	4	0	0	0	1	2	0	13	1	0	0
ASV_467	0	6	17	0	3	3	0	0	0	1	1	1	0	2	2	1	0	0	0	9	0	0	3	0	0	1	0	0	5	0	0	1	0	0	0	0	0	0	0	0	0	0	4	0	5	9	0	1	0
ASV_386	0	0	0	0	0	0	0	0	0	0	0	0	0	1	2	0	0	1	0	0	0	0	0	0	0	0	25	0	0	0	0	0	0	0	0	0	0	0	0	0	0	0	0	0	0	0	0	0	0
ASV_362	0	0	0	0	0	2	2	0	7	0	0	0	0	7	0	0	3	0	0	0	0	1	0	0	2	0	0	0	0	0	0	1	0	0	0	0	0	0	0	0	0	0	41	2	0	0	0	1	0
ASV_549	4	1	27	53	13	16	7	0	1	1	2	102	38	23	6	1	0	0	5	1	5	25	2	0	0	5	8	0	0	0	0	0	0	0	8	0	0	0	0	0	0	1	3	11	11	0	0	0	0
ASV_526	1	1	0	0	0	1	3	0	1	2	1	0	7	0	2	89	0	1	11	0	0	0	0	8	3	0	0	14	5	1	0	5	0	0	4	2	17	0	0	0	2	40	0	0	0	0	1	5	51
ASV_393	0	0	0	0	0	0	0	0	0	0	0	0	0	0	0	0	0	0	0	0	0	0	1	0	0	145	0	0	0	0	0	0	0	0	0	0	0	0	0	0	0	0	0	0	114	3	0	0	0
ASV_501	0	0	0	1	0	0	0	11	0	0	1	2	0	0	0	0	0	0	0	0	0	0	3	0	1	0	0	2	1	0	0	0	0	0	0	0	0	0	0	0	0	0	0	2	0	0	11	9	0
ASV_561	5	1	0	2	2	0	0	5	0	2	0	2	3	0	0	3	0	2	2	0	0	0	0	8	1	0	0	0	4	0	0	202	0	0	0	36	0	0	0	0	6	0	17	0	1	2	10	0	0
ASV_989	3	62	3	5	16	58	1	3	0	2	0	13	10	28	2	20	1	1	1	5	0	20	86	0	2	8	0	0	13	0	0	35	23	33	2	0	0	10	1	0	0	0	6	27	3	13	2	6	0
ASV_842	0	1	0	0	7	0	0	0	0	0	0	0	0	0	0	0	0	0	1	0	0	3	0	0	0	0	14	1	1	7	0	0	222	284	45	7	967	19	106	55	392	0	0	0	1	1	1	1	68
ASV_473	1	3	406	10	3	6	4	44	3	0	4	32	3	10	17	3	0	0	0	4	82	0	2	21	3	32	1	3	0	0	0	0	0	9	0	0	0	0	0	0	2	107	0	1	8	1	1	1	0
ASV_595	2	2	2	0	8	3	0	1	0	4	0	0	0	1	1	8	0	3	100	0	0	2	1	7	0	1	1	0	0	0	0	0	168	3	644	4	9	4	77	0	110	1	8	1	1	1	30	0	0
ASV_950	4	0	7	3	1	2	0	0	0	4	0	0	0	4	0	3	5	3	6	8	16	1	0	5	0	0	0	1	1	0	0	8	6	0	0	0	1	0	2	2	0	1	3	1	1	0	3	0	0
ASV_535	8	8	9	11	144	1	0	0	0	9	74	42	10	2	0	7	2	55	6	7	49	99	1	0	0	1	4	1	1	0	30	0	155	91	0	0	2	0	823	0	0	0	2	5	7	7	0	0	1
ASV_739	4	1	4	8	4	5	0	1	5	0	3	6	1	11	13	6	5	4	1	3	50	0	1	2	2	0	2	0	6	1	3	0	79	52	0	0	0	0	3	0	814	0	0	0	1	0	6	4	0
ASV_1224	44	2	0	0	0	0	0	0	0	3	0	0	0	0	0	6	0	1	3	0	2	0	2	11	0	0	0	0	0	1	0	0	91	0	112	49	0	240	9	0	23	109	1	0	0	0	0	0	50
ASV_354	0	0	0	0	0	0	0	0	0	0	0	0	0	0	0	3	0	0	8	0	0	0	0	0	0	0	0	0	7	0	0	0	1	6	0	0	6	0	0	15	269	0	0	0	0	0	3	0	0
ASV_751	1	4	2	3	1	8	2	12	1	1	0	0	6	16	2	7	67	0	3	2	1	3	4	100	0	4	1	6	7	9	0	51	15	32	1	111	1	0	0	9	62	38	0	6	1	1	40	5	11
ASV_453	0	1	2	4	4	4	2	0	0	2	2	0	3	8	0	0	0	0	9	1	0	2	6	2	1	3	40	0	10	0	1	0	5	1	0	33	10	20	1	22	22	0	2	7	2	31	12	0	0
ASV_504	3	2	6	20	0	11	1	0	6	4	17	3	2	0	15	6	1	3	3	135	4	6	9	0	1	5	0	2	4	10	0	0	0	0	0	0	0	0	12	0	0	20	75	2	12	29	3	160	0
ASV_486	0	1	2	0	0	1	0	7	4	0	0	50	0	0	0	26	1	0	0	0	0	0	1	0	4	1	1	0	287	0	0	9	0	0	34	0	4	0	0	0	0	0	0	1	0	0	2	29	0
ASV_894	0	0	1	0	0	1	3	25	16	4	0	0	0	4	0	1	21	0	1	0	0	0	0	85	18	0	2	1	0	0	3	0	23	5	0	27	4	0	0	3	0	0	2	1	0	3	77	0	0
ASV_976	0	0	3	4	0	6	1	1	0	2	1	0	0	5	0	11	0	0	3	5	0	0	0	21	0	1	47	1	23	3	0	0	185	77	0	0	33	81	8	65	26	0	0	0	0	5	3	2	126
ASV_937	5	36	0	24	0	0	0	10	2	3	0	15	1	0	0	9	1	4	87	1	1	1	0	37	3	1	1	6	45	8	0	3	0	0	0	0	0	0	0	0	0	0	1	2	0	2	56	0	357
ASV_443	0	0	1	3	11	9	50	0	0	0	13	3	9	5	0	0	17	0	0	14	0	0	45	0	0	2	6	2	0	2	17	0	0	0	2	0	0	0	0	0	0	0	0	2	7	1	0	0	0
ASV_502	0	0	1	0	0	3	3	0	0	44	0	0	14	2	1	26	468	0	0	0	0	0	1	0	0	0	155	0	0	35	0	1	0	0	0	0	0	0	0	0	0	0	0	29	0	1	0	0	44
ASV_508	1	0	15	2	79	9	2	0	0	0	1	9	2	47	0	12	0	0	1	36	4	30	0	0	0	113	76	0	0	3	3	0	0	0	0	0	0	0	0	0	0	0	5	5	50	4	0	0	0
ASV_499	6	8	0	0	0	0	0	0	1	8	0	2	0	0	0	45	0	17	261	0	0	0	0	0	0	0	0	0	0	0	0	1	0	4	0	0	0	0	0	0	0	0	1	11	0	0	0	0	0
ASV_536	0	0	2	0	3	4	0	18	5	1	1	0	0	0	0	0	41	1	2	2	0	3	0	3	7	2	0	0	6	0	0	0	0	0	0	3	0	0	0	0	0	4	0	1	0	0	3	11	0
ASV_580	2	3	0	0	0	1	0	22	0	3	3	0	1	0	2	31	0	3	15	0	0	5	0	26	0	0	0	30	0	0	0	22	0	0	0	0	0	0	0	0	0	0	0	9	0	1	97	2	0
ASV_591	1	11	28	14	14	21	6	1	1	1	18	2	12	2	2	0	0	7	6	29	9	13	0	0	6	10	7	1	6	0	4	19	0	0	0	0	0	0	0	0	0	0	5	4	12	4	0	0	1
ASV_756	3	4	3	0	5	2	0	0	0	4	0	0	0	0	0	7	0	1	4	0	1	1	0	0	5	0	0	175	3	0	14	0	0	3	0	0	0	0	221	9	106	1	8	2	2	0	7	1	0
ASV_479	0	4	0	3	35	0	0	0	0	0	0	4	7	0	0	0	0	0	8	0	0	13	0	0	0	0	1	0	0	0	0	1229	0	0	0	0	0	0	0	0	0	0	0	8	1	0	0	0	0
ASV_702	13	12	0	2	2	0	0	0	2	20	0	0	0	0	2	493	0	10	20	0	0	0	0	1	0	0	1	0	66	0	0	167	0	12	0	136	1	0	20	0	0	0	10	7	1	0	1	8	0
ASV_1118	1	2	1	24	9	1	1	20	4	2	1	50	3	0	2	0	0	2	0	3	16	0	0	2	2	3	8	4	0	2	0	5	0	8	604	2	0	0	0	0	0	0	3	4	2	0	6	52	2
ASV_447	0	0	0	1	11	0	0	2	2	0	0	3	0	0	0	0	0	0	0	0	0	11	0	46	1	1	0	3	0	0	0	0	0	7	0	0	0	0	0	0	0	0	0	1	1	1	35	0	0
ASV_659	4	3	0	1	2	0	0	0	0	3	3	0	33	0	0	5	0	2	15	2	2	0	0	0	0	2	1	0	0	0	1	5	0	651	0	0	0	0	0	23	0	166	2	0	0	1	1	0	0
ASV_511	0	0	1	0	0	0	0	0	0	0	0	0	0	0	0	0	0	0	0	0	0	0	0	0	0	0	1	0	0	0	0	0	0	0	0	170	0	0	0	3	0	2	0	0	0	0	0	0	0
ASV_904	6	55	0	0	1	9	0	0	0	0	0	0	0	1	0	7	0	9	3	0	0	0	0	0	0	18	11	0	0	0	0	0	0	0	0	0	0	104	0	0	1	1	4	66	4	12	0	16	0
ASV_922	2	0	0	0	0	0	4	6	7	0	0	0	0	0	11	0	0	1	0	0	0	0	1	4	5	0	2	2	1	0	0	0	723	0	0	0	0	296	4	1403	13	0	0	0	0	2	0	2	0
ASV_538	1	0	3	13	20	11	2	0	11	0	6	5	32	2	5	0	0	2	0	2	8	22	2	0	0	12	1	1	6	0	3	0	0	7	0	0	0	0	0	0	3	2	0	0	31	0	0	0	0
ASV_619	2	1	0	5	27	6	0	7	0	2	0	20	2	41	5	69	2	10	21	0	46	3	9	6	0	3	29	3	0	0	2	23	0	16	0	20	0	3	0	8	10	1	8	7	4	18	7	1	8
ASV_1140	2	0	0	0	5	0	0	0	0	0	0	1	0	0	0	2	0	0	65	0	0	1	0	0	0	1	4	0	10	0	0	0	0	4	50	0	425	0	0	0	2	0	0	2	0	3	490	0	0
ASV_500	1	0	23	2	22	0	0	1	0	2	0	1	4	0	0	0	0	0	0	10	1	41	0	0	0	0	12	1	0	0	61	0	0	0	0	1	0	0	0	1	0	0	1	3	4	4	0	0	6
ASV_1082	0	1	16	9	3	11	14	6	1	0	23	6	0	0	45	0	0	0	0	4	423	1	12	0	3	6	1	14	0	12	2	0	0	0	0	0	0	0	0	0	0	0	0	0	9	6	1	5	1
ASV_555	27	8	0	1	0	1	2	1	31	22	0	0	0	17	0	41	0	16	14	0	0	0	10	1	1	8	0	3	65	0	0	5	0	1	0	141	0	0	0	0	0	0	19	2	14	0	0	0	0
ASV_451	4	17	0	0	5	14	75	0	21	21	1	2	2	8	121	7	0	1	50	0	1	2	6	2	1	0	6	0	1	2	2	0	0	0	0	2	0	0	4	0	0	0	4	15	0	2	0	7	0
ASV_480	30	38	0	0	0	0	0	5	1	44	0	0	0	0	0	64	0	71	23	0	0	1	0	1	3	0	33	0	0	7	0	0	0	0	0	0	0	0	0	0	0	0	29	33	0	84	6	1	4
ASV_753	1	0	0	0	0	0	0	0	0	2	0	2	0	0	0	7	0	0	74	0	0	0	0	3	0	0	0	0	3	0	0	5	380	17	18	74	779	141	9	9	60	0	0	0	0	0	5	1	438
ASV_461	1	0	0	1	0	0	0	0	0	0	0	0	0	3	0	1	0	1	3	0	0	0	0	0	0	0	0	0	12	0	0	0	0	0	0	1	0	0	0	0	0	0	0	0	0	0	1	4	0
ASV_574	9	3	6	3	7	13	5	0	1	8	2	6	84	21	29	5	0	7	4	2	95	4	20	0	0	26	1	0	0	2	0	1	0	0	0	8	0	0	0	0	0	0	4	0	12	4	0	0	0
ASV_652	1	3	1	4	0	1	0	0	0	1	0	0	0	1	0	4	0	0	3	1	5	0	4	1	0	1	0	0	8	0	9	1	493	33	12	2	2	118	0	215	200	0	0	1	11	1	6	1	3
ASV_767	3	1	0	1	0	0	0	0	0	3	0	2	5	0	0	10	0	5	45	0	0	0	0	0	0	0	1	0	1	1	0	33	0	0	0	5	7	0	1	308	0	0	1	0	0	39	8	1	35
ASV_1165	38	7	2	2	0	1	0	0	0	21	1	0	2	1	0	156	0	16	10	0	0	2	4	0	0	3	4	0	5	0	0	0	185	56	5	0	0	308	9	4	5	1	8	0	2	2	5	0	0
ASV_636	0	4	0	1	30	0	0	2	0	8	0	0	0	5	0	12	0	0	5	0	0	0	2	10	0	0	1	0	12	0	0	0	159	4	0	1	253	165	5	141	3	0	4	1	0	4	81	0	87
ASV_948	0	0	0	0	0	0	0	30	4	0	0	0	0	0	1	0	0	1	0	0	9	0	1	429	8	0	0	0	2	0	57	0	235	10	14	0	4	13	2	42	177	0	0	0	7	0	13	2	0
ASV_821	0	0	0	0	0	0	0	0	0	0	0	0	2	3	0	0	0	0	0	0	1	483	0	0	0	0	0	0	0	2	0	0	35	32	55	42	35	25	36	34	23	24	0	0	0	0	0	0	0
ASV_1090	0	0	17	3	12	2	0	0	0	0	6	0	0	0	1	1	0	0	0	5	8	6	13	0	0	2	6	0	5	0	0	0	334	25	0	0	0	233	56	1	66	8	0	1	2	4	2	1	0
ASV_527	2	1	0	3	3	4	0	0	1	2	1	2	0	14	0	44	2	0	1	0	5	0	1	0	8	1	0	187	0	0	5	1	0	0	0	18	0	0	0	0	0	51	2	1	0	0	33	0	0
ASV_655	9	1	2	1	28	14	0	3	15	4	0	28	4	1	35	2	32	0	3	4	0	21	23	2	10	1	5	2	2	2	0	3	222	4	0	0	1	0	197	0	0	0	0	2	5	3	0	13	6
ASV_663	11	0	4	2	41	7	5	2	2	1	1	17	2	7	21	0	0	0	4	4	21	22	6	0	4	2	2	0	0	0	84	1	174	196	0	0	0	0	35	0	86	0	0	0	2	1	0	0	1
ASV_1216	1	1	1	2	0	0	0	1	0	12	0	1	0	1	0	18	4	7	82	0	2	2	6	5	1	0	1	0	3	2	0	1	43	16	10	48	24	15	2	197	0	0	4	6	0	0	0	2	23
ASV_627	0	0	0	4	48	0	5	0	0	1	0	2	784	0	5	0	0	0	0	9	2	22	0	0	0	3	35	1	0	0	14	3	6	0	0	0	0	0	26	4	0	3	0	0	4	3	1	0	0
ASV_664	0	0	51	17	175	43	120	3	0	12	4	29	12	8	449	1	13	0	0	23	14	25	80	0	4	17	15	1	1	1	0	0	0	0	0	0	0	0	18	0	1	0	1	6	5	40	0	8	0
ASV_721	6	0	8	3	0	0	0	0	0	0	6	0	0	0	0	0	0	2	1	12	0	0	0	0	1	0	7	5	0	0	0	0	1	0	0	0	0	53	9	0	1	0	0	16	1	14	1	0	0
ASV_450	0	0	0	6	0	0	0	0	0	0	0	8	22	0	0	0	0	0	0	5	8	2	11	0	0	0	55	0	0	0	0	3	0	0	0	0	0	0	15	0	0	0	0	0	1	481	0	0	0
ASV_831	2	0	0	0	0	0	0	1	1	0	0	0	0	0	1	4	0	17	99	0	0	0	0	10	0	0	0	0	13	0	0	1	130	63	90	44	128	126	21	40	57	0	1	1	0	0	131	0	238
ASV_608	19	10	0	0	0	0	3	0	0	2	0	0	0	2	2	1	3	2	0	0	0	0	3	2	0	0	0	1	0	0	0	0	23	61	0	0	0	63	4	0	1	6	2	5	3	0	0	0	0
ASV_683	0	0	6	21	2	24	43	0	0	0	9	5	8	11	72	0	0	0	0	3	811	3	0	0	0	3	3	3	1	0	386	0	0	0	0	0	0	0	0	0	1	0	1	1	6	5	0	0	0
ASV_581	0	0	2	2	2	1	0	1	1	1	0	7	0	0	3	4	0	1	8	0	1	0	1	1	2	0	0	0	6	0	0	7	0	0	0	2	0	0	0	0	0	0	0	6	0	1	73	30	0
ASV_532	1	2	5	4	5	2	3	0	0	15	1	1	1	0	7	2	671	1	0	9	10	4	1	0	1	16	1	0	4	1	0	2	0	0	0	0	0	0	2	0	0	0	12	2	17	2	0	6	0
ASV_478	1	11	2	32	26	9	1	2	1	2	6	6	20	0	11	16	1	0	0	1	11	16	23	1	2	0	16	0	6	9	7	106	1	6	0	0	0	0	5	0	0	0	1	11	9	7	2	0	0
ASV_558	0	0	0	1	0	7	3	0	0	4	0	0	6	87	8	19	28	0	0	0	0	0	16	0	0	0	2	1	0	3	67	0	0	0	0	0	0	0	0	0	0	0	0	12	0	0	0	1	1
ASV_497	0	1	0	0	2	7	1	0	0	14	0	1	0	11	2	295	189	0	0	0	0	0	1	0	0	0	0	0	0	69	0	0	0	0	0	0	0	0	0	0	0	0	0	163	0	0	1	0	28
ASV_763	31	3	24	17	1	29	5	0	1	110	19	21	0	7	2	16	449	12	10	40	74	0	1	0	0	14	9	0	1	0	0	0	0	0	0	0	0	0	1	0	0	0	56	51	5	34	1	0	0
ASV_448	1	0	0	0	0	0	0	0	0	0	0	0	0	0	0	131	7	0	0	0	0	0	0	0	0	0	0	0	0	0	0	0	0	0	0	0	0	0	0	0	0	0	607	0	0	0	0	0	0
ASV_670	1	1	1	1	0	1	0	9	1	2	0	10	0	0	0	10	0	4	17	0	0	3	16	25	3	0	2	2	9	0	0	2	0	14	0	0	0	5	0	0	0	0	0	0	0	2	92	22	19
ASV_596	0	2	2	2	1	4	0	7	6	56	0	13	1	1	0	3	6	2	2	0	4	0	2	6	10	3	3	0	4	6	3	0	0	128	0	0	0	0	0	0	0	0	3	29	4	3	23	0	269
ASV_1209	0	0	11	8	13	19	1	2	1	1	7	22	7	0	17	2	0	1	0	1	465	0	9	0	4	97	0	1	2	0	0	0	0	0	3	0	0	0	0	0	0	0	1	1	56	2	0	5	0
ASV_542	37	17	3	0	2	5	0	32	1	28	1	4	0	1	1	58	22	21	30	0	4	4	0	8	2	5	0	11	21	55	0	0	50	27	73	18	25	95	114	0	9	0	38	8	3	0	233	5	71
ASV_698	1	1	36	2	1	13	10	0	0	1	13	14	6	16	2	0	0	0	3	108	20	6	0	0	2	12	12	0	1	3	26	1	0	0	0	2	0	0	0	0	0	0	0	0	17	13	0	0	0
ASV_417	0	0	0	0	0	0	0	0	0	0	0	0	0	0	0	0	0	0	0	0	0	0	0	0	0	0	0	0	0	0	0	0	0	0	0	0	0	0	0	0	0	0	0	0	0	1	0	0	0
ASV_724	0	0	0	9	17	2	0	0	1	2	0	2	1	0	0	1	10	0	2	1	2	7	1	1	0	1	2	0	6	0	0	135	24	19	0	21	0	66	84	10	0	0	1	1	0	2	1	1	0
ASV_516	8	1	11	0	3	3	0	1	0	5	0	0	1	0	0	4	0	2	5	9	6	0	11	1	0	0	0	0	2	0	0	1	127	1	4	7	0	17	21	27	1	0	7	0	0	0	0	1	0
ASV_847	5	4	0	3	0	0	1	1	1	7	0	0	1	0	0	45	0	5	18	0	1	0	15	2	1	0	0	0	29	0	0	12	101	11	0	191	3	31	1	1	0	16	7	0	2	0	2	4	0
ASV_1079	0	0	5	1	0	1	0	4	7	0	5	1	1	0	0	0	6	0	1	7	0	0	0	40	6	1	0	27	0	0	4	0	135	17	0	12	1	150	8	49	58	20	0	0	1	0	125	0	0
ASV_830	2	2	0	0	41	0	1	0	0	2	2	3	0	0	0	10	0	3	53	1	1	1	3	2	1	1	5	0	0	5	6	0	174	25	0	88	0	3	18	96	1	1	7	3	1	4	2	3	16
ASV_623	1	3	0	10	0	0	0	2	3	2	0	4	1	0	0	16	0	2	49	0	0	0	0	0	0	0	9	1	0	1	0	1	0	0	0	0	0	0	0	11	0	0	1	3	0	4	0	0	64
ASV_749	5	6	0	1	2	6	3	2	7	11	0	0	12	16	6	9	64	5	10	0	0	1	18	2	1	2	2	1	4	1	0	2	7	0	22	0	0	22	4	2	0	61	5	7	1	0	65	10	0
ASV_717	8	2	1	0	13	3	3	10	3	2	0	1	7	1	1	10	0	1	1	0	2	1	2	46	7	1	1	24	1	0	7	8	3	52	1	59	0	6	0	361	61	437	5	2	3	2	1	0	1
ASV_588	0	1	0	0	0	1	0	0	0	37	0	0	6	5	0	698	55	0	0	1	0	1	0	0	0	0	102	0	0	42	0	2	0	0	0	0	0	0	0	0	0	0	1	90	0	0	0	0	13
ASV_723	25	3	0	0	16	5	0	0	2	5	0	3	0	11	2	13	2	1	4	0	12	2	5	5	0	0	2	4	3	0	3	4	215	89	0	8	0	81	24	3	20	0	4	5	2	0	1	1	0
ASV_537	0	0	0	8	2	7	6	11	8	0	3	2	0	4	2	0	0	0	1	1	0	0	3	132	2	0	0	28	0	33	4	0	0	9	81	0	0	12	0	0	0	0	0	0	0	3	18	1	1
ASV_777	4	1	0	1	2	3	1	0	1	9	0	2	4	8	1	15	2	8	7	0	3	0	1	15	17	7	0	9	2	5	0	59	3	2	0	435	0	26	0	66	3	6	3	2	0	0	4	8	2
ASV_609	30	6	0	0	0	0	0	0	0	3	1	4	0	1	0	8	7	4	3	1	0	4	0	5	0	3	3	3	0	0	0	1	0	0	0	125	0	0	0	1	0	0	3	6	3	4	15	0	0
ASV_743	1	3	0	6	3	13	1	1	1	16	1	5	0	14	1	3	8	4	1	0	1	2	2	0	3	14	0	0	1	0	12	0	0	0	0	0	0	0	0	0	1	2	5	5	13	1	8	0	0
ASV_629	0	0	2	47	2	0	0	0	0	0	0	258	0	0	0	0	0	0	0	0	4	0	0	0	0	8	137	0	0	0	0	3	0	0	0	58	0	0	0	0	0	0	0	0	11	12	10	0	0
ASV_676	0	0	2	0	0	0	0	3	0	0	2	0	74	0	0	0	1	0	0	1	4	2	19	3	0	0	0	0	0	0	0	13	0	0	0	0	0	0	0	0	0	1	0	0	0	1	0	2	0
ASV_699	13	11	0	0	0	8	0	36	18	6	0	2	0	2	0	23	0	24	14	0	0	0	1	26	15	0	0	1	1	1	0	7	0	0	0	14	0	0	0	1	0	0	14	0	0	0	7	1	0
ASV_523	5	1	7	0	10	4	0	0	86	3	2	0	3	16	0	2	0	1	6	3	0	0	0	2	13	10	0	3	0	0	0	7	1	15	0	22	0	2	0	0	71	0	1	0	6	0	1	2	2
ASV_505	10	0	13	0	11	34	4	0	0	1	0	5	51	21	0	2	1	27	5	12	0	30	1	0	0	1	6	0	0	0	0	0	0	0	0	0	0	0	0	0	0	0	3	8	1	0	0	0	0
ASV_597	0	0	0	0	0	3	0	0	0	0	6	0	1	10	0	1	176	0	0	0	0	17	0	1	0	0	0	0	0	4	0	0	0	2	0	0	0	0	0	2	0	0	0	0	0	0	0	0	0
ASV_694	0	0	0	0	0	0	0	1	0	2	0	0	0	0	0	0	7	0	0	0	0	0	0	0	0	0	0	0	10	0	3	0	0	0	0	0	0	0	296	0	0	0	0	4	0	0	1	0	0
ASV_746	0	2	1	21	0	3	0	13	9	11	3	85	0	3	1	5	0	2	5	1	44	1	71	3	4	5	1	0	7	1	1	5	0	6	0	0	0	1	109	0	0	0	1	15	24	6	11	10	6
ASV_962	0	0	0	0	0	3	0	0	0	9	0	0	1	23	1	80	79	2	0	0	0	0	2	0	0	0	0	1	1	9	286	0	0	0	0	0	0	0	1	1	0	0	0	68	0	1	1	0	16
ASV_468	0	0	4	0	0	2	1	48	2	0	0	0	7	0	5	1	0	0	0	2	0	0	0	259	6	1	1	0	2	0	0	0	5	0	1	0	0	433	0	0	0	0	0	6	0	0	6	0	0
ASV_647	20	10	0	5	7	2	0	0	0	11	4	0	1	0	1	12	38	5	16	0	2	5	2	1	0	1	0	3	0	0	1	6	0	191	0	74	0	0	4	0	4	0	16	6	4	6	4	0	2
ASV_918	11	45	0	2	17	11	0	2	0	40	0	11	9	5	1	22	4	21	13	4	0	12	67	0	0	15	0	0	1	0	0	14	21	53	4	0	0	12	7	0	0	0	17	46	3	0	2	1	0
ASV_650	0	0	0	0	0	0	0	0	0	0	0	0	0	0	0	0	0	0	0	0	0	0	0	0	0	0	0	0	0	0	2	0	0	0	0	0	0	0	0	0	0	0	0	0	0	0	0	0	0
ASV_492	2	0	1	12	106	1	4	12	2	0	12	11	33	2	20	0	0	1	0	1	0	217	5	0	0	6	3	0	0	0	0	3	0	3	1	2	0	0	0	0	0	0	0	2	8	1	0	0	2
ASV_835	23	0	0	3	0	1	1	0	0	3	0	0	0	0	0	29	0	3	58	0	1	0	0	0	0	2	2	3	0	1	0	0	186	0	0	29	0	85	36	2	3	1	5	0	0	1	25	1	0
ASV_544	5	6	15	1	1	23	13	1	8	19	0	17	13	92	16	6	92	0	4	2	2	0	4	0	3	130	1	0	12	31	0	0	0	0	0	0	0	0	48	0	1	0	20	18	42	0	0	0	1
ASV_656	0	0	2	3	3	2	1	0	2	0	0	0	0	1	5	0	0	0	0	1	0	0	0	6	1	0	0	4	3	0	3	0	0	0	0	2	0	0	0	14	39	0	0	0	0	0	2	1	0
ASV_1085	0	2	0	0	0	0	0	0	0	1	0	2	0	24	0	7	2	7	49	0	5	2	0	1	0	0	1	0	3	5	0	15	0	7	0	2	9	14	2	16	0	0	0	0	0	43	18	0	261
ASV_552	0	0	18	3	0	2	1	0	0	0	3	8	2	0	0	0	0	0	0	65	0	0	1	0	1	0	9	2	9	0	0	0	0	0	0	0	0	0	0	0	43	0	0	0	0	6	7	0	0
ASV_540	0	0	0	1	54	0	0	1	0	3	5	1	25	0	0	1	8	1	15	0	2	3	22	0	0	0	1	0	0	2	18	4	110	93	0	0	0	17	1	20	36	0	9	4	0	0	0	2	8
ASV_441	0	0	0	0	1	0	0	0	0	0	0	0	0	0	0	0	0	0	0	0	0	0	0	0	0	0	146	0	3	0	16	0	0	0	0	0	0	0	0	0	0	0	0	0	0	685	84	0	90
ASV_709	7	3	9	6	8	2	14	2	1	125	21	4	8	2	17	8	22	19	9	17	3	3	1	2	4	5	2	5	0	0	2	0	8	15	0	0	0	63	7	24	6	160	10	20	1	0	1	1	1
ASV_771	25	6	0	2	2	1	0	0	16	30	0	0	0	7	1	27	21	12	12	3	0	0	0	1	9	0	0	0	62	0	0	18	58	5	6	81	23	1	5	0	0	0	8	12	0	0	14	1	0
ASV_582	0	2	0	1	4	0	0	1	0	0	0	0	1	0	0	0	1	0	0	0	1	5	1	0	0	0	0	0	20	0	2	0	0	0	0	0	0	0	0	0	0	0	0	0	2	0	9	0	0
ASV_823	4	1	20	31	19	24	12	2	0	0	7	26	3	51	13	0	0	5	1	7	0	14	21	0	0	6	0	3	2	42	0	0	0	0	0	0	0	0	0	0	0	0	1	2	19	3	1	3	2
ASV_638	0	0	0	3	0	10	0	19	15	0	0	0	1	4	0	0	0	0	1	1	0	0	0	17	13	0	0	0	0	0	0	4	0	0	0	77	0	0	0	0	0	0	0	0	0	1	0	7	0
ASV_840	6	0	0	5	88	0	1	0	0	3	4	0	19	1	3	0	0	0	1	2	9	10	0	1	0	8	38	0	1	0	74	8	11	0	0	0	0	6	36	0	4	0	18	2	4	15	0	0	0
ASV_807	5	7	0	3	6	3	0	8	0	7	0	7	9	3	0	13	20	4	49	1	2	7	3	0	0	2	0	1	3	1	1	1	9	43	182	95	43	0	52	51	1	0	5	4	0	1	0	0	45
ASV_710	120	7	1	2	2	6	0	5	3	4	0	0	0	11	0	20	1	15	3	1	2	0	12	4	7	0	0	2	2	0	0	0	59	375	5	0	0	0	3	30	0	0	16	1	2	0	0	0	0
ASV_1147	0	0	0	0	0	1	0	0	0	0	0	0	0	0	0	1	1	4	0	0	0	0	0	0	0	0	320	0	0	28	0	0	0	0	4	0	0	0	0	0	1	0	0	109	0	0	0	1	14
ASV_737	35	973	0	3	148	5	0	0	0	53	0	4	6	1	7	73	1	57	50	1	1	139	0	0	0	3	4	2	4	2	0	195	0	0	0	0	0	0	0	0	0	3	53	12	2	16	0	3	0
ASV_509	0	0	0	10	0	0	4	0	0	0	0	4	0	0	5	0	0	0	0	0	8	1	11	0	0	0	0	0	3	0	0	0	0	0	0	0	0	0	0	0	0	0	0	1	16	0	1	6	0
ASV_832	39	0	0	0	1	0	0	0	0	1	0	1	0	0	0	5	0	6	1	0	3	2	0	6	0	4	1	3	0	9	7	0	15	89	19	17	4	2	20	74	645	31	0	0	1	1	5	1	1
ASV_534	0	1	0	1	1	0	0	0	0	0	0	0	0	0	0	0	0	0	4	0	0	1	0	0	0	0	0	0	12	0	1	0	0	0	3	10	10	0	0	1	9	0	2	0	0	1	2	0	3
ASV_713	1	0	0	0	0	0	0	13	0	1	1	0	0	0	0	5	1	2	8	0	1	2	0	36	0	0	1	12	1	0	0	33	0	0	0	0	0	0	0	2	0	0	0	2	0	0	44	4	0
ASV_1189	1	0	0	0	3	0	0	0	13	9	0	0	1	0	0	4	2	2	24	0	0	0	1	0	0	0	3	0	34	7	0	2	0	0	0	0	1	0	0	0	7	0	0	5	0	2	2	7	4
ASV_444	0	1	0	0	0	2	0	0	0	6	0	0	0	1	0	41	6	0	0	0	0	1	0	0	0	0	0	0	0	0	1	3	0	0	0	0	0	0	0	0	0	0	0	0	0	0	3	2	0
ASV_893	4	6	0	0	0	8	0	1	0	1	0	0	0	6	0	18	0	5	90	1	0	0	0	3	0	0	1	1	0	0	3	0	624	86	0	2	0	25	43	2	313	0	3	11	0	0	0	0	31
ASV_621	0	0	0	2	0	0	0	0	0	3	8	0	12	2	0	1	1	0	0	0	0	6	0	2	0	2	0	1	0	0	83	5	0	0	0	0	0	0	0	0	0	0	0	4	0	78	1	0	0
ASV_944	0	4	3	1	1	10	0	0	0	0	0	3	0	0	0	0	0	0	0	0	47	0	1	1	0	2	0	1	0	7	0	0	25	11	0	0	0	471	6	443	7	1	0	1	0	0	1	0	0
ASV_579	10	0	3	26	7	16	3	1	0	5	4	56	14	67	11	4	11	1	0	2	83	2	8	0	0	54	1	0	0	0	0	0	0	19	0	0	0	0	0	1	2	0	1	8	36	16	2	0	0
ASV_484	0	0	0	0	0	2	0	0	0	0	0	0	0	3	0	0	6	0	0	0	0	4	0	0	0	15	10	0	205	0	0	1	0	2	0	0	0	0	0	0	0	0	50	47	7	4	2	0	0
ASV_984	14	8	0	0	1	0	0	1	1	22	0	0	0	0	0	29	0	12	12	0	1	0	13	1	1	13	7	0	42	0	0	1	0	3	115	15	0	0	1	0	0	0	15	0	9	1	1	0	0
ASV_543	9	0	24	5	4	1	5	0	0	1	5	7	3	13	23	12	0	9	0	5	54	0	120	0	0	5	1	0	0	0	1	0	0	0	0	0	0	0	0	0	0	0	9	20	4	1	0	0	0
ASV_593	5	0	10	1	5	0	0	0	0	14	0	7	1	0	0	0	0	7	0	15	0	10	2	0	0	0	20	0	0	0	0	0	0	0	0	0	0	0	156	0	1	0	3	2	0	24	1	0	0
ASV_614	0	1	0	7	10	16	0	0	1	7	3	11	0	2	11	2	5	0	2	0	9	6	2	0	0	9	2	5	16	0	0	0	0	0	0	0	0	0	0	0	0	0	30	2	2	0	3	0	0
ASV_759	2	11	0	3	2	2	0	6	3	5	0	0	1	0	5	7	2	4	7	0	0	2	0	1	0	1	8	0	7	2	0	123	0	0	0	4	0	4	0	0	0	174	2	45	0	11	42	1	1
ASV_860	1	0	0	3	0	2	0	26	2	0	1	0	2	0	0	0	65	1	4	0	0	2	0	24	4	2	7	3	80	14	0	0	0	0	0	0	0	2	0	0	0	0	6	2	1	1	21	2	574
ASV_1160	28	0	0	0	0	4	1	0	1	2	0	0	1	1	0	0	0	1	1	0	1	1	0	5	1	1	1	0	0	1	1	0	0	0	0	0	0	0	0	4	121	1	1	0	0	0	21	0	0
ASV_628	5	0	2	0	5	12	3	0	0	0	0	2	3	9	5	1	0	3	4	1	29	2	5	0	0	30	1	0	1	0	0	0	0	0	0	0	0	0	0	75	1	1	4	3	20	2	0	0	1
ASV_563	0	0	0	1	0	12	0	0	12	4	3	0	4	41	0	2	0	0	3	0	2	4	0	0	0	2	12	12	0	0	0	0	18	67	0	9	0	0	2	0	199	5	0	0	4	3	12	0	0
ASV_785	0	0	1	1	16	0	0	0	0	0	1	2	1	2	3	1	1	0	0	10	0	0	1	0	0	0	0	2	0	0	11	0	0	4	0	0	4	0	8	114	2	0	3	10	0	0	1	0	0
ASV_641	2	0	0	16	2	0	1	0	0	0	1	1	10	3	4	2	1	0	0	3	1	8	6	0	0	2	21	0	0	0	147	0	0	0	0	0	0	0	0	0	0	0	12	14	1	10	0	0	0
ASV_682	0	2	0	3	0	0	0	12	2	3	0	5	0	0	0	2	3	10	6	2	1	0	0	2	2	0	2	6	1	0	2	6	0	0	0	16	0	0	0	0	0	6	0	2	2	2	177	4	4
ASV_1024	2	20	8	1	6	6	0	0	1	16	0	4	5	3	1	18	4	7	9	8	0	4	16	0	0	12	4	0	10	6	0	0	69	109	20	0	1	0	11	19	0	0	4	25	6	7	0	0	1
ASV_935	0	14	0	0	7	2	0	3	0	5	0	1	1	0	0	2	0	0	2	3	9	0	1	0	2	1	1	0	0	1	0	5	25	4	0	5	14	4	44	25	550	0	2	3	2	3	351	1	13
ASV_711	3	2	3	0	1	1	0	137	1	2	1	0	1	0	1	0	9	1	0	6	0	0	0	10	11	0	0	47	2	3	0	0	0	0	0	2	0	0	1	0	2	8	2	2	0	0	3	3	1
ASV_791	0	0	0	0	1	6	1	0	0	5	0	0	2	48	1	22	6	5	0	0	0	0	11	0	0	0	8	1	0	17	0	3	0	0	0	0	0	0	0	0	0	0	0	6	0	3	1	2	28
ASV_1012	5	10	0	0	0	6	0	7	21	15	1	1	0	6	0	103	1	4	77	0	1	1	9	3	3	2	3	10	4	0	0	189	60	59	0	19	0	107	30	0	7	3	5	4	1	0	14	4	0
ASV_625	3	4	6	0	12	5	0	1	0	2	0	3	17	6	0	1	0	5	0	7	8	0	6	0	0	3	0	0	0	2	0	0	306	0	0	0	0	1	0	0	0	40	3	0	0	6	3	0	0
ASV_1181	1	9	3	2	14	2	7	0	1	12	0	3	1	1	42	5	60	108	9	1	5	28	14	0	1	0	0	3	12	0	0	0	0	0	0	0	0	0	10	0	0	0	2	6	0	6	0	5	0
ASV_677	30	12	0	1	1	0	0	0	3	38	0	0	0	0	0	48	0	22	26	1	3	0	1	1	0	0	0	0	46	0	0	25	0	30	0	5	2	0	0	0	12	0	18	0	0	2	113	1	0
ASV_493	0	0	0	1	3	0	0	0	0	0	0	2	0	0	0	0	5	0	0	0	3	5	0	0	0	0	0	0	0	0	0	0	0	0	0	0	0	0	0	0	0	0	155	16	0	0	0	0	0
ASV_897	0	1	0	0	1	0	0	0	0	0	0	0	0	3	0	2	0	0	63	0	0	1	2	2	0	0	0	0	4	0	1	0	16	42	127	4	1	0	51	53	1	6	1	0	0	1	274	1	0
ASV_1098	0	0	0	0	4	1	0	0	0	0	0	1	2	1	0	24	0	0	2	0	0	0	4	4	0	0	3	0	223	0	0	0	0	3	0	446	16	4	21	21	111	0	0	0	6	2	7	1	0
ASV_899	0	0	0	0	0	4	0	0	0	0	0	0	2	0	0	0	0	7	0	0	0	0	0	4	0	0	0	0	0	0	0	0	0	0	1	1	1	2	0	0	1	2	0	12	0	0	0	3	0
ASV_708	17	1	1	1	1	4	4	0	1	3	0	1	0	1	3	2	0	0	3	3	1	0	1	0	2	0	2	22	0	0	0	14	125	248	0	0	0	354	90	1	65	0	2	1	5	2	1	1	0
ASV_602	2	1	1	0	0	0	0	0	0	1375	0	0	1	0	0	3	3	0	2	0	0	0	0	0	0	0	0	0	0	0	0	0	0	0	0	0	0	0	0	0	0	0	1	4	0	0	0	0	0
ASV_572	1	0	1	0	0	5	3	0	0	0	1	2	13	5	1	1	0	0	1	2	127	3	6	0	0	18	8	0	0	0	0	0	0	0	0	0	0	0	0	0	0	5	7	5	14	3	1	0	0
ASV_1045	18	1	0	0	0	0	0	0	0	2	0	0	2	0	0	2	1	54	7	0	0	0	0	2	0	0	0	0	0	3	0	1	16	8	220	62	9	23	3	19	28	77	1	0	0	0	22	0	66
ASV_610	50	2	0	3	4	0	0	0	1	12	0	0	1	2	0	13	26	2	9	0	1	0	31	0	0	1	0	3	0	0	0	0	0	11	0	0	0	0	3	4	16	28	8	1	3	1	0	0	1
ASV_568	0	3	4	0	0	4	0	0	0	1	0	0	0	0	0	1	0	1	0	1	0	1	0	0	0	0	0	0	0	0	0	0	0	0	0	0	0	0	0	0	0	0	0	3	60	1	0	0	0
ASV_725	5	32	2	0	11	1	0	1	21	7	0	0	3	0	0	40	1	6	35	5	2	0	8	2	6	0	0	0	3	0	0	2	36	0	21	40	22	83	0	2	22	0	9	6	0	1	0	13	0
ASV_779	13	1	4	0	2	0	0	0	0	20	1	2	0	0	0	4	257	4	6	0	0	5	0	6	0	2	2	2	18	0	0	12	0	54	0	0	0	0	161	0	0	0	9	11	0	5	24	0	0
ASV_1114	2	0	2	0	0	0	0	25	0	0	1	0	2	0	0	4	11	1	9	1	3	0	0	83	5	1	1	0	1	0	0	0	4	0	0	0	3	4	1	0	0	11	0	1	0	0	3	1	15
ASV_686	6	0	0	1	0	13	25	0	0	1	0	0	0	0	87	0	1	4	0	0	2	0	0	0	13	1	0	6	0	0	0	0	0	0	0	0	0	0	0	0	0	0	4	4	3	0	0	9	0
ASV_1138	19	1	0	0	3	3	0	27	7	5	0	4	1	3	2	8	7	3	6	0	0	0	7	71	7	0	4	0	1	1	0	0	50	42	13	1	0	25	7	5	28	0	1	4	3	6	22	5	23
ASV_513	18	17	0	0	7	8	0	0	0	23	0	0	3	0	0	68	0	31	2348	0	0	3	0	0	0	0	3	0	2	0	3	0	0	0	0	0	0	0	0	0	0	0	26	25	0	4	0	0	0
ASV_575	9	13	3	6	31	14	8	0	1	12	0	23	11	14	41	51	22	2	13	11	18	11	14	0	1	4	7	17	1	33	6	0	10	38	0	1	0	16	64	1	0	0	15	39	4	17	0	1	1
ASV_696	0	3	0	2	0	0	0	0	1	1	0	0	1	0	1	24	0	7	23	0	0	0	0	0	1	0	1	3	0	0	0	18	0	2	0	2	0	0	0	3	0	7	1	8	0	2	2	0	2
ASV_514	0	0	0	0	0	0	0	1	0	8	0	0	0	6	0	22	96	0	0	0	0	0	0	0	0	0	23	0	0	13	4	1	0	0	0	0	0	0	0	0	0	0	0	17	0	0	1	0	1
ASV_910	0	0	0	0	0	0	0	2	1	0	0	0	0	0	0	0	4	0	0	0	0	0	0	1	0	0	0	0	0	0	0	0	0	0	0	0	0	0	0	0	0	0	0	0	0	0	0	0	0
ASV_703	0	0	0	1	26	0	0	43	0	0	1	8	215	0	4	0	0	0	0	15	9	7	30	9	1	0	0	0	2	0	0	10	0	0	0	0	0	0	0	0	0	0	0	0	1	0	1	1	0
ASV_565	0	0	0	0	0	0	0	0	0	0	0	0	0	0	0	0	0	0	0	0	0	0	0	0	0	0	0	0	0	0	0	8	0	0	0	0	0	0	0	0	0	2	0	0	0	0	0	0	0
ASV_1238	11	4	0	1	0	5	0	2	12	23	0	1	1	8	3	16	16	0	19	0	2	0	5	1	8	4	2	0	2	0	0	20	59	67	4	37	0	6	3	1	7	10	0	3	3	0	123	4	0
ASV_510	83	1511	1	0	0	1	2	0	0	55	0	0	1	0	1	74	0	57	26	0	0	0	1	0	0	0	0	1	0	0	0	0	0	0	0	0	0	1	0	1	72	2	91	53	2	0	0	0	0
ASV_645	1	5	0	1	0	3	3	0	2	0	0	1	0	5	20	0	0	1	1	0	1	0	1	0	1	8	4	1	0	0	0	0	1	0	0	0	0	10	0	0	6	24	4	0	1	4	0	1	0
ASV_564	0	20	7	0	24	56	14	5	5	0	0	2	10	21	64	5	0	0	1	1	0	20	6	0	1	0	0	3	0	1	14	0	0	0	0	0	0	0	0	0	0	0	0	4	1	1	2	10	0
ASV_943	0	0	0	0	0	0	0	0	0	1	0	0	0	0	0	0	0	0	0	0	0	0	0	0	0	0	1	1	0	0	0	0	0	0	189	248	0	0	30	189	407	0	2	0	0	0	9	0	5
ASV_968	1	1	0	0	8	0	0	0	0	0	1	1	0	0	0	6	0	2	235	0	0	10	0	0	0	0	27	0	10	0	12	0	547	0	0	13	842	92	46	211	142	0	0	7	3	11	15	0	54
ASV_1017	0	1	0	4	0	0	0	2	22	0	0	0	1	0	2	5	8	0	5	0	0	3	1	2	1	0	0	0	15	8	0	8	0	5	0	7	0	0	0	3	21	0	0	0	1	5	20	1	1
ASV_1159	7	15	0	0	1	0	0	0	5	16	2	0	30	0	0	10	0	8	13	6	0	3	2	0	5	0	0	0	0	0	0	13	0	0	0	0	0	0	0	0	0	0	2	1	0	0	0	0	0
ASV_1019	12	1	0	0	5	0	0	2	2	2	2	0	5	0	1	0	0	20	1	7	31	4	0	4	2	13	1	0	2	0	0	0	0	3	0	0	0	0	0	1	1	3	4	0	5	4	2	2	1
ASV_969	0	0	23	6	29	2	1	0	0	9	41	13	17	1	2	0	1	0	0	15	120	10	1	0	0	6	0	0	3	1	0	0	0	0	0	0	0	0	0	0	0	0	1	3	5	8	0	1	0
ASV_429	0	0	0	0	0	0	0	0	0	0	0	0	0	0	0	0	0	0	0	0	0	0	0	0	0	0	0	0	0	4	0	0	0	0	0	0	0	0	0	0	0	0	0	0	0	0	0	0	2
ASV_548	14	0	4	1	49	0	0	0	0	0	18	1	4	0	2	0	0	0	0	16	1	6	1	0	0	0	0	0	0	0	130	1	0	56	0	0	0	0	9	0	0	3	0	1	0	0	0	0	0
ASV_566	0	0	14	6	216	3	0	0	0	0	2	0	11	0	0	0	0	0	0	3	0	371	0	0	1	13	0	0	0	0	0	0	0	0	0	0	0	0	0	0	0	0	0	3	15	26	1	0	0
ASV_1091	0	0	0	0	0	0	0	0	0	0	0	0	0	0	0	0	0	0	3	0	0	1	4	2	0	0	0	0	0	0	0	0	230	0	1	6	242	207	0	1	41	0	0	0	0	0	4	0	0
ASV_674	0	0	0	0	4	0	0	3	2	0	0	2	0	0	0	0	0	1	1	1	1	8	0	3	0	2	0	0	0	0	0	3	0	0	0	0	1	17	12	0	0	0	0	0	2	0	2	1	0
ASV_607	4	5	13	1	15	10	5	0	10	12	5	2	7	32	36	11	0	6	4	1	23	12	33	0	6	3	18	0	0	7	0	0	0	0	1	0	0	0	0	0	0	0	5	33	5	21	0	1	0
ASV_712	0	0	0	0	0	15	0	27	6	0	0	16	0	5	0	0	0	0	0	0	0	0	0	17	19	0	0	0	0	0	0	6	0	0	0	29	0	0	0	0	0	0	0	0	0	0	7	3	0
ASV_487	0	0	0	0	0	0	0	0	0	3	0	0	0	0	0	9	1621	0	0	0	0	0	0	0	0	0	0	0	0	0	0	0	0	0	0	0	0	0	0	0	0	0	0	0	0	0	0	0	0
ASV_695	0	0	0	0	0	0	0	0	0	0	0	0	0	0	0	0	0	0	0	0	0	0	0	0	0	0	1259	0	0	0	0	0	0	0	0	0	0	0	0	0	0	0	0	0	0	133	0	0	0
ASV_613	0	0	0	0	0	0	0	0	0	0	0	0	0	0	1	0	0	0	0	0	0	0	0	0	0	1	0	0	4	3	0	0	0	0	0	0	0	0	0	0	0	0	0	1	0	1	0	5	0
ASV_874	0	0	3	0	1	0	0	8	0	0	0	0	6	0	1	2	1	0	1	3	0	1	10	1	0	0	0	1	4	0	0	13	0	0	1	0	0	0	0	0	1	0	0	0	0	1	1	3	102
ASV_673	0	0	0	0	0	3	2	3	14	0	1	0	7	3	2	0	0	2	0	0	2	0	0	40	1	1	1	47	0	4	139	0	0	1	0	6	1	0	7	51	0	75	0	0	1	0	5	0	0
ASV_1013	3	1	0	1	1	2	0	1	4	2	0	1	0	9	0	1	3	2	6	0	0	0	0	0	1	0	0	1	2	5	0	1	5	4	0	52	7	0	0	3	11	4	5	6	0	0	7	1	83
ASV_1150	0	0	0	1	0	4	0	0	1	15	0	0	2	9	1	43	324	6	0	0	1	0	3	0	0	0	0	0	0	0	1	1	0	2	0	0	0	0	0	1	1	0	16	12	0	0	2	2	1
ASV_585	0	0	0	0	1	0	0	0	0	1	0	0	0	0	0	5	0	0	0	1	0	0	3	1	0	1	1	2	3	0	0	10	0	49	0	0	0	3	0	0	2	0	0	0	0	3	293	0	0
ASV_620	2	0	0	0	1	2	0	1	0	0	0	0	0	1	0	0	0	0	0	0	0	2	0	2	3	8	0	0	0	634	0	2	0	2	0	0	0	0	1	0	0	0	0	3	2	0	0	5	12
ASV_903	22	0	0	3	2	2	2	1	1	2	0	2	0	1	2	10	0	3	5	0	0	4	1	3	1	0	1	8	0	2	4	2	29	434	0	0	0	51	212	68	19	31	8	2	4	4	4	1	2
ASV_974	0	1	131	6	13	4	9	2	0	4	40	5	5	1	22	1	0	1	0	80	52	9	15	0	0	0	0	1	0	1	0	0	0	2	1	0	0	0	0	0	0	0	0	8	5	6	0	3	0
ASV_844	85	2	6	0	3	10	2	1	0	14	5	0	16	6	3	11	0	48	11	54	1	0	5	9	1	1	0	1	0	3	16	0	2	0	0	1	0	21	2	11	6	0	5	5	0	2	25	0	3
ASV_1184	1	3	0	0	1	0	0	13	3	4	0	0	13	0	0	12	2	8	2	0	0	0	0	31	1	0	0	0	1	0	0	7	0	21	0	0	9	0	7	0	20	30	6	0	1	1	0	6	0
ASV_576	8	0	0	1	0	1	1	2	0	2	0	0	0	8	0	0	0	0	1	0	0	2	0	5	1	0	0	0	0	0	0	0	0	0	0	0	0	0	6	0	0	0	5	2	0	0	7	0	0
ASV_925	5	0	0	0	0	0	0	0	0	13	0	0	1	7	0	20	220	3	0	0	0	0	0	1	0	0	0	0	0	0	0	2	0	0	0	0	0	0	0	0	0	4	3	1	0	0	0	1	0
ASV_1011	2	1	4	44	4	3	7	2	0	2	49	22	27	2	15	2	16	5	3	7	16	10	4	0	0	17	5	1	1	1	0	3	0	0	0	0	0	0	0	0	0	1	3	3	8	6	0	0	1
ASV_434	0	0	0	0	11	0	0	0	0	0	0	0	1	0	0	0	0	0	2	0	0	4	1	0	0	0	0	0	0	0	0	0	0	0	0	0	0	0	0	0	0	0	0	0	1	0	0	0	2
ASV_736	0	0	1	14	0	0	0	0	0	0	0	115	2	0	0	1	0	0	0	1	0	0	0	0	0	3	58	0	1	2	0	2	0	3	0	40	0	18	0	0	0	0	0	0	0	8	0	0	85
ASV_706	2	5	0	24	0	0	0	3	0	36	0	189	0	4	0	29	8	68	4	0	1	0	0	37	0	0	0	0	0	0	0	1	0	0	0	0	0	2	1	0	18	0	22	7	1	0	1	0	3
ASV_755	4	3	0	0	9	0	2	7	20	2	0	0	1	12	0	3	0	1	2	1	1	3	0	55	7	7	1	0	4	0	0	3	48	3	0	0	0	0	34	26	0	0	1	3	2	9	1	0	0
ASV_954	5	2	1	38	8	10	2	2	11	8	1	16	5	9	24	7	20	1	9	2	6	3	5	1	3	4	7	5	11	6	2	2	0	9	30	6	23	5	7	2	12	4	1	7	4	10	2	3	43
ASV_980	1	0	0	0	1	0	0	0	0	1	0	0	0	2	0	4	63	20	0	0	0	3	2	19	1	0	0	5	0	1	0	2	0	0	0	0	0	0	0	0	0	0	3	7	0	0	1	3	1
ASV_551	1	1	0	1	0	4	2	2	0	10	0	0	1	3	0	358	65	2	0	0	0	0	0	0	0	0	0	0	0	11	17	1	0	0	0	0	0	0	0	0	0	0	0	10	0	0	0	0	12
ASV_915	0	0	0	0	0	1	0	0	2	0	0	0	0	0	0	0	0	0	0	0	0	0	0	0	1	0	0	53	0	0	0	0	0	0	0	0	0	0	0	0	0	1691	0	0	0	0	3	0	0
ASV_880	0	0	0	3	0	0	0	7	2	0	0	3	0	0	1	0	0	0	0	0	0	0	2	1	3	0	0	0	13	0	0	0	0	0	26	0	0	4	0	0	0	0	0	0	0	0	35	44	0
ASV_515	0	0	0	0	0	0	0	0	0	0	0	0	0	0	0	0	0	0	0	0	0	0	0	0	0	0	0	0	0	0	0	0	0	0	0	0	0	0	0	0	0	0	0	0	0	0	0	0	0
ASV_612	3	0	0	0	86	5	0	0	0	0	0	0	5	2	0	0	0	3	0	0	0	8	0	0	0	0	0	0	1	0	0	1	0	0	0	1	0	0	0	0	0	0	0	1	0	0	0	0	17
ASV_632	12	0	0	7	6	2	2	0	0	2	3	2	5	0	6	0	0	19	1	2	76	0	1	0	0	3	4	0	0	0	42	0	0	1	0	3	0	0	0	0	0	0	3	3	0	6	0	0	0
ASV_716	11	11	0	4	6	0	0	0	7	9	0	1	1	1	0	31	0	3	22	2	4	0	4	1	2	2	5	0	4	3	1	0	0	4	0	0	0	0	184	14	9	0	6	5	0	6	2	0	0
ASV_824	0	0	0	0	9	0	0	0	0	0	0	0	0	0	0	0	0	0	5	0	0	0	0	0	0	1	13	0	82	0	0	0	181	0	0	0	3	229	0	0	1	0	0	0	0	0	6	0	0
ASV_626	1	1	0	0	0	0	0	0	0	1	0	1	0	0	1	6	0	0	43	0	1	0	5	1	0	0	11	0	15	0	0	1	61	9	0	1	13	103	0	103	4	0	3	0	1	6	27	0	15
ASV_675	0	0	123	0	0	0	0	0	0	2	1	20	1	0	0	0	0	1	0	1701	0	0	0	0	0	0	0	0	0	0	0	0	0	0	0	0	0	0	0	0	0	0	0	0	0	0	8	2	0
ASV_598	2	110	12	2	1	46	0	0	1	4	3	77	0	19	0	9	0	8	4	5	0	3	0	0	0	3	0	0	0	0	1	0	0	0	0	0	0	0	0	0	0	0	10	11	0	8	0	0	0
ASV_802	82	5	0	0	0	0	1	0	21	24	0	0	0	10	0	16	15	17	17	2	1	0	3	0	9	1	1	2	1	1	0	0	20	177	3	4	0	3	0	8	6	3	10	3	0	1	23	0	38
ASV_671	0	0	1	4	27	6	0	0	0	0	0	0	0	2	0	1	1	0	20	2	0	0	0	1	0	0	2	0	63	0	1	0	0	11	0	0	6	0	3	32	145	0	0	4	2	1	2	0	1
ASV_691	0	11	2	0	2	2	0	0	1	1	1	6	0	1	0	10	0	0	4	0	8	0	15	0	0	0	0	3	0	0	0	2	0	0	0	0	0	2	0	0	518	0	14	37	1	0	12	0	0
ASV_1059	8	30	1	41	9	3	9	1	0	14	1	65	12	5	13	5	9	10	3	44	9	10	1	0	0	2	10	0	0	2	0	0	0	10	0	1	0	0	10	0	6	0	4	39	3	6	0	0	0
ASV_852	0	0	1	3	1	3	0	0	0	0	0	2	1	0	0	0	1	0	0	1	0	0	3	0	0	0	0	0	3	0	1	40	64	47	0	1	2	134	71	4	0	0	0	0	3	0	12	0	2
ASV_701	0	0	0	0	7	0	0	0	0	0	0	6	0	0	0	0	0	0	13	0	0	0	0	0	1	0	8	0	1	0	0	0	0	6	0	30	131	0	0	2	1	0	0	1	0	10	20	0	2
ASV_1049	1	0	0	0	2	0	0	0	0	0	0	0	0	0	0	2	0	2	91	0	0	0	1	0	0	1	13	0	19	0	0	0	31	0	0	16	28	180	1	2	0	0	0	1	0	3	1	0	375
ASV_1095	0	1	3	25	0	6	3	0	0	0	1	33	5	8	0	0	1	2	0	30	13	1	1	0	0	8	11	0	0	0	0	1	0	0	3	0	0	0	0	0	6	5	0	3	11	6	0	0	0
ASV_757	2	1	1	1	12	25	144	0	4	3	2	5	1	33	21	8	0	3	0	0	48	0	20	0	2	6	3	5	5	0	3	0	0	0	0	0	0	0	0	0	22	0	5	12	5	3	1	0	0
ASV_720	1	1	0	1	0	0	0	2	0	1	0	0	0	0	1	1	0	0	0	0	2	0	17	0	0	2	0	1	0	0	0	0	0	1	24	30	0	0	9	7	0	13	0	0	1	1	13	0	5
ASV_1198	7	5	0	0	0	1	0	0	0	6	0	1	5	3	0	9	8	7	4	0	0	0	1	2	1	0	1	3	6	0	0	6	1	22	0	0	0	1	0	0	22	0	2	0	0	0	0	4	5
ASV_879	17	20	0	0	7	7	0	8	222	27	0	0	4	23	18	10	0	9	26	0	0	33	0	4	594	0	0	3	0	0	0	1	7	0	0	0	0	0	4	0	0	0	12	3	0	3	0	0	0
ASV_661	0	0	0	1	0	0	0	0	0	0	0	0	0	0	0	0	1	0	0	0	0	0	0	0	0	0	0	1	0	0	0	0	0	0	0	0	0	0	0	0	0	0	0	2	0	0	0	2	0
ASV_868	9	1	0	0	7	0	0	0	2	4	0	2	3	0	2	0	2	0	2	0	6	3	0	0	9	1	20	8	0	2	2	0	6	5	0	0	0	3	9	1	111	3	18	0	3	17	1	0	0
ASV_781	0	0	6	0	0	0	0	0	0	0	0	4	1	0	0	0	0	0	0	10	0	0	0	0	0	0	5	0	1	2	0	1	0	0	0	30	0	0	0	0	0	0	0	0	0	2	0	0	0
ASV_622	76	0	2	4	0	6	1	0	1	0	3	15	2	2	1	0	0	10	0	0	14	0	73	0	1	6	0	0	0	0	0	0	0	0	0	0	0	0	0	0	0	0	5	3	1	3	0	1	0
ASV_855	1	0	0	0	0	1	0	0	0	1	3	0	0	1	1	0	0	0	0	0	2	0	4	1	0	29	0	0	0	4	0	0	0	1	0	62	0	0	0	0	6	1	0	0	19	0	2	0	0
ASV_733	0	0	0	1	1	0	0	0	0	0	0	0	1	0	0	0	2	2	0	0	0	1	0	0	0	0	0	0	0	0	0	8	0	0	0	0	0	0	0	0	0	2	0	0	0	7	0	0	0
ASV_1187	1	1	0	0	128	16	0	0	1	1	0	0	11	1	0	7	1	2	1	0	0	497	7	0	0	2	2	0	2	0	3	2	17	4	0	0	0	12	10	0	0	0	2	0	3	3	2	14	0
ASV_1100	53	0	1	0	4	0	2	0	0	2	0	0	0	0	0	3	12	3	4	0	6	0	0	0	0	1	0	0	1	0	1	0	176	241	0	0	5	33	66	2	2	0	0	0	3	0	4	0	0
ASV_435	0	0	0	0	0	0	0	0	0	0	0	0	0	0	0	0	0	0	0	0	0	0	0	0	0	0	0	0	1	0	0	0	0	0	0	0	0	0	5	0	0	0	0	0	0	0	0	0	0
ASV_1020	10	3	0	4	24	8	0	6	0	7	2	1	0	0	1	35	0	10	4	6	4	8	1	16	0	0	2	4	0	1	0	9	0	1	0	4	0	1	0	16	0	1	4	10	3	0	6	0	25
ASV_863	2	2	0	0	0	0	0	0	0	3	0	0	0	0	0	6	0	1	4	0	0	1	0	0	0	0	1	0	1	0	0	0	1	1	1	217	0	0	0	1	0	3	4	0	0	0	1	0	1
ASV_600	1	0	0	0	0	0	0	0	0	0	0	0	0	0	1	0	0	3	0	0	0	0	0	0	0	0	32	0	0	35	0	0	1	3	0	0	1	2	0	4	2	1	0	0	0	0	0	0	2
ASV_727	0	0	0	0	0	0	0	0	0	0	0	0	0	0	0	0	0	0	0	0	0	0	0	0	0	0	0	0	0	0	0	0	0	0	0	0	1	0	0	0	0	0	0	0	0	0	0	0	0
ASV_764	12	1	2	2	2	5	2	0	0	3	7	4	0	0	3	4	0	4	5	3	5	3	9	0	0	2	0	1	0	0	2	0	0	0	0	0	0	0	5	0	1	2	64	0	2	11	1	0	0
ASV_562	2	47	14	3	4	27	4	1	0	8	4	12	8	9	15	31	0	3	2	0	65	16	8	0	0	0	3	0	0	1	3	0	0	0	0	0	0	0	0	0	0	0	3	37	8	5	0	1	0
ASV_851	0	0	0	0	0	1	0	0	0	12	0	0	1	3	0	13	100	0	0	0	0	0	0	0	0	0	0	0	0	12	9	0	0	0	0	0	0	0	0	0	0	0	0	128	0	0	0	0	18
ASV_1231	0	0	4	0	0	1	0	0	0	0	11	0	2	0	0	0	0	0	0	2	0	0	0	0	0	0	0	0	0	0	83	0	0	1	0	76	0	47	0	1	0	0	0	0	0	1	0	0	0
ASV_750	0	0	1	0	0	0	0	0	0	0	0	0	1	0	0	9	0	1	0	0	5	1	0	3	0	0	0	1	0	0	0	0	16	43	0	0	0	2	0	0	0	0	0	0	0	0	2	0	0
ASV_798	0	0	11	3	33	4	1	0	0	0	18	1	7	1	0	0	0	0	0	134	36	3	0	2	0	0	1	0	0	0	0	0	0	580	0	0	0	0	2	135	0	0	0	0	1	2	0	0	0
ASV_1141	4	0	0	1	1	0	0	0	0	1	0	0	0	0	1	15	0	1	1	1	4	0	15	1	0	5	0	0	0	0	0	0	112	69	0	8	0	6	5	2	0	3	2	1	4	3	4	8	0
ASV_631	6	1	1	16	7	0	0	0	0	5	1	0	1	0	0	0	18	24	0	3	6	3	1	0	0	1	3	1	0	0	0	0	0	0	0	0	0	0	0	0	0	1	5	13	1	1	0	0	0
ASV_927	0	0	0	0	0	4	0	0	0	6	0	0	0	6	1	97	20	0	0	0	0	3	6	0	0	0	176	0	0	52	0	1	0	0	0	0	0	0	0	0	0	0	0	70	0	0	3	0	46
ASV_678	0	0	6	9	250	0	0	0	0	2	0	174	16	0	0	1	0	1	1	9	1	330	0	0	0	0	4	0	0	0	0	2	0	0	0	0	0	0	4	0	0	0	0	4	2	1	0	0	0
ASV_911	2	4	4	1	0	1	2	2	6	2	0	0	0	3	1	3	0	2	2	1	11	0	0	43	5	1	0	26	0	0	0	2	170	35	0	1	1	264	19	0	120	4	0	1	0	0	6	0	1
ASV_812	2	6	8	6	7	18	1	0	0	3	9	11	0	2	1	2	0	0	1	3	34	0	9	0	1	34	1	0	0	0	0	2	0	0	0	0	0	0	0	0	0	0	0	7	30	1	1	2	0
ASV_854	0	0	0	1	2	4	0	0	3	4	1	0	0	1	3	0	6	0	0	0	0	1	0	0	0	0	0	0	2	0	0	0	0	0	2	0	56	4	0	0	4	0	0	1	0	2	0	0	1
ASV_728	16	0	3	14	5	4	11	0	0	0	0	16	8	5	10	1	0	2	0	1	55	9	2	0	0	0	1	0	0	0	0	0	0	3	0	0	0	0	0	0	0	0	10	8	1	0	0	0	0
ASV_809	0	0	0	0	0	0	0	0	3	0	0	0	0	0	1	1	0	0	1	0	0	0	0	0	0	2	0	0	0	9	0	0	14	0	2	0	0	0	0	1	0	0	0	0	1	0	2	10	7
ASV_1006	0	1	0	0	22	0	0	2	0	1	0	0	0	0	2	3	0	0	101	0	0	0	0	5	0	3	0	0	0	0	0	7	0	0	0	69	23	1	15	71	15	0	0	1	1	6	5	0	148
ASV_1073	1	0	0	3	1	6	0	2	0	8	1	1	0	0	0	1	0	2	0	2	1	0	1	0	0	330	4	1	1	11	0	0	0	0	0	0	0	0	0	0	0	0	2	6	199	2	1	0	0
ASV_1131	470	6	0	0	0	0	0	3	0	158	0	0	0	0	0	25	0	13	15	0	2	0	0	7	0	0	0	0	0	1	0	0	0	0	2	0	1	0	0	17	33	43	17	4	3	0	2	0	0
ASV_1229	3	3	1	1	8	4	5	0	0	8	0	1	0	3	4	0	0	0	19	0	0	10	0	0	2	1	0	47	0	0	11	0	31	11	0	0	0	0	6	0	0	18	1	0	1	1	0	0	0
ASV_618	1	1	6	0	2	31	0	1	2	0	2	8	19	18	0	0	0	0	0	1	3	2	0	0	1	1	1	0	0	0	0	0	0	0	0	0	0	0	0	0	2	0	0	55	3	3	2	0	0
ASV_554	3	7	5	24	15	46	0	0	0	1	0	13	4	3	9	3	0	2	3	1	94	105	11	0	0	4	0	0	2	1	74	0	0	0	0	0	0	0	0	0	0	0	4	226	1	1	0	0	0
ASV_617	0	0	0	0	0	0	0	0	0	0	0	0	0	0	0	0	0	0	0	0	0	0	0	0	0	0	0	0	0	0	0	0	0	0	0	0	0	0	0	0	0	17	0	0	0	0	0	0	0
ASV_1174	1	1	0	2	3	19	0	0	1	15	4	0	2	2	1	0	2	0	0	0	3	0	2	0	0	241	0	0	0	1	0	0	0	0	0	0	2	0	0	0	0	0	4	0	116	0	1	0	0
ASV_586	0	0	0	0	1	0	0	0	0	0	0	0	136	3	0	1	0	0	0	0	0	5	1	0	1	0	0	0	0	0	0	4	10	0	0	0	0	0	5	0	0	0	0	1	0	0	0	0	0
ASV_667	0	0	0	0	0	1	0	0	0	25	0	0	0	4	0	2	13	0	0	0	0	0	0	0	0	0	0	0	0	72	0	1	0	0	0	0	0	0	0	0	0	0	0	0	0	0	2	1	35
ASV_790	5	0	0	0	0	2	1	0	1	19	0	0	3	0	0	16	0	5	3	1	2	1	0	0	0	0	2	0	3	0	0	0	0	0	44	95	0	0	0	29	3	0	12	7	1	8	2	1	1
ASV_1225	0	0	1	0	6	2	3	2	2	3	0	0	0	1	2	13	22	2	1	0	0	0	120	2	2	7	0	0	49	0	0	3	0	0	0	7	0	4	1	4	17	1	0	0	5	0	16	0	0
ASV_704	14	122	0	0	1	1	0	0	6	11	2	0	0	11	0	31	0	9	8	1	1	3	0	1	5	5	2	4	0	0	46	0	0	199	0	0	0	78	5	0	0	0	11	173	7	5	4	0	0
ASV_1088	31	0	0	3	3	8	4	1	1	0	0	1	2	37	0	6	24	0	0	0	3	0	2	0	4	0	4	19	4	3	3	0	0	0	0	0	0	0	0	0	2	0	4	1	0	0	0	27	0
ASV_633	26	9	0	0	0	2	0	0	1	320	0	0	0	1	0	28	911	8	16	0	0	0	0	0	1	0	0	0	2	3	0	0	0	0	0	0	0	0	1	0	0	0	37	28	0	0	0	0	0
ASV_816	2	4	0	127	0	0	1	0	0	112	0	49	0	0	1	11	30	5	3	0	4	0	65	0	0	1	0	0	0	0	0	1	0	0	0	0	0	0	0	0	0	0	107	51	2	0	0	1	0
ASV_849	0	0	0	0	17	0	0	0	0	4	0	0	2	0	0	2	0	1	1	1	3	1	1	12	0	0	3	0	0	0	0	0	0	255	0	0	0	61	40	14	21	2	3	2	0	0	9	0	0
ASV_804	2	0	5	8	0	2	1	0	0	3	6	7	4	0	1	2	0	0	0	5	24	3	1	0	0	31	1	0	0	0	0	0	0	0	0	0	0	0	0	0	0	0	1	1	9	1	1	2	0
ASV_795	0	10	5	1	2	4	2	2	1	9	3	1	4	1	13	0	16	1	0	4	28	7	240	0	1	22	6	2	0	0	0	0	0	0	0	0	0	0	0	0	0	0	2	7	32	4	1	1	0
ASV_796	1	0	0	8	3	8	1	0	0	6	2	4	3	0	1	1	0	0	0	0	3	4	14	0	0	3	4	7	0	1	17	0	0	0	0	0	0	0	3	0	0	0	3	6	0	25	0	0	0
ASV_846	0	0	0	0	0	2	0	0	0	0	3	0	0	10	1	29	10	0	0	0	0	0	0	0	2	0	0	3	0	6	3	1	0	0	0	0	0	0	0	0	0	0	0	0	0	0	1	1	9
ASV_1228	0	0	0	0	18	0	0	0	0	6	0	0	0	0	0	3	3	0	0	0	0	4	0	0	0	0	0	1	0	0	0	1	0	0	0	0	0	3	1	0	0	0	4	3	0	2	0	0	0
ASV_794	1	5	0	0	0	2	1	0	0	3	0	1	1	1	0	10	0	2	23	0	1	1	15	1	0	1	0	3	0	0	0	0	0	11	21	3	0	0	32	0	12	0	1	0	1	0	81	1	0
ASV_1213	0	0	0	2	6	0	0	7	1	1	3	1	3	3	1	1	1	0	1	0	3	12	2	4	3	6	2	1	1	0	3	14	81	27	0	3	1	0	74	32	4	0	0	0	6	1	2	0	0
ASV_689	1	4	0	1	4	2	0	0	0	0	0	0	2	2	0	0	0	2	2	3	5	2	4	0	0	0	0	0	0	0	2	25	0	0	0	0	0	0	14	0	0	0	1	2	3	0	1	0	0
ASV_700	0	0	2	0	0	0	0	1	0	0	0	0	0	0	0	0	2	2	0	0	15	0	0	0	0	0	1	2	0	0	0	12	0	0	0	0	1	0	0	2	1	0	1	2	0	0	9	0	94
ASV_784	0	0	0	0	0	0	0	0	0	9	0	0	0	0	0	35	26	0	1	0	0	0	5	0	0	0	0	0	0	51	0	0	0	0	0	0	0	0	0	0	0	0	0	0	0	0	0	1	0
ASV_740	3	0	6	1	5	38	0	49	6	31	6	1	12	17	3	8	4	2	1	4	1	1	0	0	7	30	0	0	0	0	0	0	2	0	0	0	0	0	8	0	0	0	42	9	24	2	0	0	0
ASV_800	0	0	0	0	0	0	0	0	0	0	0	0	0	0	0	0	0	0	0	0	0	0	0	0	0	0	1	0	0	0	0	0	0	0	0	0	0	0	0	0	8	0	0	0	0	2	0	0	0
ASV_1115	4	0	0	1	5	2	11	0	1	2	4	0	2	2	15	3	0	1	2	1	3	7	0	34	0	0	0	2	1	0	0	0	1	0	0	0	2	0	0	362	70	157	0	0	0	0	5	0	0
ASV_1136	1	0	3	1	20	1	0	0	0	6	1	2	0	0	0	0	18	0	0	0	5	3	4	42	1	0	1	0	0	0	14	0	0	3	0	0	6	16	49	139	90	2	2	1	1	0	0	0	1
ASV_672	0	1	1	35	1	17	2	0	0	0	1	20	0	0	6	0	0	2	2	2	156	2	22	0	0	0	0	0	0	0	1	0	0	0	0	0	0	0	14	7	0	0	1	4	0	0	0	0	0
ASV_938	6	1	0	1	15	0	0	0	0	12	0	2	0	0	0	15	0	4	10	2	3	3	0	14	0	1	4	0	0	0	6	0	139	0	0	0	51	229	13	5	27	0	4	0	0	2	1	0	7
ASV_1116	0	1	0	0	0	0	0	2	0	0	0	0	0	0	0	2	0	0	2	0	0	0	0	0	0	1	1	0	1	0	1	0	0	0	0	27	0	0	0	0	0	0	1	0	0	0	0	0	0
ASV_845	0	0	0	0	2	0	0	0	2	0	1	0	1	0	0	2	0	0	1	2	0	0	0	0	0	0	0	0	0	0	0	1	210	206	0	0	0	26	0	0	0	1	2	0	1	0	0	0	0
ASV_1042	2	0	1	45	10	1	1	4	0	1	3	59	15	1	1	0	0	3	2	9	2	11	1	1	0	2	2	0	0	0	0	0	0	1	0	0	0	0	0	0	0	0	0	0	1	1	0	0	0
ASV_826	24	8	0	0	0	1	2	0	0	50	0	0	0	5	3	18	0	27	24	0	1	0	0	0	0	0	2	0	0	0	0	0	20	0	0	0	0	52	72	1	15	3	18	0	3	3	0	1	0
ASV_914	2	10	0	7	2	0	0	0	3	6	0	0	2	1	2	7	0	2	0	2	0	1	5	29	0	4	1	0	4	0	0	5	47	642	0	0	0	74	215	0	122	1	3	2	0	3	1	3	2
ASV_818	0	0	0	4	19	7	0	0	1	7	0	9	7	2	0	1	1	2	2	2	0	5	14	1	0	3	7	0	72	0	0	0	82	0	0	2	160	104	61	25	5	0	0	1	1	8	2	0	0
ASV_722	3	0	6	0	6	8	6	4	0	9	7	3	8	5	3	0	4	0	4	89	15	4	0	0	0	3	6	0	0	0	0	1	0	0	12	0	0	0	0	0	0	0	0	1	2	1	4	0	0
ASV_1112	1	0	5	2	0	0	1	0	0	0	0	0	1	0	7	7	0	1	0	6	0	0	39	0	1	7	0	0	2	3	0	0	2	6	0	0	0	2	49	8	0	0	1	1	2	0	2	0	31
ASV_1029	0	1	1	0	0	0	0	2	0	1	0	0	0	0	0	6	0	0	12	0	0	0	0	1	0	0	3	0	2	0	0	1	2	13	44	73	26	12	3	9	0	0	1	0	0	0	0	2	7
ASV_982	0	1	1	1	0	2	0	0	0	2	0	4	0	17	0	0	4	0	1	0	0	0	2	3	0	0	0	0	1	0	0	0	3	19	0	0	0	8	0	0	0	4	1	1	1	7	0	2	0
ASV_1137	0	0	0	0	0	0	0	0	0	0	0	0	0	0	0	0	0	0	0	0	0	0	0	0	0	5	9	0	2	0	0	0	410	0	2	1	89	543	0	0	0	0	0	0	5	0	0	0	0
ASV_726	2	4	7	15	1	0	1	2	3	4	0	71	0	0	0	2	1	1	0	7	2	0	20	1	6	0	0	0	3	0	0	3	0	0	0	0	22	0	0	0	0	0	0	32	5	2	5	7	0
ASV_1186	0	0	0	2	2	0	0	0	0	0	1	1	3	0	0	0	0	0	0	2	0	1	5	0	0	14	15	0	0	0	0	0	0	47	1	0	0	0	0	0	0	0	0	0	10	1	0	1	0
ASV_1037	12	1	0	0	5	0	2	0	0	3	0	1	0	1	4	9	0	1	4	0	2	1	5	1	4	0	1	13	1	1	0	0	1	113	5	16	0	6	0	96	41	237	4	7	0	1	4	1	1
ASV_719	0	0	0	0	39	1	0	2	0	0	0	0	0	0	0	0	1	0	0	0	0	27	0	0	0	1	0	0	2	30	0	4	0	0	0	0	0	0	0	0	0	0	0	0	0	0	0	10	0
ASV_1021	1	0	0	16	0	0	0	0	1	1	0	132	0	0	0	5	0	1	34	3	0	0	0	0	1	8	58	0	3	0	0	4	0	0	0	96	0	0	0	0	0	0	1	1	0	5	1	0	7
ASV_1117	0	0	9	0	1	2	1	0	0	0	0	0	4	21	0	0	1	1	0	0	0	3	0	0	0	0	2	0	0	2	13	0	0	0	1	0	0	1	1	1	0	0	0	0	0	3	0	0	3
ASV_951	2	2	0	1	0	0	0	0	0	0	0	0	0	0	1	1	0	0	17	0	0	0	0	0	0	0	0	0	0	0	0	0	54	7	5	0	123	62	41	40	53	0	2	1	1	1	2	0	1
ASV_705	0	0	0	0	0	0	0	0	1	7	0	0	0	0	0	57	163	0	0	0	0	0	5	0	0	0	85	0	0	8	0	2	0	0	0	0	0	0	0	0	0	0	0	182	0	0	0	0	15
ASV_649	0	0	1	0	4	1	2	5	0	8	0	1	3	3	0	6	531	0	0	36	0	1	0	1	0	0	3	0	0	0	0	0	0	0	0	0	10	0	10	35	31	0	2	2	0	7	0	0	0
ASV_760	2	2	0	0	82	1	0	0	0	8	3	0	8	0	8	10	0	1	2	0	1	2	0	0	0	9	0	2	0	0	0	0	0	0	0	0	0	0	0	0	0	0	27	6	7	0	0	0	0
ASV_1134	46	0	0	0	2	0	0	1	0	14	0	0	0	0	0	6	0	2	10	0	0	1	0	6	0	0	0	0	0	0	0	3	2	0	1	3	3	12	4	19	3	18	2	0	0	0	42	0	6
ASV_991	0	0	1	1	4	0	1	5	3	0	0	6	7	0	0	0	2	0	0	1	1	3	3	4	0	5	17	0	30	0	2	7	1	49	1	0	0	0	0	1	0	0	1	1	4	18	3	0	0
ASV_1107	0	0	0	0	0	0	0	0	0	0	0	0	0	0	0	2	0	0	1	0	0	0	0	0	0	0	0	0	0	0	0	1	0	0	0	0	23	0	0	5	1	24	0	1	0	0	0	0	3
ASV_956	5	5	0	0	5	0	0	1	2	2	0	0	0	0	0	22	0	10	4	1	1	1	0	4	0	0	4	0	26	2	0	27	60	14	0	9	77	15	59	30	43	0	6	0	1	0	1	5	29
ASV_965	1	0	0	3	8	1	1	1	0	5	1	0	2	4	3	3	0	2	1	0	0	2	2	14	1	1	8	0	0	0	0	0	1	0	0	0	0	1	0	150	280	4	0	0	3	5	1	0	0
ASV_871	18	4	0	4	0	7	0	19	20	27	1	3	0	2	0	0	0	2	3	0	0	0	0	8	8	0	1	0	0	29	0	0	0	0	0	0	0	0	0	0	0	0	10	3	1	0	1	0	0
ASV_905	0	4	0	0	1	6	1	0	19	0	0	0	0	26	6	0	0	0	0	0	0	0	2	0	28	0	1	0	1	0	0	0	0	0	146	0	0	1	0	1	0	11	3	7	0	1	0	4	0
ASV_640	42	127	0	0	0	1	0	0	6	65	0	0	0	0	0	34	0	17	104	0	0	0	0	3	2	0	0	0	0	0	0	2	0	4	0	0	0	0	0	0	0	0	19	19	0	0	0	2	0
ASV_789	0	0	0	0	0	0	0	0	0	0	0	0	0	0	0	0	0	0	0	0	0	0	0	0	0	0	0	0	0	0	0	0	0	0	0	0	0	0	0	0	0	0	0	0	0	0	0	0	0
ASV_665	27	0	0	0	58	5	2	0	1	12	1	0	92	5	0	2	6	0	3	1	0	73	0	0	0	0	3	0	0	0	0	0	0	0	0	0	0	0	0	0	0	0	8	9	0	0	0	0	0
ASV_1004	0	3	69	3	3	5	0	0	2	0	66	16	1	2	45	1	0	0	0	25	3	0	0	0	0	0	0	0	1	1	1	0	1	0	0	0	1	1	0	295	1	666	0	0	12	0	0	0	0
ASV_825	1	0	0	0	0	2	0	0	0	0	0	0	0	23	0	2	0	1	0	0	0	1	0	0	0	0	130	0	0	18	0	1	1	2	2	1	6	2	2	6	11	0	0	0	0	1	0	0	3
ASV_981	16	13	16	4	45	4	0	0	1	17	8	1	2	0	0	24	0	22	8	1	6	78	1	0	2	7	0	0	0	0	2	0	31	0	0	0	0	0	236	0	0	0	1	3	2	2	0	0	0
ASV_887	2	7	0	0	0	0	0	0	0	5	0	0	0	1	0	5	0	7	6	0	2	0	0	0	0	0	0	0	0	0	1	0	0	5	0	0	1	0	3	0	12	0	3	1	0	0	0	0	0
ASV_1056	0	0	0	0	1	0	0	0	0	0	0	0	0	9	0	0	0	0	0	0	0	1	4	1	0	3	2	0	5	9	0	0	213	56	255	3	185	19	5	0	0	0	0	1	1	0	10	0	189
ASV_573	175	5	0	0	0	0	0	0	0	58	0	0	0	0	0	31	11	425	15	0	0	0	0	0	0	0	0	0	0	0	0	0	0	0	0	0	0	0	0	0	0	108	24	0	0	0	0	0	0
ASV_658	3	0	0	3	0	2	0	0	0	38	0	0	1	0	0	52	23	0	1	0	0	0	0	0	0	0	0	0	0	0	2	0	0	0	0	0	0	0	0	0	0	0	1	2	0	0	0	0	0
ASV_1003	0	0	0	0	2	0	0	0	0	0	0	0	1	0	0	0	0	0	8	0	0	0	0	0	0	0	26	0	4	0	0	0	149	27	0	85	1	403	10	71	0	0	0	0	0	30	1	0	174
ASV_611	0	0	0	0	0	0	0	0	0	1	0	0	0	1	0	0	0	0	2	0	0	0	0	0	0	0	0	0	0	0	12	0	0	0	0	0	0	0	0	0	0	0	1	0	0	0	0	1	0
ASV_738	3	80	0	0	2	0	3	0	0	2	5	0	1	0	5	4	0	5	8	0	3	0	2	0	1	0	0	28	0	0	0	1	6	0	0	0	0	0	0	0	0	60	5	183	0	0	0	2	0
ASV_1227	1	2	2	4	1	0	0	0	0	2	0	0	0	0	0	2	0	3	8	0	13	0	5	0	0	0	0	0	0	0	0	0	0	0	0	0	0	1	0	0	0	0	0	2	0	3	2	0	0
ASV_765	8	7	0	3	1	9	4	19	1	10	1	7	12	1	1	2	18	11	0	1	38	2	20	0	2	31	0	2	0	0	0	0	0	1	0	0	0	1	0	56	0	0	7	6	32	3	1	0	0
ASV_741	0	0	0	1	0	0	0	3	0	0	0	3	0	0	0	11	0	3	2	0	3	0	0	0	0	0	1	1	0	0	0	0	0	0	0	0	0	0	0	0	0	0	0	0	0	0	0	0	3
ASV_603	11	100	0	0	0	21	2	0	0	2	0	0	0	21	0	11	0	14	5	0	0	0	0	0	2	0	0	0	0	0	0	0	0	0	0	0	0	0	0	0	0	0	2	534	0	0	0	0	0
ASV_1144	27	0	1	2	5	5	0	0	1	12	0	1	0	6	2	0	23	0	1	3	64	0	0	1	0	1	0	0	3	0	0	1	0	1	0	0	3	0	1	0	0	204	4	0	1	6	5	0	0
ASV_829	0	0	7	6	19	16	20	2	0	0	8	3	27	6	14	2	2	1	0	11	23	15	5	0	0	1	9	3	0	0	2	0	0	1	0	0	0	0	0	0	1	0	2	2	3	4	0	0	0
ASV_988	0	0	0	0	0	0	0	17	13	0	0	0	0	0	0	0	0	0	0	0	0	0	0	9	15	0	0	0	0	1	0	0	0	0	0	2	0	0	0	0	145	0	0	0	0	0	0	0	0
ASV_929	3	0	0	0	0	0	0	0	0	2	0	0	1	0	0	6	0	2	2	0	1	1	2	0	0	2	6	2	0	0	0	0	14	2	0	19	0	19	2	17	1	0	0	2	1	7	148	1	0
ASV_654	38	179	0	0	0	0	0	0	0	46	0	0	0	0	0	1226	0	24	21	0	0	0	0	0	0	0	0	0	0	0	0	0	0	0	0	0	0	0	0	0	0	0	44	16	0	0	0	0	0
ASV_1124	0	1	0	1	0	0	0	1	0	0	0	0	0	0	0	7	2	1	8	0	0	3	0	1	0	0	2	0	2	0	1	0	0	0	0	0	0	0	0	0	0	0	1	4	0	0	1	2	0
ASV_776	5	0	1	85	0	0	0	0	0	0	2	133	1	0	1	0	2	6	0	1	4	2	0	0	1	1	0	0	0	1	14	0	0	0	0	0	0	0	0	0	0	0	0	7	2	0	0	2	0
ASV_797	32	1	0	0	0	0	0	0	0	29	0	0	0	0	0	4	53	1	3	0	0	0	0	0	0	1	0	0	0	0	0	0	0	0	0	0	0	0	0	0	1	337	45	6	0	0	0	0	0
ASV_681	2	12	0	0	2	3	22	0	1	2	0	0	0	0	52	0	0	1	3	1	0	1	7	0	1	0	2	1	0	0	1	1	1	0	0	0	0	6	0	0	10	2	2	0	1	1	0	2	1
ASV_569	0	0	0	0	0	0	0	0	0	0	0	0	0	0	0	0	0	0	1	0	0	0	0	0	0	0	0	0	7	0	0	0	0	0	0	0	0	0	0	0	0	0	0	0	0	1	0	0	67
ASV_810	0	0	0	0	0	2	0	0	1	0	0	105	0	1	0	0	0	0	0	0	1	0	0	0	0	0	0	0	0	1	2	0	0	1	2	2	0	0	4	11	9	2	0	0	0	0	0	0	0
ASV_1008	18	12	0	1	0	4	0	69	5	15	0	3	0	1	0	49	0	20	36	0	0	0	0	4	5	0	1	6	1	70	0	12	0	0	0	0	0	1	0	1	1	0	19	2	0	1	5	0	2
ASV_799	66	23	0	0	0	1	0	0	0	35	0	0	3	0	0	83	7	1117	20	0	0	0	0	0	0	0	0	3	1	0	6	0	0	0	0	4	0	0	0	0	0	0	64	0	0	0	0	1	0
ASV_766	0	1	0	0	0	1	2	0	0	2	0	0	0	0	2	1	0	6	2	1	1	1	2	0	0	13	0	0	0	0	0	0	0	0	0	0	0	2	2	14	1	10	1	1	7	11	1	9	0
ASV_1031	0	1	86	2	16	6	1	0	3	0	11	0	0	0	11	0	0	0	0	37	0	13	1	1	0	0	0	0	1	0	0	3	0	0	0	0	0	0	0	0	0	0	0	2	1	1	2	11	0
ASV_547	0	0	0	0	0	0	0	0	0	0	0	0	0	0	0	0	0	0	0	0	0	0	0	0	0	0	0	0	0	0	0	0	0	0	0	0	0	0	0	0	0	0	0	0	0	0	0	0	0
ASV_806	4	1	0	0	0	1	0	0	1	2	0	0	0	3	2	34	0	1	2	0	0	0	17	0	0	0	0	7	0	5	0	1	1	1	2	1	5	4	5	7	8	4	5	0	0	0	0	4	1
ASV_752	0	0	0	1	50	7	1	0	0	0	0	0	0	0	2	5	0	0	34	10	0	1	0	0	0	0	1	0	9	0	2	0	0	0	0	0	0	0	3	0	86	0	0	4	1	3	0	0	0
ASV_1175	0	0	0	0	0	0	0	0	0	1	0	0	0	3	0	56	49	0	0	0	0	0	3	0	0	0	0	0	0	3	0	4	0	0	0	0	0	0	0	0	1	0	0	99	0	0	0	0	3
ASV_808	0	0	3	0	6	1	3	0	0	0	3	3	0	0	0	0	4	0	0	58	8	0	0	3	0	2	1	0	0	0	2	0	0	0	0	0	0	0	28	2	3	0	2	1	0	0	0	0	0
ASV_1169	27	3	0	1	0	0	0	0	0	5	1	1	0	6	1	3	7	8	1	0	5	3	3	5	0	4	0	2	2	0	0	0	5	0	10	1	0	12	0	17	5	16	1	12	1	0	5	2	0
ASV_666	24	0	0	3	0	11	1	0	2	1	0	0	0	18	1	1	32	16	1	0	6	1	1	6	1	2	33	2	0	3	4	0	0	0	0	0	0	0	0	0	2	0	4	0	0	2	1	6	0
ASV_876	0	0	2	8	11	30	0	1	0	1	4	15	3	18	0	0	0	0	1	0	63	0	2	0	0	6	3	2	0	0	0	0	0	0	0	0	0	0	0	0	0	0	3	1	6	0	0	0	0
ASV_605	37	0	0	0	0	0	0	0	0	7	0	0	0	0	0	1	0	0	1	0	0	0	0	0	0	0	0	1	0	0	0	0	0	0	0	0	0	0	0	0	0	0	2	0	0	0	0	0	0
ASV_958	1	0	0	2	1	0	4	0	0	6	3	1	0	4	0	0	0	0	0	1	0	2	2	31	2	2	0	16	1	0	2	0	0	0	0	3	0	1	0	157	9	15	0	0	1	0	4	0	5
ASV_660	0	0	0	0	0	49	4	0	0	0	0	0	0	3	8	0	0	0	0	0	0	0	1	0	0	13	4	0	1	0	0	0	0	0	0	0	0	0	0	0	0	0	0	0	12	0	0	2	0
ASV_788	1	2	2	3	0	166	2	0	1	13	0	4	0	425	0	0	0	0	1	0	1	1	1	0	0	118	0	1	0	0	0	0	0	0	0	0	0	0	0	0	0	0	5	4	61	2	2	0	0
ASV_970	0	1	5	6	1	26	0	0	0	4	0	1	1	9	0	1	2	0	2	1	0	4	16	0	1	1	3	0	0	0	0	13	0	0	0	0	0	0	1	1	0	0	2	2	0	2	0	0	0
ASV_1161	0	0	0	0	0	0	0	0	0	2	0	1	0	1	0	3	19	0	1	0	6	0	2	0	0	1	4	1	0	0	0	0	0	0	0	0	0	0	0	0	0	0	0	1	0	86	0	1	1
ASV_933	4	0	0	0	15	3	0	0	0	1	3	0	1	0	0	2	0	4	4	1	0	4	0	0	0	0	1	1	0	0	1	0	1	0	0	0	0	170	0	10	0	33	1	1	0	2	1	0	0
ASV_642	0	0	0	0	0	0	0	0	0	0	0	0	0	0	0	46	0	1	0	0	0	0	0	0	0	0	0	0	0	0	0	0	0	0	0	0	0	0	0	0	0	0	315	0	0	0	0	0	0
ASV_1092	40	1	0	0	1	0	0	0	0	3	0	0	0	3	0	4	0	1	9	3	0	0	0	0	0	0	0	0	2	0	0	0	13	8	3	0	0	5	1	38	3	113	0	0	0	0	2	0	10
ASV_1061	0	0	0	0	0	0	0	0	0	0	2	0	0	0	0	0	0	0	0	3	22	0	0	0	0	1	0	1	0	0	0	0	0	0	0	0	0	0	0	0	0	0	0	0	4	0	2	0	0
ASV_1197	2	0	0	0	0	3	0	0	0	0	0	0	1	0	2	0	0	0	0	0	0	0	0	0	0	0	0	0	0	0	0	0	2	1	0	1	0	0	174	26	0	6	0	0	0	0	0	0	0
ASV_1221	0	0	0	0	0	0	3	0	0	7	0	0	5	1	0	2	2	4	0	0	0	3	8	0	0	0	0	0	0	1	11	1	0	0	0	0	0	0	0	0	1	0	0	0	0	0	0	0	5
ASV_817	0	0	0	0	0	0	0	0	0	0	0	0	0	0	0	0	0	0	0	0	0	0	0	0	0	0	0	0	0	0	0	0	0	0	0	0	0	0	0	4	0	0	0	0	0	0	31	0	0
ASV_998	24	16	0	0	0	0	0	0	0	13	0	0	0	0	0	33	0	26	11	0	0	0	0	0	0	0	0	5	0	0	0	1	0	8	1	520	3	0	0	280	0	2	14	0	0	0	0	0	0
ASV_1195	0	0	5	4	11	4	3	0	0	0	0	0	13	2	1	0	0	0	5	6	0	2	10	0	0	1	1	0	0	5	20	1	0	0	1	0	0	0	0	0	0	0	0	1	5	3	0	0	0
ASV_1009	0	0	0	1	0	0	0	0	1	0	0	0	0	0	0	0	0	0	0	0	0	0	2	0	0	0	0	4	0	0	0	0	0	0	0	0	0	0	0	0	0	0	0	0	0	0	0	3	0
ASV_1148	0	0	0	0	2	0	0	0	0	54	0	0	1	5	0	7	86	0	0	0	0	0	0	2	0	0	0	0	0	23	0	0	0	0	0	0	0	0	0	0	0	0	0	0	0	0	1	1	51
ASV_848	3	24	1	12	2	0	0	4	1	5	0	86	0	0	0	41	0	9	65	0	1	2	8	2	2	0	2	0	41	0	0	2	0	0	0	0	0	0	0	1	0	0	9	46	1	0	5	19	0
ASV_692	0	0	8	0	8	28	16	2	2	0	0	5	13	4	45	0	0	0	0	0	0	10	1	4	2	1	0	0	0	17	3	0	3	0	3	0	1	0	0	0	0	0	0	0	0	3	0	8	0
ASV_913	0	0	0	0	1	1	0	10	2	0	0	0	3	0	1	0	0	0	0	1	0	0	15	3	0	0	0	0	3	0	0	3	0	0	1	0	0	0	0	0	0	0	1	0	0	2	0	10	0
ASV_964	0	2	0	1	0	1	0	4	30	1	0	2	0	0	8	7	2	4	3	0	0	0	2	5	4	0	0	1	6	0	0	20	0	0	0	32	78	1	2	8	36	0	2	19	0	0	6	16	0
ASV_923	0	0	0	0	0	0	0	10	6	9	2	0	0	0	0	0	5	0	0	0	0	0	0	0	0	2	2	3	22	0	0	0	0	1	1	0	0	0	0	0	0	0	1	1	5	3	0	0	0
ASV_762	0	0	0	0	0	0	0	0	0	0	0	0	17	0	0	10	265	0	0	0	0	1	0	0	0	0	0	0	0	0	0	0	0	0	0	0	0	0	0	0	0	0	0	5	0	0	0	0	0
ASV_906	0	1	0	0	1	0	0	3	0	0	0	0	0	0	0	1	0	0	2	0	9	0	0	6	0	0	4	1	2	0	4	0	0	35	0	0	0	1	2	0	2	0	0	2	0	14	12	5	0
ASV_742	0	1	0	0	6	8	0	0	0	0	0	0	2	0	0	0	0	2	0	0	0	1	1	0	0	2	0	0	2	0	0	0	0	0	0	0	2	0	0	7	0	0	0	0	0	0	0	1	0
ASV_778	2	0	0	2	1	0	0	0	0	0	0	0	0	0	0	77	0	17	1	0	0	0	2	0	0	0	0	0	0	0	0	0	0	0	0	0	0	0	0	0	0	0	1	0	0	0	0	0	0
ASV_1104	0	0	0	0	213	6	0	0	0	1	0	0	5	4	5	0	0	0	1	0	0	285	2	1	0	2	0	9	0	0	1	2	114	0	0	0	0	0	0	0	0	0	0	0	0	0	1	0	1
ASV_1158	6	0	2	8	43	3	0	0	1	0	1	5	13	5	1	1	0	5	0	5	17	6	0	0	0	3	0	0	1	0	6	0	0	3	0	0	0	1	11	0	152	0	0	10	10	1	0	0	3
ASV_648	0	0	0	2	0	0	0	0	0	0	0	0	0	0	0	2	1	0	0	0	0	0	0	0	0	0	0	0	0	0	0	1	0	0	0	0	0	0	0	0	0	0	0	0	0	0	0	0	0
ASV_813	2	0	0	0	2	0	0	0	0	0	1	0	0	0	0	0	0	0	2	0	1	0	0	0	0	1	2	0	7	5	0	0	119	12	0	0	0	26	10	0	0	0	0	0	0	0	3	0	71
ASV_898	0	0	0	10	19	0	1	0	0	0	0	10	2	3	0	0	0	0	0	0	18	7	0	0	0	16	17	1	1	0	0	0	0	0	0	0	0	0	0	0	0	0	0	0	1	264	0	0	1
ASV_1191	0	0	0	0	0	0	0	0	0	1	0	0	1	1	1	0	1	4	0	0	0	0	1	0	0	0	0	2	0	6	3	0	0	0	1	0	0	0	2	0	0	0	1	1	0	0	0	0	2
ASV_1230	0	41	1	0	0	9	1	0	0	3	1	0	0	1	29	1	0	13	1	0	1	0	3	0	0	2	4	15	0	0	2	0	0	0	0	0	0	0	0	0	4	5	5	2	3	3	0	23	0
ASV_857	0	1	0	2	11	3	0	2	0	0	0	0	0	1	0	0	0	0	0	0	0	13	0	1	3	3	2	0	2	1	0	4	0	0	0	0	0	0	0	0	0	0	0	1	2	1	0	0	0
ASV_690	43	0	0	0	1	1	1	0	1	17	0	0	0	1	5	4	33	0	9	0	0	0	0	5	0	0	3	0	0	0	0	0	0	0	0	0	0	0	0	0	0	2	14	0	0	2	1	0	0
ASV_1196	5	0	0	0	0	0	0	0	1	0	0	0	0	0	0	4	0	1	15	0	0	0	3	0	0	1	0	3	0	1	0	2	42	5	61	12	15	167	1	5	28	0	0	5	0	0	18	1	42
ASV_1200	0	0	2	0	0	0	0	0	1	0	1	0	1	0	0	5	0	0	0	0	6	0	3	0	0	0	5	1	17	0	0	2	58	4	0	5	9	18	3	2	1	2	1	0	1	0	9	0	9
ASV_1075	0	0	1	0	0	2	0	0	0	1	6	0	4	7	0	0	0	0	7	10	0	1	0	0	0	0	1	2	0	0	129	0	1	0	0	0	0	17	0	31	99	0	2	0	0	15	0	0	0
ASV_872	23	18	0	0	4	0	0	6	8	24	0	0	0	0	0	48	0	26	25	0	1	1	0	3	0	0	10	1	3	0	0	0	0	0	6	7	2	0	0	0	0	0	17	1	1	0	16	0	0
ASV_787	13	3	0	0	0	6	0	0	0	9	0	0	1	0	4	4	3	30	8	2	0	0	10	0	0	3	0	26	0	0	0	0	59	1	0	0	0	82	8	0	69	0	35	3	0	3	1	2	0
ASV_731	1	0	3	1	7	0	0	0	1	1	1	0	12	0	2	0	0	0	3	5	16	1	3	0	0	2	3	0	1	0	4	0	0	0	0	0	0	0	5	0	12	0	0	0	1	0	0	0	0
ASV_1036	0	0	0	1	0	0	0	0	0	0	0	2	0	0	0	0	6	0	1	0	1	0	1	0	0	0	0	0	2	0	0	0	0	0	0	1	7	0	4	0	0	0	1	0	0	0	4	1	0
ASV_921	0	0	12	3	7	4	0	0	0	0	0	0	40	3	0	0	0	0	0	0	1	9	3	1	0	4	3	0	0	0	36	0	0	0	0	0	0	0	0	0	0	0	1	0	3	0	1	0	0
ASV_1113	1	0	0	0	0	2	0	0	0	1	0	4	0	3	0	13	0	1	8	0	0	0	1	0	0	0	11	0	22	0	1	28	2	0	0	0	0	12	0	4	4	0	0	1	0	17	20	0	41
ASV_1074	0	0	5	3	0	0	1	7	1	0	2	2	0	1	0	0	1	0	0	0	69	2	0	1	0	1	6	1	1	0	0	0	0	0	0	0	0	0	0	0	0	21	0	0	2	0	2	1	0
ASV_1101	4	0	6	30	0	6	0	0	0	1	1	43	1	1	0	1	0	0	0	0	52	0	0	0	1	12	0	0	0	0	0	0	0	0	0	0	0	0	0	0	0	0	0	2	3	0	3	0	0
ASV_774	0	0	0	0	0	28	0	0	7	0	0	0	0	31	2	0	0	0	0	0	0	0	0	0	9	0	0	114	0	0	4	0	0	0	0	2	0	0	0	3	6	0	0	0	0	0	2	0	0
ASV_1121	0	0	1	7	0	0	0	0	0	0	0	0	1	0	0	0	0	0	0	4	0	0	0	0	0	3	3	2	0	0	9	0	0	0	0	0	0	0	0	0	33	0	1	0	0	5	0	2	0
ASV_1214	2	1	0	1	0	0	0	0	0	0	0	1	0	0	0	13	0	5	65	0	0	0	0	0	0	0	0	0	1	11	0	10	0	5	0	0	12	2	2	156	0	0	2	0	0	7	0	0	542
ASV_888	0	7	16	0	7	2	0	0	0	0	0	0	9	0	0	0	0	3	0	0	0	5	0	0	1	2	0	0	0	0	0	0	0	0	0	0	0	0	0	0	0	0	11	0	0	0	0	1	0
ASV_732	26	28	0	0	6	0	0	0	0	21	0	0	0	0	0	30	5	22	6	0	0	0	0	0	0	0	0	0	0	0	0	0	0	0	0	0	0	0	0	0	0	0	644	13	0	0	0	0	0
ASV_1135	6	0	0	0	0	1	0	1	2	3	0	2	0	6	0	1	2	0	0	1	0	0	0	1	6	0	0	0	0	0	0	0	0	853	0	0	0	1	0	0	0	0	2	3	0	0	0	0	1
ASV_718	0	0	1	1	0	3	0	0	0	0	0	0	0	0	6	0	0	0	0	0	0	0	2	0	0	7	0	0	6	0	0	0	0	0	0	0	0	0	0	0	0	0	0	0	7	0	3	0	0
ASV_1123	0	0	0	14	3	2	1	0	0	3	21	30	0	41	2	0	0	0	1	0	830	0	9	0	0	0	0	0	1	0	0	0	0	0	0	0	0	0	0	0	0	0	6	0	0	11	0	0	0
ASV_1218	1	1	0	0	0	4	0	0	1	35	0	1	0	5	0	7	184	2	1	0	0	0	0	0	2	0	2	36	2	1	1	3	0	0	0	0	0	0	0	2	0	0	1	4	0	4	6	0	11
ASV_758	1	0	0	0	0	0	0	0	0	17	0	0	0	0	0	71	199	0	0	0	0	0	0	0	0	1	121	0	0	5	1	0	0	0	0	0	0	0	0	0	0	0	0	10	0	0	0	0	8
ASV_822	1	0	0	2	0	0	0	0	0	0	0	0	0	0	0	17	0	0	12	0	6	0	3	0	0	0	12	0	0	0	0	13	0	0	0	0	0	0	0	0	0	0	0	0	0	6	4	0	0
ASV_735	42	0	0	0	0	0	0	0	0	0	0	0	0	0	0	3	0	46	0	0	0	0	0	0	0	0	0	0	3	0	0	0	0	0	0	0	0	0	0	0	0	0	5	8	0	0	0	0	0
ASV_1232	0	0	10	0	0	0	1	0	0	0	1	0	0	0	2	0	0	0	0	14	0	0	0	0	1	0	12	8	0	0	0	0	0	0	0	0	0	1	1	0	0	0	0	0	1	6	1	4	0
ASV_773	0	0	0	0	0	1	0	3	0	0	0	0	0	0	0	0	0	0	1	0	0	0	0	2	5	0	0	0	0	16	0	0	0	1	0	0	0	0	0	5	0	0	0	0	0	0	5	0	1010
ASV_770	1	0	0	0	0	0	0	0	0	4	0	0	0	0	0	1	0	1	0	0	0	0	2	0	0	0	0	0	0	1	4	0	0	0	0	0	0	0	0	0	0	0	0	1	0	0	0	0	12
ASV_1043	0	5	0	4	0	1	0	0	1	4	0	0	3	0	0	9	0	9	4	0	1	1	0	3	1	0	0	0	0	0	0	25	0	2	0	0	0	0	3	45	0	0	5	0	0	0	2	1	0
ASV_946	0	0	0	0	0	0	0	0	0	0	0	0	0	0	0	0	0	0	0	0	0	0	0	0	0	0	0	0	0	0	0	0	0	0	0	0	0	0	0	0	0	0	0	0	0	0	0	0	0
ASV_837	0	0	5	2	4	7	1	7	0	0	2	0	7	3	0	0	0	0	0	9	88	0	85	3	0	2	0	2	0	0	5	0	0	0	0	0	0	0	0	0	0	0	0	2	0	0	0	0	0
ASV_820	0	0	97	0	0	0	0	0	0	3	22	0	0	2	0	1	0	1	0	53	2	0	1	0	0	2	0	0	0	0	0	0	0	0	0	0	0	0	0	0	0	0	1	0	0	3	0	0	0
ASV_884	2	0	0	1	4	0	0	0	0	1	0	0	0	0	0	3	3	0	1	0	0	0	3	4	0	0	0	0	6	0	0	0	1	2	0	219	1	0	0	89	12	5	3	1	0	0	1	0	2
ASV_900	30	3	0	0	0	1	0	0	3	14	0	0	0	11	0	6	0	4	1	0	0	0	0	0	27	0	0	3	1	0	0	0	0	0	0	0	0	1	63	0	0	0	22	8	0	0	2	0	0
ASV_1007	0	0	0	0	0	0	0	0	2	0	0	0	0	0	0	0	0	0	0	0	0	0	1	20	1	6	0	1	0	0	0	1	0	2	0	0	0	212	21	0	2	0	1	0	4	0	0	0	1
ASV_1111	2	8	0	0	0	0	0	0	0	3	1	0	0	2	0	14	0	10	61	0	0	0	1	0	0	0	0	0	1	0	0	1	2	0	36	0	1	0	0	6	2	0	5	1	0	0	7	0	0
ASV_680	0	0	0	0	0	0	0	0	0	16	0	0	0	0	0	1	0	0	0	0	0	0	0	0	0	0	0	0	0	0	0	4	0	0	0	0	0	0	1	0	0	0	0	0	0	0	1	0	0
ASV_803	0	0	0	0	0	0	0	0	0	16	0	0	0	4	0	37	78	0	0	0	0	0	0	0	0	0	0	0	0	22	0	0	0	0	0	0	0	0	0	0	0	0	0	259	0	0	0	0	15
ASV_987	97	9	0	0	0	0	0	0	0	13	0	0	0	0	0	14	0	139	4	0	0	0	0	0	0	0	0	0	0	0	0	0	0	0	0	0	0	0	0	0	0	51	18	0	0	0	0	0	0
ASV_862	1	0	1	0	0	0	0	0	3	0	0	0	0	0	0	0	0	0	0	1	0	0	0	3	0	0	0	0	0	3	0	0	0	0	0	25	0	0	0	23	0	0	0	0	0	0	1	0	0
ASV_768	0	0	0	0	0	0	0	0	0	0	0	0	0	0	0	0	0	0	0	0	0	0	0	0	0	0	0	0	0	0	0	0	0	0	0	0	0	0	0	0	0	0	0	0	0	0	0	0	0
ASV_955	0	1	0	0	0	3	0	2	11	5	0	0	0	47	1	4	0	1	2	4	0	2	0	0	13	0	0	37	1	2	1	0	0	63	0	0	0	0	0	4	9	19	0	0	0	0	1	0	2
ASV_992	9	10	0	0	0	0	0	0	0	15	0	0	0	0	0	33	1	28	11	0	0	0	0	0	0	0	0	0	3	0	0	0	0	14	0	195	0	0	1	285	0	0	9	0	0	0	0	0	0
ASV_747	0	2	0	1	0	0	0	0	0	2	0	2	1	0	0	1	2	0	0	0	1	0	3	0	0	19	5	0	0	0	0	0	0	0	0	0	0	0	0	0	0	5	56	1	4	15	0	0	0
ASV_961	0	0	0	0	12	0	0	0	0	0	0	0	0	0	0	65	0	0	1	0	0	5	0	0	0	0	0	0	2	0	0	0	0	0	0	1	0	0	0	1	0	3	0	0	0	0	0	4	1
ASV_859	0	0	0	0	0	0	0	0	0	0	0	0	0	0	0	0	0	0	0	0	0	0	0	0	0	0	0	0	0	0	0	8	0	0	0	0	0	0	0	0	0	0	0	0	0	0	0	0	0
ASV_1139	0	0	0	1	0	0	1	0	0	0	0	2	0	0	0	0	0	0	0	7	1	0	3	0	1	0	0	0	0	0	0	0	0	0	6	0	0	1	0	0	0	0	0	0	0	0	1	40	0
ASV_1014	1	0	0	0	0	0	0	0	0	3	0	0	0	0	0	45	99	0	0	0	0	0	0	0	0	0	0	0	0	0	0	0	0	0	0	0	0	0	0	0	0	0	205	0	0	0	0	0	0
ASV_714	0	0	0	0	0	0	0	0	0	0	0	0	0	0	0	0	0	0	0	0	0	0	0	0	0	0	167	0	0	0	0	0	0	0	0	0	0	0	0	0	0	0	0	38	0	0	0	0	0
ASV_1048	0	0	0	1	6	0	0	1	1	0	0	0	2	0	0	2	0	0	0	0	0	1	0	0	1	0	0	0	0	0	0	6	2	0	0	0	0	5	1	0	0	0	0	0	0	0	1	0	57
ASV_839	8	5	0	0	0	0	0	0	0	86	0	0	0	0	0	5	7	6	6	0	0	0	0	0	0	33	0	0	0	0	0	0	0	0	0	0	0	0	0	0	0	0	88	27	35	0	0	1	0
ASV_1016	1	0	0	0	0	0	0	0	0	1	0	0	0	0	0	0	0	0	0	0	0	2	0	0	0	0	1	0	1	0	0	0	114	0	0	3	0	0	0	0	211	0	2	0	0	0	0	0	0
ASV_856	2	26	0	0	0	0	0	0	0	1	0	0	0	0	0	7	0	7	5	0	0	0	1	4	0	0	0	0	0	0	0	0	0	0	0	1	0	0	0	0	0	1	2	8	0	0	1	0	0
ASV_850	0	0	3	5	5	20	0	0	0	0	0	14	1	5	0	0	0	0	0	3	0	0	0	0	0	0	0	0	1	0	0	0	0	0	0	0	0	0	0	0	0	0	0	0	0	0	1	0	0
ASV_917	1	6	0	0	1	0	0	1	0	0	0	0	11	0	0	23	0	1	19	0	0	0	7	3	0	0	0	0	0	0	0	23	0	0	0	0	0	0	0	166	0	1	1	6	0	0	0	7	0
ASV_936	0	0	178	0	1	0	0	0	0	0	41	0	0	0	0	1	0	0	0	86	2	1	0	0	0	0	0	0	0	0	0	0	0	0	0	0	0	0	0	0	0	0	0	0	0	0	0	0	0
ASV_889	58	0	0	0	0	0	0	0	0	0	0	0	0	0	0	0	0	1	0	0	0	0	0	0	0	0	0	0	0	1	0	0	0	0	0	0	0	0	0	0	0	0	0	0	0	0	0	0	0
ASV_1041	1	3	1	0	3	0	0	0	0	3	0	0	0	2	0	2	0	0	6	0	0	0	0	0	0	0	3	0	43	12	0	0	0	19	39	3	0	0	0	6	0	53	1	1	0	1	1	0	117
ASV_942	0	0	0	3	0	0	0	0	2	1	0	0	0	0	0	1	0	0	0	0	1	0	0	0	0	1	0	7	1	0	0	2	114	0	0	3	0	79	0	0	18	0	1	0	4	2	0	1	0
ASV_861	0	0	0	0	0	0	0	0	0	0	0	0	0	0	0	1	0	0	1	0	0	0	0	1	1	3	0	0	1	0	0	1	27	0	0	23	1	46	0	0	0	0	1	0	0	0	0	0	11
ASV_909	7	0	8	22	10	12	4	0	2	0	6	0	12	2	1	20	0	8	1	1	68	6	0	0	1	5	0	1	0	0	0	0	0	1	0	0	0	0	0	0	6	0	10	14	4	1	0	1	0
ASV_1146	0	0	1	0	0	0	0	0	0	0	13	0	0	0	0	0	0	0	0	14	8	0	23	0	0	0	3	0	0	0	0	0	436	0	0	0	0	6	2	0	0	0	0	0	1	55	1	0	0
ASV_928	6	0	2	36	42	0	0	0	0	0	2	72	4	2	0	2	0	1	0	0	9	27	25	0	0	0	0	0	4	1	2	0	0	0	0	0	0	2	3	2	0	0	0	12	1	0	0	0	2
ASV_853	1	2	0	10	0	0	0	0	0	2	1	1	0	0	0	3	0	1	2	4	0	0	5	0	0	0	0	0	1	0	0	0	0	0	0	1	0	0	0	0	0	0	0	0	0	0	0	1	0
ASV_901	4	0	0	1	6	0	0	0	0	6	0	0	1	0	0	3	0	1	2	2	0	0	0	0	0	0	0	0	0	0	3	0	5	0	27	52	0	1	1	8	0	0	2	0	0	1	0	0	0
ASV_947	10	0	0	0	0	0	0	0	0	30	0	3	0	0	0	0	11	0	1	1	0	0	2	0	0	0	3	0	0	1	6	0	0	0	0	0	0	0	15	0	0	0	12	7	0	0	0	0	0
ASV_1217	0	1	0	0	11	0	0	0	0	3	0	1	0	0	0	1	0	2	66	0	0	2	0	0	1	0	0	0	23	0	0	0	0	0	0	163	6	0	6	0	2	0	2	1	2	1	0	0	0
ASV_836	2	0	1	0	0	4	0	3	0	0	3	0	2	3	0	4	0	0	1	1	0	0	2	0	0	0	20	0	0	2	0	6	0	0	0	0	1	0	0	0	0	0	3	0	5	3	2	0	49
ASV_907	0	0	0	0	0	0	0	0	0	0	0	0	0	0	0	1	0	0	2	0	0	0	0	0	0	1	1	0	0	0	0	0	0	2	0	0	0	29	2	1	0	0	0	1	3	1	1	0	1
ASV_1212	13	1	0	0	0	1	0	0	0	22	0	0	0	0	0	25	0	8	15	1	0	0	6	0	1	0	0	1	0	0	0	1	0	4	0	3	0	7	0	40	5	31	7	0	0	2	0	0	8
ASV_902	0	0	0	0	0	0	0	0	0	9	0	0	0	3	0	290	60	0	0	0	0	0	0	0	0	0	0	0	0	15	0	1	0	0	0	0	0	0	0	0	0	0	0	17	0	0	0	0	17
ASV_838	1	0	0	0	0	0	0	0	0	4	0	0	0	0	0	4	0	2	0	0	0	0	0	0	0	0	0	0	0	0	0	0	0	0	0	0	0	0	0	0	0	0	1	0	0	0	0	0	0
ASV_814	0	1	0	0	0	0	0	0	0	1	0	0	0	0	0	295	2	0	0	0	0	0	0	0	0	0	0	0	0	0	0	0	0	0	0	0	0	0	0	0	0	0	9	0	0	0	0	0	0
ASV_1179	0	0	1	1	0	11	4	2	2	1	1	0	0	4	25	0	0	0	0	7	4	0	0	2	1	0	0	0	0	0	0	0	6	102	0	0	0	25	2	0	96	0	0	0	0	0	3	0	0
ASV_775	0	0	0	0	0	0	0	0	0	0	0	0	0	0	0	0	0	0	0	0	0	0	0	0	0	0	102	1	0	0	4	0	0	0	0	0	0	0	0	0	0	0	0	2	0	0	0	0	0
ASV_748	0	0	0	0	0	0	0	0	0	0	0	0	0	0	0	0	0	0	0	0	0	0	0	0	0	0	0	0	0	5	10	0	0	0	0	0	0	0	0	0	0	0	0	0	0	0	0	0	2
ASV_1078	0	0	0	0	968	0	0	0	0	9	0	0	11	0	0	5	25	68	0	0	0	30	0	0	0	0	0	0	0	0	0	0	0	0	0	0	0	0	0	0	0	0	1	6	0	0	0	0	0
ASV_1154	0	0	2	0	0	3	33	0	2	0	1	1	1	1	31	0	0	0	1	1	2	0	1	97	0	0	0	0	0	0	0	0	3	0	0	3	0	1	0	23	76	148	0	0	3	0	0	0	0
ASV_866	10	100	2	1	1	2	1	0	0	11	0	3	1	0	2	73	0	4	9	1	28	3	17	0	0	0	4	2	0	0	0	0	0	0	0	1	0	0	0	0	0	0	7	24	0	4	0	0	3
ASV_949	4	168	2	0	44	0	0	0	0	9	1	0	1	0	0	74	4	6	3	0	0	4	0	0	0	2	0	0	0	0	0	1	0	4	0	7	53	0	3	63	0	0	4	20	0	0	0	0	0
ASV_896	6	1	43	6	11	8	2	0	0	5	1	0	4	12	5	8	0	71	3	34	22	2	35	0	0	17	0	0	0	0	3	0	0	0	0	0	0	0	0	0	0	1	2	0	30	1	0	0	0
ASV_1046	11	72	0	0	0	0	0	2	1	16	0	5	0	0	0	219	0	10	12	0	0	0	0	0	3	0	0	1	51	0	0	11	0	0	1	0	0	0	0	0	0	0	17	30	0	0	2	2	0
ASV_1102	0	0	0	0	0	1	0	0	0	15	0	0	0	0	0	60	56	0	0	0	0	0	1	0	0	0	6	0	0	2	0	0	0	0	0	0	0	0	0	0	0	0	0	8	0	0	0	0	4
ASV_828	0	0	4	0	0	0	1	0	0	0	14	1	0	0	4	0	0	0	0	1	47	0	1	0	0	1	0	0	0	0	0	0	4	0	0	0	0	0	64	0	5	0	0	0	0	0	1	0	0
ASV_919	0	0	2	0	0	0	0	0	0	0	0	8	0	0	0	0	0	0	0	2	3	0	0	0	5	0	0	0	0	5	0	0	0	0	0	0	0	0	0	1	6	0	0	0	0	1	0	0	0
ASV_1094	0	0	0	0	14	0	0	0	0	0	0	0	3	0	0	0	0	0	0	0	0	13	0	0	0	0	0	0	0	0	0	0	0	1	0	0	0	0	0	0	0	0	0	0	0	0	0	0	0
ASV_815	5	42	0	0	0	0	0	0	0	26	0	0	0	0	0	17	0	16	27	0	0	1	0	0	0	0	1	0	0	0	2	0	1	0	0	0	0	0	1	0	0	0	11	8	0	4	0	0	1
ASV_1022	7	1	2	0	0	0	0	1	0	0	0	0	1	0	1	24	0	0	1	0	4	0	1	5	0	2	0	0	1	0	1	0	0	0	7	0	0	0	0	0	0	0	0	6	2	6	1	5	0
ASV_994	0	0	0	0	0	0	0	0	0	0	0	1	0	0	0	0	0	0	0	1	0	0	0	0	0	0	2	0	11	0	4	1	0	0	0	225	0	0	0	4	0	0	0	0	0	0	0	0	1
ASV_1083	0	0	0	3	1	0	0	0	0	2	1	0	2	0	0	0	0	0	0	1	0	0	0	0	0	0	0	1	0	0	130	0	1	0	0	0	1	0	0	0	0	0	0	0	0	0	1	0	0
ASV_864	0	0	0	2	2	2	4	0	0	0	0	0	0	2	3	0	0	0	0	0	1	12	10	1	0	1	0	0	0	0	0	0	0	0	0	0	0	0	0	0	0	0	0	0	2	6	1	7	0
ASV_1170	56	1	0	1	3	1	0	0	0	1	0	0	1	0	0	2	0	3	10	0	2	0	0	2	0	0	1	0	0	2	0	0	3	0	2	4	0	0	2	24	0	0	3	0	1	0	0	0	53
ASV_1178	0	0	0	0	2	2	2	0	0	0	0	0	139	32	0	0	5	0	0	0	0	0	10	0	0	0	24	2	0	0	0	6	0	0	0	0	0	0	0	1	0	0	0	0	0	0	1	3	1
ASV_890	0	4	0	9	2	1	0	0	0	1	0	2	1	1	0	2	0	0	1	0	0	2	1	0	2	0	2	0	0	2	11	1	0	0	0	0	0	0	1	4	0	0	1	112	0	6	0	1	0
ASV_1064	0	0	0	0	0	0	0	0	0	28	0	0	0	0	0	1	116	0	0	0	0	0	1	0	0	0	0	0	0	21	0	0	0	0	0	0	0	0	0	0	0	0	0	136	0	0	0	0	14
ASV_1129	0	0	0	0	0	0	0	0	0	0	0	0	0	0	0	0	0	0	0	0	0	0	0	0	0	8	0	0	45	0	0	0	0	0	0	0	0	0	0	0	0	1	0	0	0	0	0	0	0
ASV_819	5	0	0	0	0	1	0	0	0	6	0	0	0	0	0	0	0	0	4	0	0	1	0	0	2	0	3	0	0	0	3	1	0	0	0	0	0	0	0	47	0	4	2	0	1	0	0	0	0
ASV_1093	0	0	0	0	0	1	0	0	0	7	0	0	0	5	1	8	20	0	0	0	0	0	2	1	0	0	0	0	0	20	29	0	0	0	0	0	0	0	0	0	0	0	0	235	0	0	0	0	32
ASV_875	0	8	0	0	0	0	0	0	0	0	0	0	0	0	0	1	0	0	16	0	0	2	0	1	0	0	0	0	0	0	0	0	3	1	0	0	0	0	2	2	3	0	0	10	0	0	0	0	2
ASV_1062	0	0	0	0	0	3	0	0	0	8	0	0	3	13	0	48	25	6	0	0	0	0	2	0	0	0	66	0	0	1	27	0	0	0	0	0	0	1	0	1	0	0	0	2	0	0	0	0	2
ASV_941	0	0	0	4	0	1	0	0	0	0	0	2	0	0	0	0	0	0	1	0	0	0	0	0	0	0	1	1	0	0	0	0	0	0	0	0	0	1	0	0	0	0	0	0	1	1	0	0	0
ASV_1060	0	0	0	0	1	16	0	7	6	1	0	1	0	5	0	0	25	0	0	0	0	0	0	3	11	0	0	0	0	0	0	0	0	7	0	0	0	0	0	0	0	0	1	0	0	0	0	1	0
ASV_1105	0	0	3	0	0	0	0	0	0	6	0	1	0	0	0	0	0	0	0	10	0	0	0	0	0	1	0	0	0	0	0	0	0	0	0	0	0	0	23	0	0	0	4	0	0	0	0	0	0
ASV_1177	0	0	0	0	67	12	0	0	0	0	0	33	2	2	0	0	0	0	0	0	0	7	0	0	0	0	235	0	0	0	0	0	0	0	0	0	15	0	0	0	0	0	0	0	0	159	0	0	0
ASV_997	0	0	0	0	0	3	5	0	0	0	2	0	0	2	7	0	1	0	0	0	0	0	0	0	0	0	30	0	0	0	0	0	0	0	0	0	0	0	0	0	0	0	9	0	0	40	0	0	0
ASV_834	0	0	0	0	0	0	0	0	0	0	0	0	0	0	0	128	0	0	1	0	0	0	0	0	0	0	0	0	0	0	0	0	0	0	0	0	0	0	0	0	0	0	322	0	0	0	0	0	0
ASV_975	0	0	0	0	0	1	0	0	0	3	0	0	0	12	0	21	146	0	0	0	0	0	1	0	1	0	0	0	0	0	3	0	0	0	0	0	0	0	0	1	1	0	0	0	0	0	1	0	2
ASV_940	0	0	0	0	0	2	0	0	0	1	0	0	0	1	1	174	10	0	0	0	0	0	0	0	0	0	0	0	0	0	0	0	0	0	0	0	0	0	0	0	0	0	210	0	0	0	0	0	0
ASV_867	0	0	1	0	0	3	5	0	3	0	0	0	1	0	0	0	0	0	0	0	0	0	4	0	0	0	0	0	0	0	38	0	0	0	0	0	0	0	0	0	1	0	0	0	0	0	0	0	0
ASV_966	1	1	0	0	0	0	0	1	0	5	0	0	2	1	0	263	36	0	2	0	0	0	0	0	0	0	0	0	0	2	1	0	0	0	0	0	0	0	0	0	0	0	0	30	0	0	0	0	0
ASV_990	0	0	0	5	4	0	0	0	0	1	0	1	6	0	0	0	0	0	0	0	0	2	0	1	0	0	0	0	0	0	0	3	0	0	0	0	0	0	0	257	1	0	0	0	0	0	0	0	0
ASV_869	7	1	1	0	0	0	0	0	0	9	0	0	0	1	0	5	23	34	0	1	3	0	0	1	0	0	0	0	1	0	0	0	0	0	0	0	0	0	0	0	13	0	9	8	2	0	0	0	0
ASV_1065	0	0	1	0	28	0	0	0	0	0	0	0	0	0	0	0	0	0	0	1	8	74	0	0	0	10	0	0	0	0	0	2	7	1	0	0	0	0	0	0	0	0	0	0	0	0	1	0	0
ASV_1223	16	0	0	0	0	0	0	0	0	0	0	1	0	0	0	1	20	1	4	0	0	0	0	0	0	0	0	0	0	0	7	0	18	83	0	27	0	73	14	3	18	0	0	2	0	1	1	0	1
ASV_878	1	23	1	0	0	1	0	1	0	2	0	4	0	1	0	4	6	2	0	1	0	0	4	0	0	6	0	0	0	0	0	0	0	0	0	0	0	0	0	0	0	0	30	1	3	0	0	0	0
ASV_882	0	0	0	0	0	0	0	0	0	0	0	0	0	0	0	0	0	0	0	0	0	0	0	0	0	0	0	0	2	0	3	0	0	0	0	0	0	0	0	0	0	0	0	0	0	0	46	0	59
ASV_932	0	0	0	0	0	0	0	0	0	0	0	0	0	0	0	0	0	0	0	0	0	0	0	0	0	0	0	0	0	0	0	0	0	0	0	0	0	0	0	0	10	0	0	0	0	0	0	0	0
ASV_892	0	0	0	0	0	2	0	0	0	2	0	0	0	3	0	26	28	0	0	0	0	0	1	0	1	0	0	2	0	7	0	1	0	0	1	0	0	0	0	0	0	0	0	43	0	0	0	0	18
ASV_1039	3	1	0	1	32	0	0	0	0	6	0	2	3	0	0	6	0	2	2	1	21	46	12	4	0	0	8	0	0	0	19	0	9	36	0	0	0	16	5	0	1	0	3	2	0	7	0	0	0
ASV_1067	0	0	4	0	7	0	0	0	0	0	0	1	0	0	0	0	4	1	0	2	4	8	0	0	1	1	3	0	0	1	35	0	0	99	0	0	0	134	0	0	0	0	14	3	0	10	0	0	0
ASV_877	0	0	0	2	4	0	1	0	0	0	0	1	1	0	5	0	0	0	0	0	0	0	0	0	0	0	0	0	0	0	0	0	0	0	0	0	0	0	0	0	0	0	0	1	0	0	2	1	0
ASV_1054	0	0	0	0	1	0	0	1	0	0	0	1	0	0	0	1	0	0	17	0	0	0	0	1	0	0	10	0	5	0	0	0	2	0	0	0	0	5	1	0	0	0	0	0	0	11	9	0	130
ASV_1069	0	0	0	0	1	0	0	0	0	0	0	0	0	0	0	0	0	0	0	0	3	0	2	0	0	0	0	0	6	0	4	1	59	0	0	0	0	130	0	0	0	0	0	0	0	0	1	0	0
ASV_1055	10	13	0	0	0	0	4	0	6	23	0	0	2	2	19	18	2	9	15	0	0	0	0	2	2	3	0	0	1	0	0	1	1	0	20	0	0	16	0	0	0	0	11	2	3	0	0	11	0
ASV_1001	7	5	1	0	6	13	3	0	0	0	3	0	7	20	7	4	0	3	0	2	1	2	2	0	0	6	2	0	0	0	0	1	0	0	0	0	0	0	0	0	0	3	9	4	6	2	0	0	0
ASV_1142	0	0	0	0	0	0	0	3	0	0	0	0	0	0	0	0	0	0	0	3	0	0	0	0	0	0	14	0	2	0	2	0	4	1	0	9	0	42	0	62	23	0	0	0	0	20	2	0	279
ASV_1176	0	0	5	0	1	0	0	0	0	0	0	0	6	1	0	0	0	0	0	0	0	0	1	0	0	1	0	0	0	0	0	6	0	0	0	0	0	0	0	0	0	0	0	0	1	2	0	0	1
ASV_983	12	3	0	0	0	0	0	0	0	262	0	0	0	0	1	1	0	0	1	0	0	0	0	0	0	0	0	0	0	0	0	0	0	0	0	0	0	0	0	0	0	0	1	1	0	0	0	0	0
ASV_908	1	8	0	0	0	0	0	0	0	1	0	0	0	0	0	77	0	4	22	0	0	0	0	0	0	0	0	0	0	0	0	0	0	0	0	0	0	0	0	0	0	0	5	12	0	0	0	0	0
ASV_843	2	0	0	0	0	0	0	0	0	1	0	2	0	0	2	54	1	0	0	0	0	0	0	0	0	0	0	0	0	0	0	0	0	0	0	1	0	0	0	0	3	0	295	0	0	0	0	0	0
ASV_967	0	0	0	0	0	1	0	0	0	11	0	0	4	0	0	8	47	0	0	0	0	1	1	0	0	0	0	0	0	4	0	2	0	0	0	0	0	0	0	0	0	0	0	102	0	0	0	1	44
ASV_1032	0	0	1	0	0	1	0	0	0	0	0	0	1	5	0	0	2	0	0	0	0	2	0	0	0	1	0	0	2	0	0	0	0	0	0	0	0	0	0	0	0	0	0	0	0	0	0	0	1
ASV_986	27	5	0	0	0	0	0	4	0	18	0	1	0	0	0	26	0	11	19	0	0	0	0	2	0	0	1	1	0	0	0	1	0	0	1	5	0	0	0	16	0	0	11	1	0	0	0	0	0
ASV_1002	0	0	0	0	0	0	0	0	0	0	0	0	0	0	0	0	0	0	0	0	0	0	0	0	0	0	0	0	0	0	0	0	0	0	0	0	0	0	0	0	0	0	0	0	0	0	0	0	0
ASV_924	1	1	0	0	0	0	0	0	0	0	0	0	0	0	0	159	35	0	0	0	0	0	0	0	0	0	0	0	0	0	0	0	0	0	0	0	0	0	0	0	0	0	93	0	0	0	0	0	0
ASV_995	5	0	0	0	6	2	0	1	1	1	0	0	0	3	75	0	1	3	0	0	0	1	0	0	1	1	0	0	3	0	0	1	0	0	0	0	0	0	0	0	0	0	1	3	1	18	2	0	0
ASV_1185	0	0	0	1	0	1	0	0	0	0	0	0	0	0	0	0	0	0	0	0	0	0	0	0	1	0	0	3	0	0	1	0	0	0	0	0	3	0	0	28	2	0	0	0	0	0	1	0	0
ASV_792	0	0	0	0	0	0	0	0	0	0	0	0	0	0	0	0	0	0	0	0	0	0	0	0	0	0	0	0	0	0	0	0	0	0	0	0	0	0	0	0	0	0	0	0	0	0	0	0	0
ASV_1235	0	4	0	4	1	0	0	0	1	0	0	12	0	0	1	1	0	0	0	0	8	0	0	0	1	6	3	0	6	0	1	0	0	0	0	2	0	0	0	0	0	0	0	0	0	10	3	0	0
ASV_1080	0	0	0	0	0	0	0	0	0	0	0	0	0	0	0	2	4	0	0	0	0	0	0	0	0	0	0	0	0	3	6	0	0	0	0	0	0	0	0	0	0	0	0	20	0	0	0	0	0
ASV_1155	0	0	0	0	0	0	0	0	0	5	0	0	0	4	0	7	11	0	0	0	0	0	1	0	1	0	125	0	0	14	0	2	0	0	0	0	0	0	0	0	0	0	0	34	0	0	1	0	16
ASV_895	0	0	0	0	0	0	0	0	0	0	0	0	0	0	0	1	1	0	0	0	0	0	0	0	0	0	0	0	0	0	179	0	0	0	0	0	0	0	0	0	0	0	2	0	0	0	0	0	0
ASV_960	0	0	0	0	0	0	0	0	0	1	0	0	0	0	0	45	19	0	0	0	0	0	0	0	0	0	0	0	0	0	0	0	0	0	0	0	0	0	0	0	0	0	173	0	0	0	0	0	0
ASV_1052	1	0	0	2	0	0	0	1	0	2	0	7	1	5	0	12	1	4	38	1	0	0	3	1	0	7	17	0	12	5	0	0	98	0	0	61	5	97	0	27	0	0	3	6	2	15	0	0	56
ASV_912	19	5	0	0	0	3	1	0	0	25	0	0	0	9	3	31	0	326	8	0	0	0	5	0	0	0	0	3	0	2	0	1	0	0	0	0	0	0	0	0	0	0	20	0	0	0	0	1	0
ASV_993	1	1	0	0	12	0	0	3	0	0	0	0	1	1	0	4	0	3	8	0	0	1	0	0	0	0	0	0	0	0	0	0	0	0	0	0	0	0	0	0	0	0	0	0	0	0	0	0	0
ASV_1157	0	0	1	0	0	1	0	8	747	0	0	0	0	0	0	0	0	0	0	0	0	0	0	5	218	0	1	1	0	0	0	0	0	0	0	0	0	0	0	0	0	0	0	0	0	1	0	0	0
ASV_858	0	0	0	0	0	0	0	0	0	0	0	0	0	0	0	1	0	0	0	0	0	0	0	0	0	0	0	0	0	0	0	0	80	0	0	1	0	49	0	2	0	0	0	0	0	0	0	0	2
ASV_977	0	0	3	14	4	14	3	0	0	0	2	13	6	2	10	3	0	0	0	4	5	0	29	0	1	0	0	0	0	0	1	0	0	0	0	0	0	0	0	0	0	2	0	35	0	1	0	1	0
ASV_1026	0	0	1	1	79	3	5	0	0	0	0	0	13	1	0	0	0	0	0	5	0	18	7	11	0	2	0	0	0	0	0	0	0	0	0	0	0	0	67	1	4	0	0	0	2	0	0	0	0
ASV_1122	0	0	0	0	0	10	31	0	0	0	0	0	0	2	170	0	0	0	0	0	0	0	1	0	20	0	0	2	0	0	0	0	1	0	0	0	0	0	0	0	0	0	0	0	0	0	0	12	0
ASV_952	0	0	0	4	0	0	0	0	0	0	0	22	2	0	0	3	1	0	0	0	0	0	4	0	0	2	1	0	7	0	0	0	0	0	0	4	5	0	0	2	0	0	0	3	4	0	1	0	0
ASV_1027	0	0	0	0	0	0	0	0	0	0	0	0	0	0	0	9	0	0	0	0	0	0	0	0	0	0	0	0	0	0	0	0	0	0	0	0	0	0	0	0	0	0	0	24	0	0	0	0	0
ASV_1240	3	0	0	1	0	0	0	0	0	0	0	0	0	0	0	2	0	1	0	0	0	0	0	1	1	1	0	0	1	0	0	1	0	0	0	0	0	0	1	34	16	0	0	0	0	0	0	0	0
ASV_1234	0	0	2	5	0	0	0	0	0	0	1	0	0	0	0	0	0	0	0	2	0	0	1	0	0	0	1	0	68	0	0	0	0	0	0	0	0	0	0	0	0	0	0	0	0	0	2	0	0
ASV_1035	0	0	0	0	0	0	0	0	0	0	0	0	0	0	0	0	0	0	0	0	0	0	0	0	0	0	0	0	0	0	273	0	0	0	0	0	0	0	0	0	0	0	0	0	0	0	0	0	0
ASV_1226	0	0	0	0	0	0	0	0	0	1	0	0	0	0	0	1	94	0	0	0	0	0	6	0	0	0	0	0	0	4	0	0	0	0	0	0	0	0	0	0	0	0	0	176	0	0	0	0	8
ASV_1108	0	0	0	0	0	0	0	0	0	0	0	0	0	0	0	0	1	0	0	0	0	0	0	0	0	0	0	0	0	9	0	0	0	0	0	0	0	0	0	0	0	0	0	0	0	0	0	1	51
ASV_953	0	0	0	0	0	0	0	0	0	0	0	0	0	0	0	0	0	0	0	0	0	0	0	0	0	0	0	0	0	0	0	0	0	0	0	0	0	0	0	0	0	0	0	0	0	0	0	0	0
ASV_1038	0	0	0	0	0	0	0	0	0	2	0	15	0	0	1	85	0	0	2	0	0	0	0	0	0	1	0	8	8	0	0	0	0	0	1	0	0	0	5	1	0	0	1	1	0	0	0	0	0
ASV_1010	0	0	0	0	0	1	0	0	0	2	0	0	0	0	0	57	15	0	0	0	0	0	1	0	0	0	0	0	0	0	9	0	0	0	0	0	0	0	0	0	0	0	0	39	0	0	0	0	11
ASV_1171	0	0	0	2	0	0	0	5	3	0	1	2	0	0	1	1	0	1	0	0	1	0	0	0	0	0	0	0	1	0	11	0	1	0	0	0	0	0	0	0	2	0	0	5	0	1	0	2	2
ASV_1194	0	0	1	0	1	0	0	0	0	0	0	0	0	4	0	3	0	0	0	0	0	0	0	0	0	0	0	0	0	0	0	0	0	13	0	15	0	0	0	0	0	0	0	0	0	0	5	2	0
ASV_1163	0	0	0	0	0	0	0	0	0	0	0	0	0	2	0	0	0	0	0	0	0	0	1	0	0	0	0	0	0	0	0	0	0	0	0	0	0	0	0	0	0	0	0	0	0	0	0	0	0
ASV_916	0	0	0	0	0	0	0	0	0	0	0	0	0	0	0	0	0	0	0	0	0	0	0	0	0	0	0	0	0	0	149	0	0	0	0	0	0	0	0	0	0	0	0	0	0	0	0	0	0
ASV_1068	0	0	0	0	0	2	0	0	0	0	0	0	0	7	0	25	19	0	0	0	0	0	0	0	0	0	40	0	0	13	0	1	0	0	0	0	0	0	0	0	0	0	0	36	0	0	0	0	20
ASV_1047	0	0	0	0	0	0	0	0	0	1	0	0	0	6	1	0	0	1	0	0	0	0	0	0	0	0	0	0	0	0	171	0	0	0	0	0	0	0	0	0	0	0	0	1	0	0	0	0	0
ASV_931	0	0	0	0	0	0	0	0	0	0	0	0	0	0	0	0	0	0	0	0	0	0	0	2	0	0	0	0	0	0	0	0	0	0	0	2	0	0	0	0	0	0	0	0	0	0	0	0	0
ASV_1071	46	3	0	5	0	0	0	0	0	2	2	44	0	0	0	7	0	5	5	0	0	0	0	0	0	0	0	0	0	0	0	0	0	0	0	0	0	0	0	0	0	0	40	5	0	3	0	0	0
ASV_1081	0	0	0	0	0	0	0	0	0	0	0	0	0	0	0	0	0	0	0	0	0	0	0	0	0	0	0	0	0	0	0	0	0	0	0	0	0	0	0	0	0	0	0	0	0	0	0	1	0
ASV_1233	0	0	0	1	0	0	0	0	0	0	0	4	0	0	0	0	0	0	0	0	0	0	22	0	0	3	7	0	11	0	0	0	0	0	0	124	0	0	211	0	0	1	0	0	10	6	2	0	0
ASV_1030	0	0	0	0	0	0	0	0	0	0	1	0	0	0	0	0	0	0	0	0	0	0	0	2	0	0	0	0	0	0	0	0	0	0	0	0	0	0	0	0	0	0	0	0	0	0	989	0	0
ASV_1025	0	0	0	0	0	0	0	0	0	79	0	0	0	0	0	7	112	0	0	0	0	0	0	4	0	0	0	0	0	21	0	1	0	0	0	0	0	0	0	0	0	0	0	1	0	0	0	0	20
ASV_1132	0	0	0	0	0	5	0	0	0	3	0	0	0	5	1	2	3	0	0	1	0	0	0	0	1	0	3	0	0	1	0	0	0	0	0	1	1	0	1	1	1	0	0	0	0	0	0	0	0
ASV_957	0	1	1	1	30	3	2	1	0	0	0	2	7	6	4	1	0	0	3	1	3	12	9	0	0	0	0	0	0	0	6	0	0	1	0	0	0	0	0	0	0	0	8	11	1	5	0	2	0
ASV_1097	0	0	0	0	0	1	0	0	2	0	1	0	2	3	0	0	2	0	2	0	0	0	3	0	6	0	0	20	3	1	0	0	0	0	0	0	0	0	0	0	0	0	0	0	0	0	2	5	0
ASV_1070	0	1	0	1	1	0	0	0	0	3	0	0	0	0	0	1	32	0	0	0	0	0	1	0	0	0	0	0	0	0	0	0	0	0	0	0	0	0	0	0	0	63	0	1	0	3	0	0	0
ASV_1120	0	0	0	0	2	0	0	0	0	0	0	0	1	9	0	1	4	7	0	0	0	0	2	0	0	0	0	0	0	5	7	1	0	0	1	0	0	0	1	0	1	0	0	0	0	0	1	0	33
ASV_1099	0	1	0	0	0	0	0	1	0	0	0	0	0	0	0	47	0	0	2	1	0	0	0	0	0	1	1	0	82	0	0	0	0	0	0	15	0	2	0	1	10	0	0	0	1	1	2	0	0
ASV_1192	0	0	0	0	0	0	0	0	0	0	0	0	0	0	0	0	0	0	0	0	0	0	0	0	0	0	0	0	0	0	0	0	0	0	0	0	0	0	0	2	0	0	0	0	0	0	0	0	0
ASV_1151	1	0	0	0	0	3	0	0	1	0	0	0	0	0	0	3	0	2	1	0	0	0	0	0	0	0	0	2	0	3	0	0	0	0	0	90	0	0	0	0	0	0	0	0	0	0	0	2	0
ASV_1089	0	0	0	0	0	0	0	0	0	0	0	0	0	0	0	0	0	0	0	0	0	0	0	0	0	0	0	0	0	0	0	5	0	0	0	0	0	0	0	0	0	0	0	0	0	0	0	0	0
ASV_1106	0	0	0	0	0	0	0	3	0	0	0	0	0	0	0	1	0	0	0	0	0	0	0	1	0	0	0	2	3	0	0	0	0	0	0	23	0	0	0	0	0	0	0	0	0	1	2	0	1
ASV_1103	0	0	0	0	0	0	0	0	0	0	0	0	0	0	0	1	2	0	0	0	0	0	0	0	0	0	19	0	0	0	0	0	0	0	0	0	0	0	0	0	0	0	0	12	1	0	0	0	1
ASV_972	0	0	0	0	0	0	0	0	0	0	0	0	0	0	0	0	0	0	0	0	0	0	0	0	0	0	0	0	0	0	0	0	0	0	0	0	0	0	0	0	0	0	0	0	0	0	0	0	0
ASV_1076	0	0	0	2	0	0	3	0	0	1	0	0	0	0	2	0	0	0	13	0	0	0	0	0	0	0	5	0	0	0	0	0	0	74	0	3	3	0	30	0	0	0	2	15	0	2	0	0	0
ASV_1087	0	0	0	0	2	0	0	0	0	0	0	0	0	0	0	0	0	0	0	0	0	0	5	0	0	1	0	0	0	0	0	0	0	0	194	0	0	0	0	0	0	0	0	0	1	0	0	0	0
ASV_1005	0	0	0	0	0	0	0	0	0	0	0	0	0	0	0	0	0	0	0	0	0	0	0	0	0	0	0	0	0	0	0	0	0	0	0	0	0	0	0	0	0	0	0	0	0	0	0	0	0
ASV_1183	11	30	24	0	0	0	0	0	0	20	0	0	0	0	0	23	0	19	6	16	0	0	0	0	0	0	0	0	0	0	0	0	0	0	0	0	0	0	0	0	0	0	591	2	0	0	0	0	0
ASV_1152	0	0	0	0	0	0	0	0	0	0	0	0	0	0	0	0	0	0	0	0	0	0	0	0	0	0	0	0	0	0	0	0	0	0	0	0	0	0	0	0	0	0	0	0	0	0	0	0	0
ASV_1063	1	0	0	0	9	2	0	2	0	1	0	1	0	0	0	2	0	6	56	0	0	2	0	0	0	1	2	0	6	0	0	0	0	0	0	20	0	0	2	3	1	0	0	1	1	1	0	0	11
ASV_1202	0	0	0	0	0	0	2	0	0	1	0	0	0	2	0	7	38	0	0	0	0	0	1	0	0	0	0	0	0	26	0	0	0	0	0	0	0	0	0	0	0	0	0	57	0	0	0	0	14
ASV_1130	12	4	0	0	0	0	0	0	1	7	0	0	0	0	0	13	5	7	10	0	0	0	0	0	0	0	0	0	0	0	0	0	0	0	0	0	0	0	0	8	0	0	11	0	0	0	0	0	4
ASV_1034	0	0	0	0	0	0	0	0	0	0	0	0	0	0	0	0	0	0	0	0	0	0	1	0	0	0	0	0	0	3	0	0	0	0	0	0	0	0	0	0	1	0	0	0	0	0	0	0	0
ASV_1206	0	0	0	0	4	0	0	1	0	0	0	0	1	0	0	0	0	0	0	0	0	0	0	0	1	0	0	0	0	0	0	4	0	0	0	0	0	0	0	0	0	0	0	0	0	0	0	0	0
ASV_1057	17	8	0	0	0	0	0	0	0	22	0	0	0	0	0	33	0	21	19	0	0	0	0	0	1	0	0	2	0	1	0	0	0	0	0	5	0	0	0	0	0	0	11	2	0	0	0	0	0
ASV_1207	0	0	0	1	1	0	0	0	0	0	0	0	0	0	0	0	0	0	0	0	0	0	0	0	2	0	0	0	41	0	0	0	0	0	0	0	0	0	0	0	0	0	5	1	0	0	0	0	0
ASV_1164	15	8	0	0	0	0	0	0	0	15	0	0	0	0	0	19	0	18	16	0	0	0	0	0	0	0	7	0	0	0	0	0	0	0	0	0	0	0	0	0	0	0	8	0	0	1	0	0	0
ASV_1125	475	7	0	0	0	0	0	1	1	27	0	0	0	0	0	15	12	57	12	0	0	0	0	0	0	0	0	0	0	0	0	0	0	0	0	0	0	0	0	0	0	0	13	0	0	0	0	0	0
ASV_1040	0	0	0	0	0	0	0	0	0	0	0	0	0	0	0	0	0	0	0	0	0	0	0	0	0	0	0	1	0	0	0	0	0	0	0	0	0	0	0	0	0	0	0	0	0	0	312	0	0
ASV_1110	2	0	3	0	4	35	0	0	0	0	4	0	1	16	3	4	0	3	0	0	8	0	0	0	0	18	0	0	0	0	0	0	0	0	0	0	0	0	0	0	0	0	0	4	18	0	0	1	0
ASV_1203	0	1	0	0	0	0	0	0	0	0	0	0	0	0	0	73	14	0	0	0	0	0	0	0	0	0	0	0	0	0	0	0	0	0	0	0	0	0	0	0	0	0	174	0	0	0	0	0	0
ASV_1058	0	0	0	0	0	0	0	0	0	0	0	0	0	0	0	0	0	0	0	0	0	0	0	0	0	0	0	0	9	0	0	0	0	0	0	0	0	0	0	0	0	0	0	0	0	0	0	0	0
ASV_1215	0	0	0	0	0	0	0	0	0	0	0	0	0	0	0	0	0	0	0	0	0	0	0	0	0	0	0	0	0	0	0	0	0	0	0	0	0	0	0	0	0	0	0	0	0	0	0	0	0
ASV_1143	2	1	0	0	0	0	0	0	0	2	0	0	0	0	0	3	0	0	81	0	0	0	0	0	0	0	0	0	0	0	0	0	0	42	0	0	0	0	0	0	0	0	0	0	0	0	0	0	1
ASV_1145	0	0	0	0	0	8	0	0	2	0	0	0	0	5	0	0	0	0	0	0	0	0	0	2	1	0	0	55	0	0	0	0	0	0	0	0	0	0	5	0	0	0	0	0	0	3	2	0	0
ASV_1053	0	0	0	0	0	0	0	0	0	0	0	0	0	0	0	0	0	0	0	0	0	0	0	0	0	0	0	0	0	1	0	0	0	0	0	0	0	0	0	0	0	0	0	0	0	0	0	0	39
ASV_1193	0	0	0	16	0	19	45	0	0	0	0	5	0	0	177	6	0	1	0	0	1	0	1	0	0	0	0	2	0	0	0	0	0	0	0	0	0	0	0	0	0	0	0	6	0	2	0	0	0
ASV_926	0	0	0	0	0	0	0	0	0	0	0	0	0	0	0	0	0	0	0	0	0	0	0	0	0	0	0	0	0	0	0	0	0	0	0	0	0	0	0	0	0	0	0	0	0	0	0	0	0
ASV_1028	15	0	0	0	0	0	0	0	0	262	0	0	0	0	0	0	0	0	1	0	0	0	0	0	0	0	0	0	0	0	0	0	0	0	0	0	0	0	0	0	0	0	1	0	0	0	0	0	0
ASV_1205	0	2	0	1	0	0	0	0	0	0	0	0	0	0	0	0	0	0	1	0	8	0	0	0	0	0	0	0	0	0	1	0	0	0	0	0	0	0	0	12	0	0	0	1	0	0	1	0	0
ASV_1166	0	0	0	0	0	0	0	0	0	0	0	0	0	0	0	0	0	0	0	0	0	0	0	0	0	0	0	0	0	2	0	0	0	0	0	0	0	0	0	0	0	0	0	0	0	0	0	0	0
ASV_1162	0	0	0	0	0	0	0	0	0	0	0	0	0	0	0	0	1	0	0	0	0	0	0	0	0	0	0	0	0	0	0	0	0	0	0	0	0	0	0	0	0	0	0	0	0	0	0	0	0
ASV_1201	0	0	0	0	0	0	0	0	0	0	0	0	0	0	0	17	0	0	0	0	0	0	14	0	0	0	0	0	0	0	0	0	0	0	0	0	0	0	0	0	0	0	0	22	0	0	0	0	1
ASV_1236	0	0	0	0	0	0	0	0	0	0	0	0	1	0	0	0	0	0	0	0	0	0	0	0	0	0	1	1	0	0	0	0	0	0	0	0	0	2	1	1	0	0	1	0	0	0	0	0	0
ASV_1188	0	0	0	0	0	0	0	0	0	0	0	0	0	0	0	3	6	0	0	0	0	0	0	0	0	0	0	1	0	0	0	0	0	0	0	0	0	0	0	0	0	0	0	0	0	0	0	0	0
ASV_1190	0	0	0	0	0	7	0	0	0	0	0	0	0	14	4	0	0	0	0	0	0	2	0	0	0	0	0	2	0	0	0	0	0	0	0	0	0	0	0	0	3	0	0	0	0	0	0	0	0
ASV_1220	0	0	0	2	0	0	0	0	0	4	0	0	6	0	0	0	29	1	0	0	0	0	1	0	0	0	2	0	0	0	0	0	11	0	0	0	0	0	5	1	7	0	0	2	0	7	0	0	0
ASV_1149	9	0	0	0	0	0	0	0	0	0	0	0	0	0	0	1	0	0	0	0	0	0	0	0	0	0	0	0	0	0	0	0	0	0	0	0	0	0	0	0	0	0	1	0	0	0	0	0	0
ASV_1086	0	0	0	0	0	3	1	0	4	0	0	0	0	162	0	0	0	0	0	0	0	0	0	0	2	0	0	0	0	0	0	0	0	0	0	0	0	0	0	0	0	0	0	0	0	0	0	0	0
ASV_1167	0	0	0	0	0	0	0	0	0	1	0	0	0	0	0	40	0	0	0	0	0	0	0	0	0	0	0	0	0	0	0	0	0	0	0	0	0	0	0	0	0	0	17	0	0	0	0	0	0
ASV_1168	36	2	0	0	0	0	0	0	0	6	2	0	0	0	0	7	0	6	0	0	0	0	0	0	0	0	2	0	0	0	3	0	0	0	0	0	0	0	0	0	0	0	31	2	0	1	0	0	0
ASV_1173	0	0	0	0	0	0	0	0	0	0	0	0	0	0	0	0	0	0	0	0	0	0	0	0	0	0	2	0	0	0	0	0	0	0	0	0	0	1	0	0	0	0	0	0	0	0	87	0	0
ASV_1239	0	0	0	0	0	0	0	0	0	0	0	0	0	0	0	0	0	0	0	0	0	0	1	0	0	0	0	0	0	0	0	0	0	0	0	0	0	0	0	0	0	0	0	0	0	0	0	0	0
[truncated: 337 more columns]

## Sheet: Supplementary Table 1 D
Supplementary Table 1D OUT table after rarefaction with all samples
OTUID	DE03P016	DE03P017	DE03P049	DE03P054	DE03P060	DE03P065	DE03P076	DE03P081	DE03P083	DE07P016	DE07P049	DE07P054	DE07P060	DE07P065	DE07P076	DE08P017	DE10P016	DG00P016	DG00P017	DG00P049	DG00P054	DG00P060	DG00P076	DG00P081	DG00P083	DS00P030	DS00P037	DS00P049	DS00P054	DS00P060	DS00P065	DS00P076	DS00P119	DS00P138	DS00P140	DS00P166	DS00P172	DS00P180	DS00P191	DS00P193	DS00P194	DS00P196	DS03P016	DS03P017	DS03P030	DS03P037	DS03P049	DS03P054	DS03P060
ASV_1	562	541	413	3971	787	434	4170	97	17	572	679	1151	2219	275	1658	169	347	1183	316	429	775	1887	641	19	26	370	1106	113	16	63	769	39	62	23	22	280	2	125	52	77	242	178	1401	1039	548	1157	33	78	5
ASV_2	227	396	578	350	704	1164	1596	28	14	435	657	608	1842	385	1068	97	146	221	190	411	375	1033	795	23	37	334	505	124	38	116	870	216	0	19	21	15	1	3	249	3	142	81	801	568	493	536	26	119	3
ASV_4	56	137	3619	398	134	204	461	28	7	169	1443	1347	108	163	298	61	442	244	28	3571	1568	36	534	6	53	1325	128	828	8	276	66	12	0	2	5	3	0	1	0	0	1	8	91	459	1057	474	48	62	2
ASV_3	319	996	40	25	82	371	119	2	9	268	100	35	71	175	1517	123	20	443	76	34	524	32	679	9	34	144	258	1151	10	17	340	7	2	17	0	0	0	78	441	1	225	534	286	536	124	215	20	2652	9
ASV_5	104	195	1017	85	810	213	126	11	12	154	1571	837	170	196	226	74	55	104	92	933	504	1191	457	9	14	249	214	79	31	388	396	38	3	18	0	9	0	2	546	2	20	1	60	236	204	277	42	21	3
ASV_11	212	60	1	22	76	25	16	3102	112	684	8	22	8	40	40	75	162	355	84	7	109	27	11	607	167	9	9	100	154	171	13	87	34	798	1832	63	58	134	83	110	194	12	77	69	11	15	99	137	14
ASV_7	114	214	5	11	474	13	2	71	58	200	4	20	34	56	19	169	38	75	1717	3	51	76	30	178	175	25	104	218	119	205	6	1529	242	139	205	133	123	222	75	245	153	2	97	54	32	49	366	412	699
ASV_6	23	95	26	347	401	158	11	2	0	60	62	91	79	81	34	21	1	13	19	33	49	99	164	2	0	195	1051	5	0	3	330	4	0	0	0	2	0	0	23	0	0	3	350	313	266	1078	1	37	0
ASV_8	65	212	1	8	84	9	1	40	13	91	8	32	16	12	19	961	18	29	69	5	41	85	80	12	6	52	32	12	299	21	11	590	181	432	0	1	156	345	680	0	4	1	123	109	33	41	12	263	0
ASV_9	259	250	15	10	98	80	17	115	236	152	10	6	59	79	28	70	36	80	128	12	43	39	141	157	1511	22	22	292	116	324	62	224	105	412	0	12	1	214	150	130	111	203	239	86	17	33	16	274	10
ASV_14	201	114	1	10	41	13	0	100	940	396	1	10	16	36	4	139	332	102	473	5	28	16	39	905	370	8	5	159	91	140	1	213	10	79	2	258	139	92	12	412	415	4	55	84	11	12	437	110	47
ASV_13	283	48	9	17	22	43	13	86	64	116	6	6	176	25	119	16	1364	343	24	19	18	13	77	226	278	17	6	327	56	174	4	78	8	122	11	539	3	70	94	42	244	503	39	19	30	27	38	47	1
ASV_15	377	110	3	7	74	14	2	128	2191	686	2	14	20	48	8	94	642	128	199	6	16	20	42	692	394	5	13	197	555	339	1	265	64	7	40	208	24	52	6	331	53	192	53	23	6	5	525	68	72
ASV_18	20	195	1	9	26	11	1	43	7	20	0	10	4	9	10	802	18	36	288	1	29	43	27	4	7	18	12	3	176	186	6	6	8	20	556	0	180	1	172	51	36	0	23	299	18	13	1114	791	1454
ASV_12	2	8	76	84	201	177	102	1	1	1	136	67	249	160	380	6	0	2	0	80	478	97	346	1	0	450	57	4	0	0	53	2	2	0	7	0	0	0	0	0	0	3	9	76	1019	57	0	47	0
ASV_22	2	3	64	22	5	14	26	50	16	44	107	58	9	7	29	4	1323	7	2	71	53	8	12	110	20	99	11	130	17	300	0	6	0	36	0	0	1	0	246	1	0	15	8	12	69	40	9	29	1
ASV_25	112	6	41	80	60	202	64	77	11	9	6	102	96	85	112	12	132	111	5	33	215	34	90	23	79	515	49	82	3	8	24	25	0	1	3	17	2	50	6	3	22	557	39	49	355	72	12	7	0
ASV_23	198	218	6	7	53	40	10	170	45	95	16	14	44	28	12	44	29	31	78	2	25	34	64	120	169	10	7	141	17	105	22	169	11	160	0	3	1	110	47	2	18	32	178	83	6	24	11	253	6
ASV_17	25	3	22	51	200	76	41	1	2	5	62	16	184	80	33	3	0	41	26	64	85	106	55	177	6	11	539	26	1	1	2501	1	1	0	2	1	0	10	0	14	42	283	7	11	7	54	5	0	9
ASV_20	7	2	15	72	51	75	83	0	4	3	11	44	15	30	124	1	2	6	1	15	33	95	33	5	4	43	14	51	6	138	5	10	0	5	2	0	0	1	6	0	42	0	18	9	34	27	4	75	2
ASV_38	29	24	3	7	6	8	0	40	12	34	1	7	11	17	9	30	68	15	345	2	4	3	16	42	14	7	8	6	241	34	3	7	108	202	361	621	221	109	16	584	37	12	21	13	5	13	50	11	530
ASV_16	31	15	49	23	11	312	9	0	2	31	0	20	57	94	52	23	7	50	10	22	4	47	6	1	0	7	256	2	0	0	35	0	0	0	0	0	0	0	0	0	0	0	504	16	12	191	0	8	0
ASV_26	15	14	12	23	18	18	9	13	230	38	4	2	15	45	27	60	24	18	10	10	7	6	17	24	85	21	18	12	59	78	3	8	159	185	142	126	182	121	573	49	72	1	19	113	23	27	11	114	36
ASV_10	0	0	0	0	0	0	0	0	0	0	0	0	0	1	0	3	65	0	0	0	0	0	0	0	0	0	0	0	0	0	0	0	0	0	0	0	0	0	0	0	0	0	0	1	0	0	899	0	0
ASV_27	26	78	1	7	17	9	1	79	391	37	1	19	10	35	38	124	20	19	139	6	4	7	55	28	18	7	13	6	126	223	1	386	6	8	65	48	3	38	30	27	4	0	22	23	5	10	31	62	4
ASV_21	14	45	70	8	48	598	3	30	8	12	119	13	26	47	3	21	34	49	20	8	7	81	230	9	40	44	5	0	1	23	0	1	0	0	0	0	0	0	0	2	0	2	202	182	32	39	0	124	0
ASV_65	218	64	2	7	38	6	1	66	51	347	0	8	5	10	1	66	134	133	215	3	20	15	1	86	109	1	5	49	41	17	4	76	0	987	12	45	115	43	1	81	69	29	32	47	5	1	60	47	11
ASV_40	96	38	58	36	88	45	53	3	10	21	54	28	220	59	31	5	1	201	30	26	41	65	62	5	5	16	19	18	1	3	168	10	0	12	7	11	0	21	53	6	121	63	14	29	23	16	2	7	1
ASV_54	11	9	0	7	10	12	4	20	204	10	2	14	60	238	6	75	126	16	101	7	1	12	59	5	46	13	6	7	6	529	0	149	6	52	1	100	0	81	1	254	1	0	12	8	9	10	74	59	144
ASV_35	33	42	3	2	9	8	3	33	77	34	1	3	80	6	32	149	33	49	24	10	7	11	79	19	7	1	11	14	93	15	0	54	16	34	0	88	5	7	0	2	4	0	41	26	4	7	27	191	0
ASV_31	24	155	1	27	4	5	1	256	76	82	2	34	5	8	5	96	38	13	25	3	3	3	17	8	23	1	3	17	44	1384	1	86	8	1	173	33	95	0	14	25	44	0	25	22	3	15	10	126	23
ASV_33	10	4	132	188	13	23	9	3	0	7	886	244	23	7	44	3	0	31	1	146	81	5	29	0	0	51	203	2	1	0	18	1	16	19	0	0	0	0	0	0	0	0	22	14	42	101	1	16	0
ASV_37	36	9	35	108	39	186	63	0	8	77	89	14	70	917	96	13	4	42	4	8	346	20	80	11	3	244	11	10	1	0	14	1	3	0	0	0	0	61	4	7	23	2	140	31	436	4	1	1	0
ASV_51	18	14	2	5	46	5	3	19	26	14	0	15	7	34	6	79	7	5	21	2	7	13	13	12	7	4	34	5	64	11	1	483	300	222	435	32	667	75	210	91	152	1	10	17	6	28	60	52	151
ASV_87	19	63	4	0	19	1	0	9	3	39	0	21	2	2	1	34	9	12	51	1	1	8	68	10	14	16	12	1	40	3	30	213	174	21	0	0	56	103	1070	75	141	1	29	23	15	18	0	111	3
ASV_39	34	30	1	17	8	10	1	13	4	14	1	28	4	17	13	29	18	16	130	2	6	1	38	9	1	27	0	2	1	78	4	0	1	77	1	11	52	0	0	36	2	0	22	56	38	18	22	11	1
ASV_67	1	1	0	4	55	3	0	3	3	1	0	13	6	3	7	2	0	0	1	1	1	21	9	3	3	7	54	0	1042	28	18	6	5	0	878	0	2649	4	74	0	453	0	0	0	6	8	25	5	0
ASV_55	22	6	413	24	188	31	7	9	107	11	128	37	37	24	48	1	21	22	2	200	23	34	31	10	492	25	10	43	1	14	55	27	24	8	75	6	0	1	150	6	1	2	15	6	38	28	9	37	1
ASV_52	150	12	6	2	18	8	6	17	18	13	1	1	90	5	9	16	116	91	10	15	5	5	38	118	88	6	1	34	5	41	3	64	5	31	134	292	1	1	24	14	286	7	13	6	2	7	9	47	0
ASV_36	20	23	20	303	243	159	11	17	3	20	266	285	41	37	32	6	10	18	15	64	18	229	39	0	9	23	51	11	14	17	109	18	0	0	0	0	0	0	2	1	0	36	40	104	45	59	1	149	1
ASV_29	96	103	1	4	56	16	2	4	4	10	4	2	15	26	6	112	9	12	152	3	8	10	67	12	24	9	23	22	61	10	17	27	56	26	86	15	169	119	67	33	23	50	35	18	16	29	174	33	73
ASV_57	9	2	0	0	11	28	2	8	269	42	0	2	9	29	0	7	0	5	6	2	0	5	0	16	2645	6	0	16	2531	0	0	0	0	3	0	0	0	9	9	0	48	1	8	0	5	0	0	12	0
ASV_43	17	19	15	95	70	59	79	6	22	33	82	54	128	53	38	9	22	37	16	105	26	22	42	0	19	30	33	32	0	25	7	9	2	7	4	16	0	1	7	1	90	21	38	76	31	51	8	25	1
ASV_46	47	93	47	522	29	659	31	27	21	56	47	72	16	60	18	80	1	88	48	34	13	77	69	23	44	53	5	0	0	354	15	7	0	0	0	0	0	0	0	0	2	0	69	128	50	13	2	115	3
ASV_59	9	13	2	27	4	3	0	42	52	13	0	95	9	16	0	40	52	47	56	1	0	5	3	23	16	10	12	28	1	127	2	158	0	6	0	49	0	2	0	0	10	15	4	5	10	18	1005	23	7
ASV_30	9	32	20	29	30	82	10	13	1	14	10	23	44	44	52	8	5	6	22	26	7	83	16	0	1	22	226	8	7	0	1	1	0	0	1	0	0	1	0	0	3	0	214	95	11	391	3	4	0
ASV_138	2	13	3	3	0	28	4	17	2	1	2	5	0	115	24	10	0	2	2	0	147	0	30	14	1	39	2	3	4	8	0	129	54	41	0	0	0	86	0	0	0	0	0	336	44	7	11	26	3
ASV_42	0	15	10	14	3	59	6	0	4	1	5	44	3	21	91	1	0	2	2	3	33	3	72	0	14	26	49	637	2	1	4	0	125	1	0	0	0	80	49	2	2	16	2	1	34	59	6	149	0
ASV_72	4	0	25	4	0	7	1	1	1	0	13	16	1	7	11	0	2	2	3	17	8	1	1	0	22	2	10	790	18	0	15	0	10	9	0	0	0	42	16	7	46	36	0	29	5	22	14	43	0
ASV_60	3	17	1	2	17	9	0	419	5	27	1	2	3	3	7	85	56	12	15	3	2	10	4	17	13	0	20	16	180	7	10	5	0	20	0	130	2	0	17	25	0	0	21	19	1	16	24	1	183
ASV_41	11	0	5	29	24	28	36	3	1	1	7	8	106	18	30	0	0	1	3	6	68	79	18	311	1	3	22	7	1	2	49	1	4	0	1	1	0	5	0	39	8	278	11	9	4	3	7	0	4
ASV_48	47	1095	226	53	125	9	46	8	2	41	297	33	26	3	21	58	0	53	41	145	8	139	25	1	5	4	10	0	1	0	41	412	0	0	4	0	0	0	0	0	0	0	56	473	1	68	2	18	0
ASV_24	0	0	0	189	0	0	0	1	0	0	2	233	33	3	1	0	0	0	0	9	19	0	90	10	0	0	1	0	9	0	0	10	0	0	0	0	0	0	0	0	0	0	0	0	0	1	0	0	0
ASV_32	310	27	24	23	13	60	30	0	0	71	54	18	35	77	13	60	2	1062	9	4	326	7	258	15	1	26	152	14	2	1	68	2	0	0	0	0	0	0	0	19	79	63	115	32	24	57	4	13	4
ASV_113	106	32	0	2	78	2	1	1670	129	193	3	14	4	7	0	17	69	71	35	1	26	30	20	149	313	16	8	21	11	132	1	40	2	66	1	115	2	12	14	15	9	1	27	18	5	11	144	63	6
ASV_34	33	69	2	6	2	5	1	56	20	28	0	11	3	16	1	272	11	20	10	3	2	1	33	11	17	9	13	37	51	16	1	6	9	11	44	2	0	25	4	0	8	0	15	47	8	6	14	60	4
ASV_69	43	63	1	1	4	1	0	3	12	96	0	1	1	0	4	50	230	27	143	1	1	6	4	56	16	5	8	14	78	8	1	28	1	23	42	112	175	6	19	2	14	1	30	9	10	7	5	65	43
ASV_62	36	52	0	1	1	1	1	14	76	57	0	2	5	6	4	32	1	16	67	0	0	4	0	32	73	2	2	181	157	2	1	55	150	0	0	58	126	6	2	180	2	2	16	16	2	1	158	36	5
ASV_49	10	10	12	2	108	27	9	0	4	13	11	2	111	23	6	10	0	6	5	18	3	79	33	0	1	10	134	4	0	1	7	6	147	52	0	0	0	1	115	2	1	7	49	13	10	175	1	5	0
ASV_28	0	0	0	48	0	0	0	0	0	0	0	890	0	0	0	0	0	0	0	0	15	0	0	0	0	0	0	0	0	0	0	25	0	0	0	0	0	0	0	0	0	0	0	0	0	0	10	0	0
ASV_50	2	5	1	34	5	13	259	3	0	4	5	12	8	7	4	5	2	3	6	2	11	6	81	1	0	5	59	2	4	1	64	4	0	0	0	0	0	0	1	0	0	1	6	1	1	75	1	8	0
ASV_58	5	20	22	280	276	8	1	11	7	4	77	210	61	9	9	6	0	8	6	67	10	292	15	0	0	11	63	1	24	14	87	10	0	0	0	0	0	0	1	0	0	67	6	98	13	24	0	4	0
ASV_81	149	26	1	2	22	2	0	56	23	262	0	2	2	4	1	29	219	60	73	1	0	3	1	213	44	5	10	18	72	24	0	72	7	34	120	146	30	22	27	13	2	4	21	9	4	3	4	27	3
ASV_56	5	9	0	15	1	9	9	42	107	10	1	9	2	35	34	19	0	4	4	3	11	4	88	7	140	16	2	74	4	1	0	7	2	0	1	0	1	21	0	0	0	7	3	19	15	2	21	605	0
ASV_47	9	0	73	55	137	43	14	0	0	7	51	85	38	37	7	2	30	1	1	291	48	99	64	0	0	12	5	0	0	0	178	0	0	0	0	0	0	0	2	0	0	13	8	22	11	7	0	0	0
ASV_44	146	10	11	1	13	79	88	1	1	44	10	2	23	66	27	20	0	167	8	4	8	12	15	35	2	21	82	7	0	0	10	0	3	0	0	11	0	5	0	3	42	1	50	12	11	12	1	2	0
ASV_71	3	5	0	7	29	2	5	1	1	22	0	1	6	3	3	1	1	0	5	0	24	4	6	7	0	6	32	1	0	0	5	0	450	224	0	0	0	53	87	13	11	2	3	0	20	0	3	0	0
ASV_73	30	5	109	1	41	580	27	10	3	8	38	2	10	639	44	6	7	32	23	68	10	57	584	0	12	30	4	6	1	937	11	0	0	0	0	0	0	0	2	0	0	0	5	10	55	36	0	7	8
ASV_94	14	18	1	2	0	2	1	55	143	20	0	4	3	20	2	65	5	32	235	2	9	4	16	18	20	6	3	12	40	199	1	47	0	4	67	32	75	0	4	8	11	33	4	17	6	16	53	23	13
ASV_53	1	7	0	2	4	5	0	3	3	4	1	10	6	1	3	170	16	2	9	2	29	1	2	5	3	24	2	0	48	0	0	0	0	8	0	0	0	0	3	0	0	0	2	5	26	3	0	12	1
ASV_66	0	12	0	11	0	4	0	8	5	0	0	30	2	1	0	1	0	0	3	0	1	0	0	13	13	0	0	0	8	67	0	1343	190	0	0	0	0	138	0	0	0	0	0	8	0	0	5	0	2
ASV_74	19	8	53	20	21	197	30	3	4	13	20	20	19	653	38	12	9	34	3	42	48	49	73	0	2	160	7	17	1	5	4	2	0	0	0	0	0	0	0	1	0	1	24	24	98	9	1	1	0
ASV_63	12	20	16	120	124	85	6	16	2	14	153	87	22	29	8	10	10	19	8	86	20	108	25	0	0	9	15	3	5	22	89	4	0	0	2	0	0	0	0	1	2	25	48	39	15	16	0	142	1
ASV_90	9	2	3	1	7	11	1	8	56	7	3	0	4	8	15	5	36	28	4	5	2	0	3	65	175	18	1	923	9	10	1	28	1	1	3	165	0	1	3	8	237	0	10	6	10	12	47	39	0
ASV_119	80	4	0	0	9	3	0	6	4	3	4	0	2	3	2	4	0	4	4	1	6	1	0	272	8	1	1	40	1	2	51	0	61	23	22	2	2	149	10	10	37	325	5	0	2	1	3	1	1
ASV_881	7	1	7	52	7	223	49	2	2	3	6	34	18	74	99	3	4	1	0	2	160	3	59	1	2	973	11	20	1	1	0	0	0	2	0	0	0	0	6	0	9	2	7	6	624	29	1	1	0
ASV_86	0	0	4	11	11	13	0	38	4	0	9	12	2	68	0	0	0	0	0	2	5	4	2	6	1	6	245	6	34	0	3	0	0	31	325	1	94	0	0	13	0	0	0	0	12	122	55	10	0
ASV_88	79	8	0	0	3	1	1	11	10	5	0	0	2	0	1	16	3	38	23	0	4	0	2	255	4	0	3	14	13	1	0	0	35	30	36	197	0	69	31	80	242	74	9	4	7	0	60	4	57
ASV_79	10	21	19	48	41	17	148	0	2	3	50	20	36	8	23	6	13	23	2	43	55	57	32	1	0	11	94	1	1	11	333	3	0	0	0	1	0	0	0	2	6	6	6	30	10	75	4	1	0
ASV_77	10	6	190	50	70	32	36	0	0	13	123	97	39	17	36	6	0	17	6	135	13	25	32	0	2	40	15	20	0	2	42	4	0	2	1	1	0	0	1	0	1	4	9	88	44	21	0	0	0
ASV_124	18	13	0	2	2	1	0	16	0	15	4	2	3	35	0	84	0	15	34	7	2	2	4	0	1	2	11	6	37	5	0	292	0	21	16	0	1	1	22	2	2	0	14	12	5	3	20	5	138
ASV_99	12	17	0	1	4	4	0	5	2	8	1	0	10	0	0	60	0	26	18	6	2	1	8	4	0	2	13	1	27	0	5	68	0	1	3	494	0	0	0	154	0	249	7	4	4	14	4	5	11
ASV_85	19	50	14	24	37	4	2	3	3	31	7	3	22	14	0	31	12	35	14	20	9	25	16	0	2	3	2	2	5	1	6	12	27	6	0	0	1	34	121	1	6	2	23	64	6	3	3	29	0
ASV_75	36	12	6	8	7	54	5	8	0	12	3	10	149	36	168	8	3	29	8	9	18	15	42	2	2	13	44	1	4	0	33	28	0	0	0	0	0	0	0	0	0	0	189	9	20	110	1	4	0
ASV_84	10	1	58	2	5	9	31	1	1	3	58	0	7	11	11	1	0	27	0	94	25	1	3	0	0	433	1	0	0	0	0	0	0	0	0	8	0	0	0	0	0	2	10	10	238	8	0	2	0
ASV_106	0	2	0	0	20	0	0	52	0	0	1	1	0	0	0	0	0	0	1	2	0	14	0	10	3	0	0	2	1	44	0	9	1	80	728	0	12	74	125	0	1	0	0	1	0	2	6	25	1077
ASV_76	29	10	64	12	25	16	42	2	7	19	62	13	12	23	12	16	39	9	3	48	33	7	16	0	23	19	19	15	4	26	3	0	11	11	0	1	0	54	253	0	57	11	22	32	37	15	7	30	2
ASV_78	1	10	4	10	10	8	4	0	0	27	6	11	313	5	3	5	0	8	110	6	51	14	15	0	0	6	59	7	2	1	42	1	15	17	0	0	0	76	12	20	0	29	14	7	7	62	2	1	2
ASV_83	10	36	39	5	7	42	67	1	0	21	4	9	12	88	34	30	5	37	4	6	2	3	93	0	0	201	7	1	1	1	0	1	0	0	0	0	0	0	0	0	2	0	37	107	62	22	0	4	0
ASV_64	4	4	0	0	0	7	0	0	0	24	0	0	0	2	0	0	4	3	5	0	0	0	0	0	0	1	230	0	0	0	375	0	0	0	0	0	0	0	0	0	0	0	147	10	1	150	3	0	0
ASV_97	18	30	4	3	24	4	1	15	49	14	2	18	5	5	0	18	5	6	20	0	12	16	1	15	148	18	7	25	77	16	1	34	3	30	1	1	2	27	151	10	5	27	55	9	14	44	2	57	0
ASV_89	6	5	3	4	8	19	61	1	2	2	19	1	12	18	41	3	0	1	3	2	3	10	16	24	4	9	11	76	2	1	212	1	9	6	1	34	0	153	0	220	26	100	8	11	5	2	9	2	0
ASV_70	35	3	8	13	16	23	2	0	1	10	63	12	36	40	10	8	0	40	2	12	136	2	65	18	0	7	9	0	0	1	29	1	40	1	0	0	0	6	10	3	22	1	9	14	32	12	0	0	0
ASV_100	7	62	0	12	10	7	0	15	1129	27	3	20	1	29	0	57	3	7	9	1	1	14	0	11	91	2	4	4	21	101	0	6	0	105	0	0	0	0	0	4	0	0	25	16	1	2	22	11	2
ASV_93	19	16	86	42	123	31	36	0	0	11	35	108	23	24	25	4	0	28	16	43	22	30	42	0	0	20	14	1	0	3	16	0	0	2	3	2	0	0	0	0	0	0	10	46	33	20	0	0	0
ASV_118	0	0	1	37	6	0	0	42	0	0	0	39	2	0	0	0	0	0	0	6	1	12	6	1	0	2	46	1	3	4	0	6	0	0	12	0	2	17	30	0	0	0	0	0	0	21	6	33	1
ASV_98	10	11	0	0	0	4	0	2	15	8	0	0	0	131	0	17	0	11	7	0	0	0	0	7	9	12	8	1	83	0	0	0	1296	0	0	0	2	356	0	0	3	0	19	3	10	0	76	4	0
ASV_61	0	57	0	7	46	15	91	0	0	1	0	31	52	11	109	0	0	1	4	9	7	0	76	0	0	0	54	0	0	0	0	0	0	0	0	0	0	0	0	0	3	5	0	15	1	29	0	0	0
ASV_117	2	2	0	3	0	1	0	4	10	3	1	9	0	22	0	3	7	2	3	2	2	0	1	3	1	26	24	3	0	11	0	0	72	3	42	17	0	36	10	21	22	2	6	3	30	10	16	13	101
ASV_104	9	32	2	1	0	30	0	41	0	3	0	5	2	20	4	35	1	6	130	3	0	1	9	48	0	1	3	0	0	0	0	1	60	7	0	10	0	43	2	84	0	0	6	17	0	5	8	11	1
ASV_105	0	0	0	2	0	1	0	4	1	0	0	0	1	0	0	0	0	0	0	0	5	0	11	1	2	5	28	0	6	22	2	0	11	0	0	0	0	37	0	18	0	0	0	0	6	3	23	0	1381
ASV_136	4	2	1	10	0	2	2	0	2	77	0	0	1	1	3	2	3	17	1	1	0	0	0	2	0	2	0	1	6	0	4	11	0	3	0	0	0	0	0	0	1	47	5	0	0	4	0	6	0
ASV_174	7	28	0	2	0	3	1	132	0	5	0	5	0	53	2	25	0	1	78	0	0	1	13	95	4	1	1	5	0	0	0	0	0	1	122	1	0	0	0	0	0	0	8	30	2	1	24	0	0
ASV_112	139	13	0	3	0	6	0	11	1	661	0	1	5	4	0	18	22	104	19	0	0	0	0	4	4	3	0	1	0	9	0	7	1	2	2	21	0	2	0	0	39	85	22	5	0	1	56	2	3
ASV_111	13	9	78	36	39	0	1	3	0	1	33	169	33	0	0	0	3	2	1	75	37	9	1	5	2	28	3	6	0	8	0	4	0	0	0	33	0	0	0	0	1	7	1	14	19	15	0	1	0
ASV_126	39	3	0	1	0	1	0	17	0	37	0	2	8	1	1	3	0	18	27	0	1	0	0	542	3	0	0	6	1	8	1	0	31	24	55	248	0	592	0	164	82	14	6	1	2	1	9	2	121
ASV_96	0	0	0	0	0	0	0	34	0	0	3	0	0	0	0	1	0	0	1	0	0	7	0	4	0	0	0	18	1	0	0	0	0	0	0	0	0	0	0	0	0	0	0	2	0	0	57	0	1
ASV_130	5	2	9	24	13	19	15	11	2	15	19	8	39	41	4	15	261	52	8	29	9	16	9	2	0	12	18	4	0	1	17	0	0	3	1	1	0	0	0	0	11	0	7	33	37	10	2	0	0
ASV_137	8	1	1	8	1	0	0	1	0	6	4	3	6	0	1	5	1	4	5	3	0	1	3	0	1	0	0	0	0	0	0	3	1	4	32	27	40	1	6	4	0	0	2	3	0	2	2	0	0
ASV_107	1	0	15	1	0	2	1	0	0	2	14	5	14	0	0	0	11	0	1	10	19	2	3	2	0	87	1	0	1	0	0	0	0	0	0	0	0	0	0	0	0	13	0	2	33	6	0	0	0
ASV_109	2	1	0	0	3	0	0	2	0	2	1	2	1	0	0	0	0	1	1	0	1	1	3	35	2	2	1	2	37	2	34	5	0	2	0	0	174	3	2	2	9	8	2	1	0	2	2	82	0
ASV_189	17	22	8	54	21	22	13	19	9	13	10	28	7	54	29	47	22	24	21	25	7	13	25	2	0	10	1	3	8	16	4	26	0	24	54	81	10	3	9	19	13	0	18	16	6	7	0	9	4
ASV_92	0	0	3	8	3	1	17	0	0	1	13	3	20	0	0	0	1	0	2	0	21	7	7	2	3	3	1	0	5	1	1	2	0	0	0	0	0	0	0	0	0	1	0	0	2	5	0	1	0
ASV_82	6	5	0	3	189	23	82	3	0	10	3	32	100	11	13	5	0	0	5	1	4	88	39	0	1	9	15	1	0	1	0	0	0	0	0	0	0	0	0	0	0	0	5	5	14	16	1	0	0
ASV_95	0	0	18	14	5	44	3	0	0	3	31	17	13	26	1	4	1	0	12	10	36	6	8	0	0	24	10	0	0	0	42	0	0	0	0	0	0	0	0	0	0	0	0	10	25	3	0	0	0
ASV_110	147	5	0	1	0	0	0	37	1	27	0	0	1	1	0	11	2	181	70	0	12	0	2	228	4	2	1	7	2	0	0	1	11	47	58	18	11	10	21	88	47	48	10	1	2	4	661	1	12
ASV_80	0	0	0	0	0	0	0	0	0	0	0	0	0	0	0	0	0	0	0	0	3	0	0	0	0	0	0	0	0	0	38	0	0	0	0	0	0	0	0	0	0	0	0	0	0	0	1	0	0
ASV_114	9	12	0	3	2	1	0	1	0	9	1	0	6	0	2	18	0	11	87	0	0	1	7	77	0	0	1	0	13	5	1	62	0	18	0	0	0	0	2	150	129	0	15	1	0	1	1	0	372
ASV_199	0	0	0	0	24	0	0	0	1	0	1	0	2	0	0	1	0	1	1	1	2	0	3	0	2	0	0	0	0	0	1	1	229	65	1	2	0	350	8	5	18	1	2	0	0	0	0	0	0
ASV_159	32	18	1	4	4	5	1	4	49	30	4	3	0	9	0	5	45	173	5	0	1	2	11	9	52	3	0	6	3	11	0	1	16	8	4	70	2	6	72	0	271	165	11	4	2	5	1	0	0
ASV_116	8	12	74	2	14	52	4	1	0	7	3	10	7	25	6	10	2	47	9	11	3	12	75	0	0	43	11	0	2	1	6	18	0	0	0	0	0	0	0	0	0	0	23	36	81	28	0	0	0
ASV_122	30	0	5	0	3	0	0	0	3	11	0	0	1	0	10	0	212	18	0	6	1	2	0	2	2	8	0	95	3	174	0	3	3	3	144	3	0	2	116	0	1	0	6	1	5	2	27	5	6
ASV_120	0	0	1	5	3	13	0	7	4	0	0	13	2	7	4	0	0	0	0	0	0	12	0	4	4	1	0	1	0	325	0	1	0	258	0	0	0	0	0	0	0	0	2	0	1	7	1	34	15
ASV_91	0	6	8	5	3	0	1	0	17	1	21	140	0	0	5	85	1	0	1	3	7	2	47	1	2	0	10	1	122	0	5	0	43	56	2	10	1	64	21	50	6	0	0	7	0	91	2	5	0
ASV_152	4	3	9	19	27	4	31	0	8	20	40	15	58	10	12	0	7	12	9	14	38	18	7	1	4	14	18	0	0	1	39	1	45	63	0	1	2	59	29	61	9	95	8	2	12	11	1	4	0
ASV_129	207	35	0	0	3	3	0	22	1	42	0	1	0	6	1	27	6	9	7	1	2	1	4	6	15	4	5	1	13	2	0	4	8	13	5	0	1	21	9	10	0	0	24	10	2	5	0	4	0
ASV_176	3	1	0	1	1	2	0	185	24	2	0	1	0	9	5	1	149	21	0	3	2	2	1	16	121	1	0	263	0	24	0	10	1	34	2	328	1	0	57	0	2	527	4	1	0	0	32	2	0
ASV_200	4	8	9	13	69	18	6	7	8	10	11	38	18	4	13	5	0	2	11	5	65	74	10	6	10	28	15	8	4	29	5	4	0	0	0	1	0	1	16	0	0	0	19	22	17	43	3	9	1
ASV_103	2	23	1	3	1	1	1	6	5	4	0	4	6	7	0	39	30	1	1	1	3	1	7	3	6	3	4	1	31	5	0	238	0	13	0	0	0	2	5	1	5	0	6	5	10	4	2	31	4
ASV_154	4	6	6	70	25	9	1	2	86	5	3	9	7	25	4	8	3	6	8	15	8	9	3	0	51	3	4	4	0	38	2	5	3	29	0	0	0	0	21	0	48	3	1	31	4	5	0	8	1
ASV_148	0	0	1	0	0	57	0	78	18	0	0	0	0	145	0	1	0	0	1	2	0	0	0	10	69	0	0	0	16	0	0	3	0	0	0	0	0	0	0	0	0	0	1	0	0	0	1	19	0
ASV_209	2	0	3	15	5	1	10	5	6	1	1	30	1	1	14	2	3	0	7	2	27	7	2	1	0	16	4	3	10	241	2	0	0	0	0	0	0	0	181	0	0	0	4	0	19	5	3	33	4
ASV_115	3	3	3	12	16	37	0	0	2	10	342	45	11	38	21	3	4	3	1	7	32	39	7	1	0	29	7	0	0	30	25	0	0	0	0	0	0	0	0	0	0	0	5	18	83	8	0	0	2
ASV_188	7	0	6	2	2	4	16	5	1	0	3	0	4	11	7	2	0	14	1	0	0	1	2	67	2	1	1	10	0	12	45	1	1	12	342	66	0	14	0	52	277	72	1	1	2	1	20	2	0
ASV_203	1	5	1	3	11	0	0	0	0	10	0	3	2	12	2	16	0	2	20	2	1	2	0	11	1	2	8	2	17	2	8	1	190	171	214	23	519	41	73	103	127	1	1	5	1	6	12	2	125
ASV_146	5	7	60	44	39	9	9	0	0	1	91	24	46	10	13	0	1	5	3	208	27	20	6	0	0	3	18	1	0	5	52	0	0	0	0	0	0	0	0	0	0	2	0	36	10	7	1	0	0
ASV_142	0	0	1	14	0	1	1	0	0	0	0	20	0	0	1	7	0	0	0	2	1	0	0	2	0	5	2	4	4	4	0	2	0	0	101	0	0	16	1	54	0	4	1	0	3	0	21	4	0
ASV_143	3	8	45	10	1	12	28	0	0	0	15	18	3	16	52	7	2	5	5	17	18	7	11	0	2	18	3	1	0	1	8	0	0	0	0	0	0	0	0	0	0	0	1	58	14	25	0	9	1
ASV_108	0	5	12	21	26	13	1	2	0	0	84	21	14	4	5	0	0	0	28	28	4	47	11	0	0	7	35	0	0	0	0	0	0	0	0	0	0	0	0	0	0	0	1	51	14	21	0	1	0
ASV_123	3	11	3	4	21	7	129	0	0	14	0	0	15	5	190	9	0	26	72	2	21	5	42	0	0	7	3	0	0	0	0	3	20	23	0	0	0	98	0	9	207	300	34	6	5	2	0	18	0
ASV_125	1	0	0	1	0	0	0	0	0	1	0	0	0	0	0	3	0	0	0	0	0	0	0	2	0	0	0	0	2	0	0	1	0	0	1	302	0	0	0	0	0	70	1	0	0	0	1	0	1
ASV_407	0	0	0	1	8	1	0	7	0	0	0	0	1	0	0	0	0	0	0	1	0	5	1	3	1	1	6	1	5	0	5	2	0	0	183	0	0	2	0	0	0	0	0	0	0	10	17	25	0
ASV_141	12	2	23	14	43	7	5	2	0	0	18	12	23	33	12	2	7	0	2	9	33	54	14	2	0	48	1	5	4	2	5	2	0	9	0	1	0	1	11	0	32	0	1	2	83	3	0	6	1
ASV_127	41	20	0	0	1	0	0	2	1	27	0	1	0	0	0	13	9	32	16	0	2	0	0	5	11	1	0	105	4	0	8	0	4	1	0	0	2	3	0	0	1	10	15	14	0	0	4	49	0
ASV_140	8	0	19	54	6	171	20	1	1	1	20	19	1	463	4	1	0	9	0	23	99	1	0	1	2	19	18	2	0	0	1	0	0	0	0	0	0	0	0	0	0	1	6	8	10	48	0	1	0
ASV_135	4	122	2	0	3	49	0	0	0	3	4	1	0	2	4	11	3	4	4	0	0	0	3	0	0	14	5	7	2	0	0	0	0	0	0	0	0	0	0	0	0	0	9	12	15	111	1	0	0
ASV_147	2	15	93	5	16	23	0	2	0	8	28	6	1	17	2	4	1	28	2	1	0	18	82	0	1	19	1	0	0	27	4	6	0	0	0	2	0	0	0	0	1	0	29	43	33	16	0	1	1
ASV_158	0	0	1	0	0	0	0	58	1	0	0	0	0	1	0	0	0	16	0	3	2	0	0	2	5	0	0	0	1	0	0	4	0	0	0	0	0	0	10	3	0	0	0	8	0	1	5	0	0
ASV_220	22	250	10	40	11	6	14	5	0	120	24	17	14	8	9	17	2	24	14	19	19	9	19	0	2	10	15	1	1	1	13	2	0	0	0	3	0	1	2	2	2	2	10	44	15	15	3	1	1
ASV_197	0	1	0	0	1	0	0	0	0	1	0	0	1	1	0	3	4	1	16	1	0	0	1	0	0	0	11	0	21	1	0	12	125	44	1	9	61	66	44	71	34	0	0	0	0	2	14	0	274
ASV_134	3	9	13	22	18	20	19	2	4	2	3	35	10	5	20	1	6	6	4	9	20	24	2	0	3	7	6	7	2	25	5	3	0	16	17	0	0	0	12	0	0	3	4	9	10	6	2	6	2
ASV_207	0	0	0	0	2	2	0	12	2	1	0	0	1	1	0	0	7	2	0	0	4	3	0	3	26	0	0	44	11	0	0	0	0	4	68	10	1	0	57	0	228	20	0	0	1	0	5	0	0
ASV_101	0	0	0	0	0	0	0	0	0	0	0	0	0	0	0	0	0	0	0	0	4	0	0	0	0	1	1	0	0	1	0	0	0	0	0	0	0	0	0	0	4	0	0	0	7	2	2	0	0
ASV_145	0	0	0	1	1	0	0	0	0	1	1	0	0	0	0	0	0	0	2	0	1	0	0	10	0	5	1	3	0	0	0	11	0	0	0	0	0	0	0	0	0	0	0	0	3	0	12	0	0
ASV_167	22	0	7	20	4	4	7	0	0	0	1	5	5	1	1	0	0	18	0	15	2	3	7	0	0	31	0	1	1	0	0	0	0	0	0	0	0	0	0	0	0	0	2	6	16	7	0	3	0
ASV_149	34	21	9	16	11	7	1	0	0	13	7	5	50	1	8	10	1	17	4	36	1	21	23	0	0	2	20	9	1	2	0	0	0	0	0	0	0	0	0	0	1	1	79	27	2	57	1	0	0
ASV_870	5	0	32	43	5	3	4	6	0	6	40	38	4	1	8	1	4	1	0	39	137	1	3	2	1	241	6	6	0	1	0	0	0	0	0	1	0	0	1	0	0	0	3	5	149	17	1	7	0
ASV_210	0	1	0	14	1	1	1	13	6	0	1	28	0	11	0	3	0	1	0	2	0	2	0	8	9	0	1	5	12	25	0	6	0	1	6	157	0	0	0	9	4	0	0	0	4	2	17	14	114
ASV_157	3	1	0	0	0	0	0	2	1	2	0	0	0	1	0	11	0	3	0	0	0	0	0	35	0	0	1	0	0	2	0	0	17	3	36	72	8	0	3	135	28	0	4	4	0	0	0	0	45
ASV_319	118	1	0	0	0	0	0	0	1	19	0	0	0	2	0	7	0	56	9	0	0	0	1	23	0	0	0	0	0	4	0	0	3	2	30	93	0	20	1	26	13	72	6	0	2	0	29	0	2
ASV_144	0	0	0	12	6	9	37	0	0	0	4	5	58	11	23	0	0	19	0	6	20	14	7	1	0	6	34	0	0	1	9	1	0	0	0	0	0	0	0	0	0	2	9	2	5	12	1	0	0
ASV_121	0	1	7	9	15	27	24	2	0	1	4	2	9	29	14	8	0	5	5	14	58	7	50	0	0	27	14	3	1	0	17	0	0	0	0	0	0	0	0	0	2	6	12	2	19	11	1	0	0
ASV_311	7	11	4	4	8	10	3	1	1	23	3	11	20	10	20	5	0	4	8	9	5	21	5	1	4	7	27	2	1	0	19	2	0	0	0	0	0	0	0	0	2	1	39	6	7	40	0	1	0
ASV_166	0	0	1	3	1	82	59	0	0	0	0	1	2	229	68	0	0	0	0	0	6	2	1	0	0	155	0	0	0	0	0	0	0	0	0	0	0	0	0	0	0	0	0	0	197	2	0	0	0
ASV_177	0	6	1	0	4	15	0	0	8	0	0	1	1	14	62	0	1	3	0	0	0	8	6	0	0	3	1	0	6	0	0	0	1	0	0	0	0	0	0	0	0	0	8	3	2	1	3	25	0
ASV_208	1	14	0	2	0	7	0	1	0	3	0	12	4	3	6	4	0	11	8	0	0	0	15	0	0	2	44	1	4	36	0	16	36	2	0	23	6	0	13	44	14	0	2	0	1	18	7	21	0
ASV_150	293	12	1	2	4	0	2	15	3	177	0	1	2	0	0	10	6	45	10	0	5	2	0	14	5	0	0	0	3	2	5	15	1	2	0	0	0	11	0	3	0	0	17	3	0	0	3	3	0
ASV_133	5	2	16	24	21	13	13	2	0	3	12	15	25	22	17	24	1	0	4	25	32	6	22	0	4	6	10	0	0	2	11	1	0	2	0	0	0	0	0	0	0	3	4	35	6	3	0	2	0
ASV_187	17	6	2	1	0	5	3	9	14	0	2	2	6	5	8	0	1	3	4	5	8	3	3	3	18	0	6	298	2	0	13	5	1	9	0	0	0	1	13	1	0	37	10	0	5	3	10	21	0
ASV_212	1	3	0	2	0	0	0	3	5	1	0	0	0	2	0	2	0	0	1	1	3	0	1	13	5	0	0	0	5	0	0	2	0	0	0	29	11	13	2	40	4	18	1	2	0	0	3	0	11
ASV_235	5	12	13	13	15	3	22	1	1	4	22	15	20	2	10	0	3	22	2	6	19	6	8	0	1	10	20	0	0	2	20	0	4	0	1	2	0	24	1	0	5	4	0	1	12	23	0	0	0
ASV_165	1	65	1	0	1	6	4	1	0	3	1	0	3	5	16	6	0	2	3	1	0	3	53	0	0	5	9	0	0	0	12	0	0	0	0	0	0	0	0	0	1	0	5	16	12	4	0	14	0
ASV_221	2	1	0	1	3	3	0	34	136	16	0	0	0	24	1	3	60	3	9	1	0	0	6	13	12	3	2	2	38	27	1	13	0	1	28	0	1	1	0	0	0	0	1	2	4	7	6	13	2
ASV_151	1	7	1	42	43	19	0	8	0	1	47	18	21	14	1	1	1	1	0	3	3	34	4	0	0	9	38	0	0	7	6	1	0	0	0	0	0	0	0	0	0	0	0	130	4	13	0	1	1
ASV_169	1	1	13	2	2	6	4	0	0	0	12	17	5	1	37	0	0	3	1	7	38	2	17	0	0	2	23	0	0	1	1	1	0	0	0	0	0	0	0	0	0	2	1	2	18	40	0	13	0
ASV_139	0	0	1	1	0	3	1	0	0	0	0	0	0	1	0	0	0	0	2	2	2	0	0	1	3	2	11	4	3	0	0	0	23	3	0	0	0	16	2	3	9	3	0	2	7	7	1	2	0
ASV_193	3	1	3	0	0	1	0	112	0	3	1	0	0	2	0	1	0	1	1	6	0	0	0	8	2	0	0	20	0	2	0	0	0	4	0	1	0	0	10	2	12	437	2	3	0	0	1	0	0
ASV_202	12	6	0	0	0	1	0	7	3	20	0	0	0	2	3	2	29	6	1	1	0	0	2	10	14	0	0	9	15	26	1	5	1	0	0	19	3	1	0	2	3	0	2	3	1	0	4	16	1
ASV_186	0	6	5	3	18	4	21	0	0	1	10	6	13	0	25	2	0	0	0	7	8	12	19	2	1	1	6	0	8	4	51	0	1	1	0	0	0	1	407	0	4	1	0	2	16	3	0	1	0
ASV_163	9	0	2	0	3	95	5	0	0	0	2	0	8	35	8	3	1	5	2	2	5	1	2	4	2	13	2	0	1	0	0	3	0	0	0	17	0	0	0	1	1	47	12	12	15	4	0	1	0
ASV_247	0	0	0	3	0	0	0	16	0	0	2	2	0	1	0	0	0	0	0	0	14	2	2	3	0	5	1	4	2	1	0	0	0	14	0	53	1	0	0	0	0	5	1	4	3	0	10	18	6
ASV_294	15	6	0	0	2	2	0	1	1	4	1	2	0	3	2	8	1	1	1	0	2	2	9	16	6	0	2	20	2	0	13	1	72	93	0	0	3	72	61	54	19	55	3	3	2	4	4	1	6
ASV_182	0	2	0	1	2	7	0	2	4	0	0	0	0	5	19	0	1	1	2	0	1	0	1	4	11	0	0	2	18	0	0	4	0	10	0	0	0	0	112	0	0	0	4	24	1	0	1	13	0
ASV_128	0	0	0	0	0	42	0	0	0	0	0	0	2	14	0	0	0	0	0	0	0	0	0	0	0	1	0	0	0	0	0	0	0	0	0	0	0	0	0	0	0	0	0	0	0	0	0	0	0
ASV_161	4	6	7	6	22	17	3	0	0	5	3	4	14	6	0	0	0	0	7	8	7	16	13	0	0	6	6	1	0	0	0	0	0	0	0	0	0	0	0	0	0	0	4	2	0	3	0	0	0
ASV_278	0	1	0	1	4	1	0	0	0	0	0	1	1	0	2	2	0	2	3	4	4	0	2	30	0	2	2	0	0	0	1	0	77	122	0	17	127	113	72	43	37	0	2	5	0	3	2	0	12
ASV_168	36	8	8	1	7	5	6	1	1	2	3	0	4	6	2	4	0	46	6	1	2	0	2	35	2	1	0	30	0	0	2	0	2	0	22	1	0	19	0	14	57	130	10	9	4	4	1	4	0
ASV_245	3	0	5	4	8	50	3	0	0	1	14	7	4	33	3	0	0	0	0	4	178	1	32	0	1	69	0	1	1	1	0	0	0	0	1	0	0	0	0	0	0	0	2	0	59	0	1	2	0
ASV_131	0	0	0	1	195	44	0	0	0	0	0	0	11	5	8	0	0	0	0	0	1	42	0	0	0	9	0	15	0	0	77	0	19	0	0	0	0	0	0	0	0	1	0	0	24	18	0	0	0
ASV_206	2	0	1	2	4	3	1	0	2	0	1	1	6	28	0	1	0	1	0	0	9	0	5	3	0	6	3	13	1	0	9	2	7	0	0	8	1	0	0	213	14	13	1	0	4	1	1	0	0
ASV_180	6	7	95	4	65	6	12	1	0	4	42	9	7	7	25	1	0	6	11	55	5	10	20	0	0	11	3	0	0	2	6	1	0	0	4	0	0	0	0	0	0	1	6	5	5	5	0	0	0
ASV_156	0	0	0	1	1	0	0	0	0	1	0	0	0	0	0	0	1	0	0	0	0	0	0	0	0	5	95	0	0	0	0	0	0	0	0	0	0	0	0	0	0	0	0	2	2	71	0	0	0
ASV_284	3	5	10	7	14	15	24	0	1	3	11	8	29	7	10	1	0	25	3	4	33	9	1	0	0	16	8	1	0	0	14	0	0	0	1	0	0	0	2	0	2	6	2	7	11	10	0	0	0
ASV_217	0	2	0	0	10	4	5	0	1	0	1	1	0	24	1	3	0	0	2	0	11	2	0	1	4	0	8	1	0	0	208	0	53	0	0	2	0	0	4	83	0	9	0	0	4	1	5	0	0
ASV_181	5	19	2	28	6	7	0	1	4	13	0	14	5	5	28	14	2	6	8	1	3	61	9	0	1	0	2	1	34	53	3	0	0	1	0	0	0	0	1	0	0	0	10	35	1	15	3	3	5
ASV_185	0	3	0	0	0	0	0	4	0	3	0	9	0	0	0	9	1	3	2	0	0	0	0	1	2	4	2	0	19	0	0	82	0	1	20	0	0	0	0	0	0	0	1	2	1	0	1	11	0
ASV_211	1	4	1	0	0	0	0	0	4	2	0	1	1	0	0	1	0	3	19	0	0	0	0	2	3	1	1	0	49	1	0	2	0	1	0	0	3	0	0	4	0	0	3	2	0	1	1	6	0
ASV_225	10	0	0	8	0	4	0	15	7	4	0	9	1	1	0	4	11	0	0	3	6	0	3	5	8	3	10	0	24	3	0	1	12	1	0	0	1	23	1	7	0	0	1	1	1	8	18	7	51
ASV_179	29	9	3	2	0	0	1	0	0	34	6	2	51	1	3	3	35	91	21	15	9	4	10	0	0	1	1	0	0	0	3	0	0	0	0	0	0	0	10	0	8	17	26	24	1	8	0	0	1
ASV_281	0	0	0	2	4	0	0	16	0	0	0	0	1	4	0	0	1	0	0	3	0	0	2	19	5	0	0	6	0	0	0	0	16	29	31	0	0	1	0	0	0	0	0	0	0	0	23	9	4
ASV_230	0	0	3	24	10	17	9	2	0	2	5	16	24	15	5	1	68	1	2	3	1	8	20	1	0	14	0	1	0	1	0	0	1	0	0	0	0	0	41	0	2	3	1	3	5	4	1	0	0
ASV_192	1	2	4	9	4	5	15	1	0	3	21	7	5	9	18	0	0	0	73	8	13	3	6	2	0	0	2	0	0	0	20	0	0	2	5	0	0	1	3	0	1	3	3	23	1	3	0	0	0
ASV_184	4	0	12	14	30	11	6	0	0	8	87	11	39	8	3	0	3	11	8	50	4	17	18	0	0	4	13	0	1	3	16	0	0	0	0	0	0	0	18	0	4	0	16	2	3	9	1	5	0
ASV_132	13	0	0	0	0	11	124	0	1	0	0	0	0	5	131	0	0	19	0	0	0	0	8	0	0	0	0	0	0	0	0	0	0	0	0	0	0	0	0	0	0	0	0	6	98	0	0	0	0
ASV_196	0	0	0	0	1	1	1	11	4	3	0	0	0	1	0	1	1	1	1	0	0	1	0	29	1	1	1	19	3	0	0	3	0	1	0	68	48	0	0	0	0	1	3	3	0	0	1	12	0
ASV_160	16	451	1	1	1	0	0	0	0	13	5	10	0	2	0	17	0	36	6	0	4	2	3	0	0	2	0	0	9	0	1	0	0	0	0	0	0	2	0	0	0	0	38	37	0	5	2	0	0
ASV_229	17	5	1	0	1	5	0	0	0	7	0	0	1	8	0	29	0	2	8	0	1	0	1	1	0	4	4	1	3	0	0	0	52	29	0	1	1	158	28	4	1	5	3	1	0	1	9	0	0
ASV_195	0	6	20	2	3	20	15	0	0	2	5	6	1	17	15	2	0	1	2	0	1	4	51	0	0	12	4	1	1	8	0	3	1	0	1	0	0	0	0	0	0	0	12	15	19	16	1	0	0
ASV_201	3	1	0	0	0	5	1	1	6	1	0	0	0	2	91	0	0	2	2	0	0	0	1	1	50	1	0	4	1	0	0	0	0	0	0	55	0	0	1	0	0	0	3	1	0	0	3	35	0
ASV_153	30	23	0	5	13	5	2	0	1	0	2	7	2	0	9	5	0	28	4	1	20	5	14	0	0	1	1	0	0	0	6	2	0	0	0	0	0	0	29	0	51	0	16	45	3	5	0	3	0
ASV_226	1	0	1	3	9	5	10	0	0	0	0	0	57	3	7	0	0	0	0	0	2	2	1	0	0	2	17	0	0	2	12	0	121	0	0	0	0	112	5	0	0	0	1	0	3	2	0	0	0
ASV_162	2	1	0	0	1	2	0	0	0	5	0	7	0	1	0	8	1	3	3	2	0	0	2	0	0	2	5	1	287	0	1	0	6	3	27	0	0	0	0	0	0	0	2	0	10	1	3	0	0
ASV_231	1	55	2	0	71	2	1	19	0	1	1	0	16	2	1	11	0	0	3	4	0	519	1	0	0	0	2	0	0	1	1	0	0	0	0	0	0	0	1	0	0	0	2	147	2	6	0	0	0
ASV_171	3	0	0	1	0	49	0	4	3	0	0	4	0	26	0	0	0	0	0	0	0	0	0	6	5	0	0	0	1	0	3	0	0	30	0	0	0	0	0	0	0	0	0	1	0	0	12	0	0
ASV_194	49	6	1	1	11	2	4	0	0	75	1	0	1	7	4	14	17	8	1	0	0	4	0	0	32	0	1	584	0	0	14	3	9	6	0	0	0	121	3	2	3	89	9	2	1	1	17	6	0
ASV_183	0	0	5	31	1	0	0	0	0	0	0	73	2	0	0	0	0	0	0	0	8	1	0	0	0	39	1	0	0	0	0	0	0	0	0	0	0	0	0	0	1	7	0	0	68	60	0	0	0
ASV_175	2	82	38	5	11	2	0	0	0	2	17	4	2	5	1	1	3	2	3	20	1	18	0	0	0	4	2	0	0	0	6	3	0	0	0	0	0	0	0	0	0	0	29	20	1	6	0	0	1
ASV_172	0	0	0	1	0	1	0	2	0	0	0	3	0	27	0	1	0	0	1	0	0	0	0	1	0	0	6	3	1	0	0	0	0	0	0	29	0	0	0	23	0	0	0	0	2	4	494	1	0
ASV_301	0	0	0	1	0	1	0	3	2	2	0	0	0	0	0	0	0	0	0	1	1	0	0	1	0	1	0	0	2	0	0	3	1	0	0	0	0	0	0	0	0	0	2	0	2	2	3	7	11
ASV_433	0	0	1	0	7	0	0	0	0	0	0	0	4	0	0	0	0	0	0	0	0	1	0	1	0	0	0	1	0	1	2	0	0	148	0	0	0	0	0	824	34	1	0	0	0	0	4	0	2
ASV_309	98	2	0	0	0	0	0	3	0	42	0	0	0	0	0	3	0	13	5	0	1	0	0	26	0	1	0	0	0	1	2	0	1	0	2	2	0	4	0	7	23	4	3	0	0	0	32	0	0
ASV_173	13	0	2	1	1	24	7	0	1	0	1	1	0	9	4	2	0	6	0	2	6	0	1	0	0	43	1	1	2	0	0	0	0	0	0	0	0	0	0	0	1	0	1	9	19	0	0	2	0
ASV_333	13	0	0	0	2	2	0	0	0	7	1	0	0	0	0	6	1	4	145	0	0	0	5	7	0	0	3	0	0	1	0	0	3	6	45	49	34	23	0	62	1	0	1	2	0	2	0	0	7
ASV_577	2	3	8	10	27	17	42	0	0	1	5	6	23	7	6	1	0	1	1	6	12	38	11	0	0	5	6	3	0	0	1	0	0	0	0	0	0	0	0	0	0	0	3	3	9	2	0	0	1
ASV_342	32	1	0	1	1	4	0	1	4	21	0	0	1	4	1	10	1	5	3	0	0	0	9	7	2	2	1	1	4	0	0	3	23	7	4	267	13	0	3	3	4	2	1	0	3	0	6	3	7
ASV_214	1	0	7	3	1	19	0	5	0	0	1	0	1	9	0	1	0	2	1	6	3	2	3	2	0	1	5	14	1	2	1	2	6	4	0	0	0	0	30	0	4	1	4	1	2	1	0	14	0
ASV_204	0	0	2	1	3	0	0	0	0	0	0	0	1	0	0	0	0	0	0	0	8	2	0	0	0	0	5	0	0	0	0	0	17	54	0	0	1	1	9	0	0	0	0	0	0	3	2	0	0
ASV_223	0	2	0	0	0	0	2	101	2	13	0	48	0	1	1	0	1	0	1	0	0	5	10	0	0	0	1	0	3	95	0	0	0	0	0	0	0	0	0	0	0	0	2	7	0	0	1	22	4
ASV_255	0	1	0	1	5	13	2	0	0	0	1	2	2	0	272	0	1	0	0	1	1	0	17	0	12	0	0	7	0	0	0	4	0	0	0	0	0	0	0	0	0	0	0	1	1	5	0	17	0
ASV_164	0	0	2	2	100	2	0	0	0	1	6	82	0	3	46	0	0	0	0	0	1	214	76	0	0	0	10	0	0	0	5	1	0	0	0	0	0	0	0	0	0	0	1	8	7	91	0	1	0
ASV_282	8	9	2	1	0	3	1	2	0	1	2	3	6	3	4	3	0	4	1	3	1	3	1	0	6	1	5	1	3	5	0	5	0	32	1	0	0	0	3	18	32	14	4	19	2	2	1	7	0
ASV_286	12	30	0	0	2	0	1	0	0	5	0	0	4	1	0	7	2	36	9	1	0	0	1	7	0	0	0	0	5	1	0	3	0	17	29	149	5	10	2	48	26	62	6	2	0	2	8	0	1
ASV_483	1	4	0	0	3	1	0	3	1	0	0	2	9	6	2	5	8	1	11	0	3	0	4	60	2	1	2	12	5	1	0	10	1	3	2	36	1	25	0	48	4	18	1	2	1	2	4	2	10
ASV_190	2	0	1	4	2	7	0	1	0	3	0	2	11	0	0	0	0	0	7	0	4	7	12	0	0	0	2	0	0	8	0	0	0	0	0	0	0	0	0	0	1	0	6	0	2	2	0	0	0
ASV_280	2	0	30	28	15	2	0	0	0	1	20	38	15	8	1	0	0	0	0	201	38	7	5	0	0	8	5	0	0	1	1	1	3	2	0	0	0	0	0	0	4	0	0	17	18	3	0	0	0
ASV_786	3	1	18	17	4	6	3	1	0	2	16	29	0	5	6	0	30	2	0	24	42	1	0	0	2	57	2	1	2	13	0	1	0	0	0	0	0	0	3	0	0	0	0	3	44	24	1	7	0
ASV_246	5	3	1	2	2	0	1	9	2	6	0	0	5	1	2	5	10	2	64	2	3	0	1	20	3	1	0	2	50	7	0	1	2	0	1	2	1	0	0	4	0	0	5	3	0	0	1	2	73
ASV_358	6	8	1	2	2	0	0	46	16	8	1	0	0	1	0	4	0	1	1	0	4	0	5	831	19	2	1	0	2	2	3	7	3	0	0	0	1	16	0	20	1	0	2	0	0	0	30	1	17
ASV_368	8	1	0	2	0	0	0	5	1	2	0	6	3	0	0	3	28	4	3	4	0	2	2	1	0	1	3	1	12	0	0	8	0	3	107	11	2	0	0	2	0	2	1	0	1	1	8	3	0
ASV_178	0	0	2	0	0	3	0	0	0	0	4	1	0	10	1	0	0	0	0	3	1	1	0	0	0	39	41	0	0	0	0	0	0	0	0	0	0	0	0	0	0	1	0	0	25	144	0	0	0
ASV_241	1	1	2	2	49	8	31	1	0	4	1	1	12	0	21	0	0	0	17	2	4	59	2	1	0	1	9	2	0	0	4	0	1	12	0	0	0	11	19	0	0	90	2	0	3	14	1	29	0
ASV_222	0	0	0	8	2	2	0	0	0	0	0	3	69	0	1	0	0	0	0	0	2	2	29	0	0	2	23	1	1	0	0	98	0	23	0	0	0	0	132	0	0	0	0	0	2	39	0	0	0
ASV_361	4	2	0	1	1	0	0	3	0	2	0	0	2	2	0	2	18	99	5	1	5	1	18	3	2	0	0	22	0	1	0	0	0	0	0	0	2	0	0	0	0	0	1	1	1	1	79	2	19
ASV_507	6	7	3	10	5	5	4	3	0	141	10	4	7	1	2	5	9	26	5	3	4	4	2	0	0	3	6	0	0	0	1	2	0	2	0	5	0	2	1	1	6	10	4	2	9	3	3	0	0
ASV_426	0	0	0	0	1	6	0	3	1	0	0	10	1	3	8	0	0	0	0	0	0	4	22	3	1	0	0	0	2	0	0	0	8	1	0	0	0	4	18	0	58	0	0	0	0	0	2	21	0
ASV_251	1	2	0	0	2	0	0	4	3	1	0	0	0	1	1	2	0	1	0	0	0	1	1	1	2	1	0	2	9	0	0	3	5	4	0	1	8	1	4	0	3	0	1	0	1	1	9	3	1
ASV_224	1	0	6	0	1	33	2	0	0	0	2	2	8	12	2	1	0	0	0	5	2	1	1	0	0	1	0	0	1	0	0	0	0	0	0	0	0	0	0	0	0	0	0	3	1	0	0	0	0
ASV_363	11	0	0	1	0	0	0	0	0	0	0	0	0	0	0	3	0	1	36	0	1	0	0	9	0	0	0	2	5	1	0	1	56	24	14	102	28	45	9	76	34	5	0	2	0	0	6	0	29
ASV_205	2	5	2	1	0	5	74	0	0	6	0	0	0	4	1	1	4	0	2	0	1	1	6	0	0	0	10	1	0	0	12	1	0	0	0	0	0	0	0	0	0	0	14	3	1	4	0	0	0
ASV_234	1	0	10	5	13	19	87	0	1	0	6	4	19	16	76	10	0	0	0	0	56	13	24	0	0	4	4	1	0	0	4	0	0	0	0	0	0	0	0	0	0	0	0	6	41	5	0	0	0
ASV_334	0	0	1	1	3	2	3	0	0	2	1	0	3	3	2	1	0	0	0	1	9	1	0	0	0	19	10	0	0	0	1	0	149	0	0	0	0	13	4	1	1	0	3	0	47	0	0	0	0
ASV_262	5	3	2	3	2	3	0	0	0	5	1	3	1	2	1	17	4	3	4	1	2	1	0	5	0	1	0	0	0	2	3	6	184	3	0	0	1	23	5	0	9	4	5	5	2	3	6	4	0
ASV_198	4	13	7	1	15	4	0	0	0	3	20	23	8	2	26	1	0	0	3	1	4	54	47	0	0	3	2	0	1	1	7	0	12	0	0	0	0	4	15	6	0	4	2	7	3	24	0	18	0
ASV_219	0	1	0	1	0	4	0	2	0	0	8	1	0	0	8	1	0	0	0	0	0	5	3	0	0	0	0	1	0	0	0	0	0	0	0	0	0	0	0	0	0	0	0	14	0	0	5	0	0
ASV_216	0	0	0	0	0	0	0	0	0	0	0	0	0	0	0	0	0	0	0	0	0	0	0	0	0	0	1	0	0	1	0	0	0	0	0	0	0	0	0	0	0	0	0	0	0	0	1	2	3
ASV_228	36	9	2	2	2	4	3	0	0	4	0	0	1	3	11	15	0	69	2	4	2	1	4	0	0	0	1	21	0	0	5	0	49	0	0	0	0	27	0	14	23	18	65	3	1	8	1	3	0
ASV_1119	0	0	3	0	1	7	0	6	707	1	6	1	17	32	0	0	0	0	0	4	1	4	2	8	219	0	2	2	0	0	0	0	0	0	0	0	0	0	0	0	0	4	4	2	3	1	0	0	0
ASV_276	2	0	2	7	5	8	11	0	2	3	4	2	6	3	17	1	0	1	1	2	1	1	5	3	0	0	6	13	1	0	10	0	31	5	0	0	1	12	9	40	145	22	0	0	0	7	0	0	0
ASV_269	4	3	6	5	12	5	11	0	0	7	40	11	10	6	19	2	0	9	3	8	12	2	4	0	0	3	12	0	1	7	22	0	0	0	0	0	0	0	5	0	0	3	2	1	3	4	0	0	1
ASV_793	0	0	6	1	4	9	6	0	0	0	3	2	3	4	0	0	0	0	0	2	13	7	3	0	1	1	17	21	0	0	2	0	5	5	0	0	0	13	1	7	31	0	1	0	5	20	1	0	0
ASV_472	0	0	0	0	1	2	1	0	0	0	0	0	0	12	0	3	0	0	0	0	0	0	0	4	19	0	2	3	0	0	0	0	0	115	0	0	0	0	0	0	0	286	1	0	0	1	0	0	2
ASV_303	1	0	0	0	2	1	0	0	0	2	0	0	0	4	0	3	1	1	18	0	0	0	4	11	0	0	11	1	4	1	0	0	19	12	62	16	147	27	21	19	67	0	2	1	0	1	3	0	18
ASV_273	2	2	0	1	0	0	0	2	2	4	0	0	0	0	1	9	0	4	11	0	3	0	0	0	2	1	2	11	13	6	0	5	0	0	4	0	23	0	0	0	0	0	1	5	2	1	14	2	103
ASV_297	0	1	4	2	1	6	0	2	3	0	10	2	0	1	0	0	0	0	3	8	0	0	3	0	65	0	0	1	3	0	3	0	7	2	0	0	0	35	8	7	9	3	0	5	0	2	0	2	0
ASV_488	1	1	5	28	6	2	13	5	0	9	4	8	40	2	4	0	5	3	4	14	3	7	9	0	0	9	6	1	0	1	5	0	0	0	0	0	0	0	0	0	1	0	4	7	2	8	0	0	0
ASV_237	0	2	0	0	0	2	0	0	1	0	0	0	0	0	0	2	0	1	0	2	0	0	0	0	0	4	3	0	2	1	0	0	0	0	0	0	0	0	1	0	0	0	0	4	3	16	0	0	0
ASV_218	2	1	127	6	16	13	3	0	1	2	109	14	1	14	7	3	1	1	0	40	8	2	20	0	4	14	5	0	0	2	5	0	0	0	0	0	0	0	0	0	0	0	3	8	16	4	0	2	0
ASV_299	1	1	0	3	3	4	0	11	1	2	0	0	0	1	24	0	5	1	0	0	1	4	15	0	1	20	4	7	0	0	0	8	0	0	0	0	0	0	1	0	0	0	0	4	22	31	4	0	0
ASV_341	1	0	0	0	1	3	1	5	4	2	0	0	2	2	27	2	0	0	12	0	0	0	1	6	12	0	3	3	1	0	0	4	0	0	17	19	0	0	0	0	0	2	0	0	1	1	5	22	0
ASV_264	0	0	0	0	1	0	0	0	0	0	1	0	0	0	0	0	0	0	0	0	0	0	0	0	1	1	0	0	9	1	0	14	28	13	0	13	10	45	0	15	0	0	0	0	0	0	3	2	12
ASV_350	0	2	0	1	0	0	0	0	0	2	0	0	8	1	0	0	0	7	3	0	3	0	0	9	0	0	2	0	0	0	5	0	0	34	0	31	3	0	21	162	2	7	0	2	0	0	0	0	0
ASV_615	0	0	0	0	1	1	0	0	1	0	0	0	2	0	0	0	0	0	1	0	0	1	10	17	2	0	0	0	0	0	0	0	10	21	0	3	0	0	2	271	0	299	0	0	0	0	0	0	0
ASV_244	5	0	54	22	3	9	6	1	0	1	6	6	11	9	8	3	8	8	1	16	2	9	6	0	1	22	2	2	0	0	3	3	0	3	1	0	0	0	0	0	0	0	6	26	6	3	0	0	0
ASV_256	3	0	121	9	0	12	1	0	0	3	125	7	0	7	27	2	0	12	1	0	7	3	20	0	1	8	5	3	1	0	4	0	1	0	0	0	0	0	1	1	0	3	3	5	8	8	0	1	0
ASV_355	0	0	0	5	0	10	0	19	11	0	0	1	0	6	0	0	0	0	0	0	1	0	0	9	14	0	0	0	8	0	0	2	0	0	35	0	0	7	1	0	0	0	0	0	0	0	0	1	0
ASV_324	0	3	3	7	5	7	2	1	0	3	25	8	27	1	2	2	7	0	1	12	7	13	3	1	0	11	3	1	0	0	0	0	0	0	1	0	0	0	2	0	0	0	3	2	6	2	0	1	0
ASV_265	0	0	0	0	1	56	1	0	0	0	0	1	0	68	0	1	0	0	0	2	4	0	1	0	1	258	0	0	0	2	0	0	0	0	0	0	0	0	0	0	0	0	0	0	123	1	0	0	0
ASV_259	13	1	53	3	64	1	0	0	0	3	13	0	9	1	0	2	0	12	0	19	0	94	1	0	1	12	6	8	0	11	0	2	0	0	0	0	0	0	0	0	0	0	2	5	14	26	0	1	0
ASV_232	0	1	11	2	0	1	1	3	1	1	3	0	0	5	0	0	0	0	3	8	2	0	3	2	83	2	8	10	0	0	0	0	9	0	0	0	0	30	2	0	0	0	0	5	1	12	0	2	0
ASV_215	19	1	1	0	2	3	0	0	0	0	1	1	2	2	1	0	1	0	0	0	3	0	11	2	0	3	0	2	0	0	0	2	1	0	1	1	0	3	0	2	2	5	1	1	0	0	0	0	0
ASV_260	0	0	0	0	0	1	10	0	0	0	0	0	0	0	1	0	0	0	0	0	2	0	0	0	0	0	0	0	0	0	0	0	0	0	0	0	0	0	0	0	0	0	0	0	0	0	0	0	0
ASV_570	0	1	0	0	0	0	0	0	1	0	0	0	0	0	0	3	0	2	9	0	0	0	1	14	1	3	0	0	2	0	0	2	12	6	18	85	19	49	6	13	3	0	2	1	2	0	8	0	5
ASV_456	11	0	4	0	0	3	0	1	1	0	1	2	0	0	3	1	0	2	1	1	2	0	4	0	1	1	0	0	1	0	0	1	1	0	2	0	0	37	4	27	70	5	5	1	2	1	1	4	0
ASV_409	32	1	0	1	1	0	0	11	0	12	0	1	3	2	0	3	12	3	1	2	5	0	2	3	4	3	3	5	0	0	0	1	2	18	34	2	1	1	4	2	0	13	2	1	7	1	0	2	0
ASV_242	6	3	0	2	0	13	0	1	0	1	2	1	0	1	2	2	2	1	1	2	0	0	0	0	0	12	1	2	1	0	0	0	0	0	0	0	0	0	0	0	0	0	45	1	6	8	0	0	0
ASV_252	2	1	4	2	3	4	9	1	0	1	0	5	0	4	11	3	0	0	0	0	1	2	3	0	1	40	0	0	0	0	0	0	0	0	0	0	0	0	0	0	0	0	0	10	22	5	0	0	0
ASV_388	0	0	5	0	0	0	0	0	0	0	0	0	5	0	0	0	0	0	0	8	1	0	4	0	0	1	2	0	0	4	2	0	1	12	31	0	1	28	1	0	127	10	0	0	0	2	2	0	0
ASV_293	0	0	0	0	0	0	0	6	0	0	0	0	0	0	0	1	0	0	0	0	2	0	0	0	0	2	7	6	4	0	0	0	0	1	0	0	0	0	0	0	0	0	0	0	3	1	9	0	0
ASV_238	0	0	1	0	3	5	0	0	0	0	0	0	1	3	0	0	0	29	0	0	2	1	4	41	2	1	136	0	0	0	172	0	2	0	0	0	0	10	0	32	30	29	1	0	0	12	0	0	0
ASV_313	0	0	0	0	12	0	0	0	0	0	0	0	1	0	0	3	0	0	1	0	0	3	0	5	0	0	0	0	1	0	0	9	0	0	0	2	0	1	27	1	2	0	0	0	0	0	0	0	0
ASV_250	4	0	2	0	0	2	0	7	0	2	0	2	0	3	1	13	0	4	3	2	2	0	0	2	0	0	3	0	10	1	0	7	1	5	9	5	1	14	9	0	3	0	2	3	1	0	34	8	4
ASV_345	0	0	0	0	0	1	0	39	0	0	0	0	0	0	0	0	8	0	0	0	0	0	0	1	2	0	0	0	0	0	0	0	0	0	0	0	32	0	8	0	4	0	0	0	0	0	0	1	0
ASV_249	5	1	3	3	4	18	3	2	0	0	6	1	6	5	15	8	0	0	0	2	25	3	9	1	2	6	4	2	0	1	3	0	0	0	0	0	0	0	0	0	2	0	3	24	2	1	0	5	0
ASV_338	0	1	7	0	6	45	8	1	2	1	2	1	14	13	35	1	0	2	2	0	11	6	4	1	0	6	51	0	0	0	3	0	0	0	0	0	0	0	0	0	3	9	4	1	3	12	0	7	0
ASV_292	3	0	2	5	4	1	8	1	0	0	5	9	3	1	17	3	0	1	0	0	123	2	2	0	6	22	0	0	0	0	0	1	0	0	3	0	0	0	0	0	0	0	0	0	25	0	0	1	0
ASV_285	24	4	0	0	1	2	0	3	9	8	1	0	3	15	1	2	9	3	6	0	9	0	3	1	31	1	2	114	1	0	7	0	2	0	0	0	0	2	18	11	0	0	30	2	1	1	0	2	1
ASV_233	0	0	0	0	80	1	0	0	0	0	0	0	6	4	0	0	0	0	0	0	0	87	0	0	0	0	0	0	0	0	211	0	0	0	0	0	0	0	0	0	0	0	0	1	0	0	0	3	0
ASV_556	0	5	0	1	3	0	0	18	3	1	0	7	0	1	0	2	0	0	3	0	0	6	1	51	9	1	6	7	4	0	0	6	0	0	13	8	3	3	0	1	3	0	2	1	1	0	2	14	0
ASV_257	2	72	0	0	3	6	0	0	0	2	1	3	0	1	18	1	1	1	2	0	0	10	1	0	0	8	4	0	0	0	0	22	0	0	0	0	0	0	0	0	0	0	4	54	2	21	4	0	0
ASV_491	1	2	3	1	6	1	14	0	0	0	1	2	2	1	10	0	0	1	0	2	5	1	5	0	1	1	6	3	0	2	1	0	225	9	0	0	0	143	6	19	0	20	0	1	14	1	0	0	0
ASV_270	355	6	0	0	0	0	0	0	1	41	0	0	0	0	0	9	0	180	12	0	0	0	0	1	0	1	0	0	1	0	0	2	0	0	0	5	0	0	0	0	0	226	8	0	2	0	0	0	0
ASV_227	0	128	1	0	1	24	0	0	1	4	1	15	1	19	0	4	0	2	3	2	0	2	2	0	0	0	0	0	0	0	0	0	0	0	0	0	0	0	0	0	0	0	3	5	2	1	0	0	0
ASV_754	5	1	1	0	0	1	0	2	0	3	0	0	0	5	0	0	1	2	1	1	3	0	0	29	2	0	0	3	0	1	3	0	0	5	1	26	0	1	0	1	44	102	0	0	0	0	12	0	0
ASV_307	0	0	0	0	0	0	0	0	0	0	0	0	0	0	0	0	0	0	0	0	0	0	0	0	0	0	1	0	3	0	0	0	0	0	0	125	0	0	0	1	0	0	0	0	0	0	0	1	0
ASV_314	2	0	7	1	9	7	7	0	0	3	4	0	2	51	4	7	0	6	3	4	9	0	10	0	0	51	2	0	0	0	1	0	0	1	0	2	0	0	0	2	2	54	5	1	76	1	0	0	0
ASV_462	3	0	0	0	3	0	0	1	0	0	0	0	0	1	0	0	0	0	2	0	8	0	0	0	0	0	1	1	0	4	12	0	38	91	0	0	0	2	83	15	0	40	0	1	3	0	1	0	0
ASV_320	0	0	0	0	2	0	0	0	0	0	0	0	0	0	0	1	0	1	99	0	0	0	0	0	1	1	1	0	7	0	0	0	24	29	0	3	85	20	6	0	0	0	2	0	1	0	2	0	24
ASV_335	1	6	0	2	0	0	0	0	0	4	1	0	0	6	0	67	0	5	32	0	0	0	0	1	2	0	3	0	2	1	0	45	11	5	0	27	21	17	5	0	0	0	4	4	0	0	0	4	17
ASV_392	2	1	0	0	0	2	0	1	0	1	0	0	1	2	0	3	0	1	17	0	0	0	0	0	0	0	0	0	137	0	0	0	4	0	0	4	14	18	0	4	22	0	0	0	2	2	3	1	23
ASV_258	0	0	0	0	0	0	0	239	2	0	0	0	1	0	0	0	0	0	0	0	0	0	0	1	0	0	1	0	0	0	0	0	0	0	0	0	0	0	0	0	0	0	0	1	12	6	0	0	0
ASV_310	2	0	0	1	3	0	0	0	0	2	0	1	1	1	0	3	0	0	9	0	0	2	1	3	0	0	4	0	5	0	1	0	37	1	0	14	173	56	5	5	20	0	3	2	0	2	20	0	4
ASV_283	0	0	8	0	0	2	1	0	2	0	3	0	0	1	0	0	0	1	1	22	0	0	1	0	19	2	4	12	1	0	0	0	0	2	0	0	0	0	3	2	4	4	0	6	11	5	0	0	0
ASV_1153	2	1	4	2	14	2	11	0	0	5	3	4	34	1	2	0	0	0	2	7	6	24	2	0	0	1	11	0	0	0	5	3	0	5	0	0	0	0	3	0	0	0	5	1	9	31	0	1	0
ASV_528	0	0	0	8	15	5	0	0	0	0	0	0	0	5	0	0	0	0	1	1	1	1	0	0	1	0	59	0	1	2	0	0	24	33	0	1	109	19	9	8	0	2	0	5	0	14	2	0	17
ASV_446	0	1	10	4	4	3	0	0	0	1	5	9	14	10	0	1	0	0	1	11	7	4	5	0	0	4	2	0	0	0	6	0	0	0	1	0	0	0	0	0	0	0	2	5	4	2	0	0	0
ASV_327	1	1	0	0	1	0	0	0	0	1	0	0	11	0	0	5	0	0	34	1	0	0	2	2	0	0	0	0	0	1	0	0	58	4	57	0	12	39	2	30	18	0	1	0	0	0	2	0	5
ASV_343	1	0	0	0	0	2	0	0	0	0	0	2	2	0	0	2	0	0	7	0	1	0	0	1	0	0	14	0	1	5	1	2	6	1	14	0	5	15	0	6	0	0	1	1	2	3	2	0	162
ASV_346	4	3	37	5	1	7	12	0	0	0	0	9	3	19	2	0	0	3	0	37	0	4	0	0	0	4	5	0	1	0	1	0	0	1	0	0	0	0	0	0	0	0	2	2	1	18	0	1	0
ASV_377	2	0	0	2	4	0	0	0	0	5	0	0	0	0	0	0	0	7	1	0	0	1	0	3	0	0	2	1	0	0	1	0	0	3	0	267	0	0	0	1	17	146	3	0	1	1	1	1	0
ASV_521	0	0	0	0	0	0	0	1	0	0	0	0	0	0	0	2	0	0	1	0	0	0	0	0	0	0	4	0	61	0	1	0	161	1	57	0	198	180	13	0	0	0	0	0	0	2	8	0	34
ASV_715	10	1	1	1	1	2	1	0	0	1	1	0	3	2	1	3	1	1	1	0	0	0	0	1	3	1	1	0	1	0	0	1	0	11	0	0	0	11	37	0	8	2	3	1	1	0	0	1	0
ASV_275	0	3	2	0	2	5	0	1	2	0	0	0	0	6	0	1	0	0	1	0	0	1	0	2	0	12	0	0	1	3	0	0	3	4	0	0	0	6	0	0	0	0	1	4	10	5	0	16	9
ASV_243	1	6	2	20	9	26	17	0	0	3	2	12	1	1	3	4	0	0	2	3	37	8	33	1	1	0	0	0	0	0	0	0	0	0	0	1	0	0	1	1	2	0	4	69	2	2	0	0	0
ASV_481	31	0	0	0	1	0	0	0	0	8	0	0	0	0	0	3	0	1	1	0	0	0	0	17	1	0	0	0	1	0	0	0	0	0	0	51	0	8	1	21	17	40	2	0	0	0	34	0	0
ASV_396	14	0	0	2	0	0	0	1	1	4	0	0	0	0	0	1	0	6	0	0	0	0	0	26	1	0	0	1	0	3	0	0	0	0	0	97	0	0	0	9	0	51	1	0	0	0	1	0	4
ASV_248	0	0	0	0	0	0	0	0	0	0	0	0	0	1	0	0	0	0	0	0	0	0	0	0	0	0	2	0	1	208	0	0	0	0	0	0	0	0	0	0	0	0	0	0	0	2	0	7	0
ASV_630	0	0	0	0	0	1	0	0	0	0	0	1	0	3	0	2	0	0	36	0	0	0	1	0	0	1	0	0	5	0	3	0	67	0	0	4	111	0	16	0	4	0	0	1	1	0	3	0	0
ASV_236	0	9	13	2	5	8	0	1	0	1	9	3	0	4	0	1	1	1	0	3	0	15	9	0	0	5	0	0	0	4	1	0	0	0	0	0	0	0	0	0	0	0	15	4	3	1	0	0	0
ASV_474	19	7	0	0	6	0	2	0	0	6	0	0	1	2	2	11	1	15	8	0	4	0	1	1	0	0	0	12	0	1	4	0	31	68	0	1	0	10	1	17	4	3	12	2	0	1	1	0	0
ASV_520	0	2	0	0	0	1	0	1	0	1	0	2	0	0	0	5	0	4	0	0	0	0	0	0	1	1	0	0	542	0	0	1	0	0	0	0	0	0	11	0	0	0	2	0	3	0	3	0	0
ASV_340	3	6	9	0	2	1	2	0	0	1	20	0	2	3	2	1	0	1	1	3	1	0	3	0	2	1	0	0	0	0	2	0	41	5	0	0	0	18	16	20	0	111	2	1	3	2	0	4	0
ASV_305	3	2	0	1	2	0	0	9	1	4	0	0	0	0	0	3	0	8	3	1	1	0	0	3	3	3	0	1	2	0	0	0	0	0	0	24	0	0	0	0	0	0	1	0	3	2	4	0	0
ASV_423	0	0	0	0	0	3	0	9	9	1	1	0	0	4	0	2	0	0	1	0	0	0	1	4	16	2	0	2	1	0	0	0	0	0	0	0	0	0	7	0	0	0	1	0	1	4	16	1	2
ASV_298	0	0	0	0	0	0	0	0	0	0	3	0	0	0	0	0	0	0	0	0	0	1	0	0	0	0	0	0	0	0	0	0	0	0	0	0	0	0	0	0	0	0	0	0	0	0	0	0	0
ASV_267	1	1	8	3	1	4	0	1	0	5	0	4	0	3	1	4	1	3	0	6	1	0	3	0	0	18	7	0	2	0	0	0	0	0	0	0	0	0	0	0	0	0	91	1	12	217	0	1	0
ASV_347	6	0	0	2	0	0	0	8	0	8	1	3	0	3	0	3	1	14	3	0	0	1	0	3	1	1	5	5	1	2	0	0	1	24	124	3	2	0	0	24	20	0	4	2	4	8	26	4	2
ASV_289	3	0	0	0	2	0	0	0	0	0	0	0	0	3	0	2	0	0	13	0	0	0	0	19	0	2	1	0	2	0	2	0	12	26	0	1	0	9	5	41	15	0	0	0	0	7	81	0	1
ASV_308	0	0	0	0	0	0	0	0	0	0	0	1	0	0	0	0	0	0	0	0	0	0	0	0	0	0	0	0	0	0	0	0	0	0	0	0	0	0	0	0	0	0	0	0	0	0	0	0	0
ASV_326	9	1	4	0	1	2	1	2	0	2	0	0	4	6	2	0	41	1	3	1	1	0	0	5	1	1	2	0	0	0	0	0	0	0	0	0	0	3	0	0	47	0	40	0	0	0	0	0	0
ASV_348	3	0	1	0	0	0	1	1	0	0	2	1	6	0	1	1	0	2	2	1	3	0	0	0	1	0	0	0	0	0	2	0	51	78	0	0	0	19	1	10	13	3	2	0	0	0	1	1	0
ASV_662	3	0	1	2	1	0	2	1	1	8	5	0	2	5	1	1	0	0	1	2	5	1	1	14	1	2	1	3	0	0	4	0	9	1	0	0	0	13	1	254	71	1	57	2	1	0	2	1	0
ASV_783	0	0	0	0	2	1	2	0	0	2	0	0	7	3	1	0	0	0	0	0	0	1	1	9	0	1	0	3	0	0	0	1	14	25	0	0	3	1	0	53	1	29	0	0	0	0	0	0	0
ASV_449	6	2	2	0	1	1	4	0	1	0	21	3	8	1	3	1	0	8	0	3	5	0	2	0	0	0	0	1	0	0	2	0	10	0	0	0	0	5	0	4	0	3	3	0	0	1	1	0	0
ASV_375	43	2	0	3	0	4	0	1	0	7	0	6	0	4	0	8	10	78	2	0	2	0	1	0	0	7	1	1	0	1	0	0	0	9	0	1	0	0	7	0	2	0	0	1	3	1	0	0	1
ASV_402	1	3	1	0	0	0	0	7	2	0	0	0	1	0	1	6	0	3	1	1	1	0	0	2	0	0	21	0	0	7	0	1	0	0	0	222	1	0	0	0	0	0	2	4	0	6	2	0	0
ASV_891	1	0	14	7	2	1	4	0	1	8	22	9	1	7	11	2	0	0	0	18	45	1	3	0	1	82	4	5	0	0	0	0	0	0	0	0	0	0	0	0	0	0	1	1	64	3	0	3	0
ASV_352	0	0	0	1	2	7	0	11	5	0	0	0	0	14	68	0	1	0	0	0	0	1	0	9	10	3	0	3	0	0	0	0	0	0	1	0	0	0	0	0	0	0	0	0	2	3	0	5	0
ASV_277	7	2	10	11	8	12	4	6	0	1	2	3	5	8	18	7	0	1	1	4	18	4	19	0	1	6	6	0	0	1	7	0	0	0	0	0	0	0	0	0	0	1	4	4	2	5	0	2	0
ASV_300	0	0	0	0	0	1	0	0	0	0	0	0	1	1	0	0	0	0	0	0	1	1	0	0	0	2	1	0	0	87	0	0	0	0	0	0	0	0	18	0	0	0	0	0	7	1	0	0	0
ASV_436	0	0	10	6	7	9	1	0	0	3	9	10	6	13	1	1	0	11	0	76	10	12	2	0	0	14	8	0	0	0	0	1	0	0	0	0	0	0	0	0	0	0	1	3	7	1	0	0	0
ASV_302	15	14	0	0	4	1	1	0	0	13	2	0	60	2	1	19	1	6	15	2	1	3	4	0	0	0	0	0	0	0	0	1	0	0	0	0	0	0	0	0	0	0	349	4	0	0	0	0	0
ASV_498	20	1	5	0	1	1	1	0	0	3	3	0	2	0	0	5	0	10	0	8	0	0	8	0	0	1	6	0	0	0	0	0	215	0	0	0	0	224	16	2	0	0	3	0	2	9	0	0	0
ASV_460	0	0	0	0	0	0	0	0	0	0	0	0	0	4	0	0	0	1	0	0	0	0	0	0	0	0	6	0	1	1	0	0	3	6	0	5	79	41	7	3	71	0	0	0	0	0	1	0	25
ASV_239	0	0	0	0	0	0	0	0	0	0	0	0	0	0	0	0	0	0	0	0	4	0	0	0	0	2	16	0	1	0	0	1	0	0	0	0	0	0	0	1	0	0	0	0	1	1	3	0	0
ASV_316	11	124	0	0	1	3	0	0	0	8	3	2	1	1	0	15	1	8	5	0	1	4	0	0	0	0	50	0	0	0	0	2	0	0	0	0	0	0	0	0	0	0	13	27	0	77	0	0	0
ASV_578	7	3	0	1	0	0	0	0	0	13	1	0	0	0	0	2	0	3	99	0	0	2	0	0	0	0	0	0	0	0	0	0	0	1	7	5	147	1	0	24	0	1	5	0	0	0	0	0	13
ASV_339	2	0	0	0	0	3	4	3	0	2	1	1	1	0	19	0	1	1	0	0	0	2	0	1	6	0	0	3	0	3	0	0	0	0	0	0	0	1	0	0	1	13	0	1	1	0	0	2	0
ASV_290	9	85	0	0	0	0	0	0	0	12	0	0	0	0	0	803	0	15	41	0	0	0	0	0	0	0	0	0	1	0	0	0	0	0	0	0	0	0	0	0	0	0	15	16	0	0	0	0	0
ASV_466	7	0	0	0	3	0	0	0	1	1	0	0	0	0	1	2	0	1	1	0	0	0	2	52	0	0	0	0	0	0	2	0	138	104	0	0	1	3	11	3	1	0	0	0	0	2	26	0	0
ASV_279	0	0	0	3	0	1	0	1	6	0	0	0	3	1	0	0	0	0	0	0	0	0	0	2	1	0	0	0	5	0	0	0	0	0	0	0	0	0	0	0	0	0	0	0	0	0	0	0	0
ASV_373	0	0	0	0	0	0	0	11	1052	0	0	0	0	8	0	0	0	0	0	0	0	0	0	11	52	0	0	0	1	1	0	0	0	0	0	0	0	0	0	0	0	0	0	0	0	0	0	0	0
ASV_268	1	0	0	0	4	6	0	1	1	0	0	0	6	3	1	3	0	26	0	1	13	1	19	2	0	0	2	1	1	4	11	0	0	1	0	0	0	0	0	0	0	2	0	0	0	1	2	0	0
ASV_272	0	0	0	1	3	5	0	0	0	0	0	1	2	0	0	0	0	0	0	0	1	24	12	0	0	4	0	0	0	0	0	0	0	0	0	0	0	0	0	0	0	0	9	0	5	3	0	0	0
ASV_328	0	4	0	0	0	1	0	0	0	0	0	0	0	0	0	0	0	0	0	0	0	0	0	0	0	0	0	0	0	0	0	0	0	0	0	0	0	0	0	0	0	0	0	2	1	0	0	1	0
ASV_496	0	0	0	0	1	0	0	0	0	0	0	1	0	0	0	1	1	1	66	1	0	0	0	0	0	0	0	0	0	0	0	1	0	2	23	0	0	4	0	9	24	0	1	0	0	0	1	0	0
ASV_359	8	3	2	2	0	0	0	0	0	5	0	0	0	0	0	75	0	6	5	1	0	0	2	3	2	1	1	1	1	1	0	69	2	0	0	0	0	0	20	0	0	0	3	2	0	1	1	1	4
ASV_254	0	1	0	0	0	0	0	0	0	1	0	0	0	0	0	199	0	0	0	0	0	0	0	0	0	0	0	0	0	0	0	0	0	0	0	0	0	0	0	0	0	0	112	0	0	0	0	0	0
ASV_389	1	1	0	1	10	0	0	0	0	1	0	0	2	0	0	6	0	0	3	0	2	7	0	0	0	2	0	1	2	0	0	446	0	0	0	0	0	0	0	16	0	0	0	1	0	1	1	0	0
[truncated: 801 more rows]
[truncated: 336 more columns]

## Sheet: Supplementary Table 1 E
Supplementary Table 1E Taxonomy table with all samples
[truncated: 1,170 more rows]

## Sheet: Supplementary Table 2
Supplementary Table 2 Vegan table of all samples for alpha diversity
[truncated: 387 more rows]

[truncated: 3 more sheets: Supplementary Table 3, Supplementary Table 4, Supplementary Table 5]
